# Supplementary material for: Paleopteran molecular clock: Time drift and recent acceleration
Source: Ecol Evol. 2024 Sep 18;14(9):e70297. doi: 10.1002/ece3.70297 (PMC11410561; doi:10.1002/ece3.70297)
Supplement: Supplementary file 3 — Data S1. [file ECE3-14-e70297-s001.xml]

<?xml version="1.0" standalone="yes"?>

<!-- Generated by BEAUTi v1.10.4 Prerelease #bc6cbd9                         -->
<!--       by Alexei J. Drummond, Andrew Rambaut and Marc A. Suchard         -->
<!--       Department of Computer Science, University of Auckland and        -->
<!--       Institute of Evolutionary Biology, University of Edinburgh        -->
<!--       David Geffen School of Medicine, University of California, Los Angeles-->
<!--       http://beast.community/                                           -->
<beast version="1.10.4">
	

	<!-- The list of taxa to be analysed (can also include dates/ages).          -->
	<!-- ntax=322                                                                -->
	<taxa id="taxa">
		<taxon id="sg2"/>
		<taxon id="sg9"/>
		<taxon id="sg13a"/>
		<taxon id="sg14"/>
		<taxon id="sg3b"/>
		<taxon id="sg17"/>
		<taxon id="sg20b"/>
		<taxon id="sg21b"/>
		<taxon id="sg24"/>
		<taxon id="sg33"/>
		<taxon id="sg35"/>
		<taxon id="sg36a"/>
		<taxon id="sg37"/>
		<taxon id="sg41"/>
		<taxon id="sg42"/>
		<taxon id="sg44"/>
		<taxon id="sg45"/>
		<taxon id="sg53"/>
		<taxon id="S. shirozui watanabei"/>
		<taxon id="ag3"/>
		<taxon id="ag8"/>
		<taxon id="ag10"/>
		<taxon id="ag11a"/>
		<taxon id="ag34a"/>
		<taxon id="ag22"/>
		<taxon id="ag31a"/>
		<taxon id="ag35a"/>
		<taxon id="ag33b"/>
		<taxon id="ag39B"/>
		<taxon id="ag40"/>
		<taxon id="ag41"/>
		<taxon id="cg7"/>
		<taxon id="cg10"/>
		<taxon id="cg12"/>
		<taxon id="cg14"/>
		<taxon id="cg16"/>
		<taxon id="cg17"/>
		<taxon id="ant4a Yabu"/>
		<taxon id="ant12 Akiu"/>
		<taxon id="ant5 Amami"/>
		<taxon id="ant17 Okinawa"/>
		<taxon id="ant1 Taiwan"/>
		<taxon id="ant13 Sekkou"/>
		<taxon id="co1-Wurai"/>
		<taxon id="co3-YangmeiMono"/>
		<taxon id="co14-Yoro"/>
		<taxon id="co4-Ishigaki"/>
		<taxon id="co8-Genka"/>
		<taxon id="co9-Toku"/>
		<taxon id="co10-Chinaze"/>
		<taxon id="co15-Hongkong"/>
		<taxon id="co18-Hongkong"/>
		<taxon id="co19a-Hualien"/>
		<taxon id="co20-HualienMono"/>
		<taxon id="co35Ba-Busan"/>
		<taxon id="co32a-Iheya"/>
		<taxon id="co34b-Tokashiki"/>
		<taxon id="co36a-Kume"/>
		<taxon id="co40a-Zhejiang"/>
		<taxon id="co46a-Miyatoko"/>
		<taxon id="mat4"/>
		<taxon id="mat32 haguro"/>
		<taxon id="mat33 aohada"/>
		<taxon id="Sympecma paedisca"/>
		<taxon id="rh1"/>
		<taxon id="rh3"/>
		<taxon id="rh4"/>
		<taxon id="rh11b"/>
		<taxon id="rh13"/>
		<taxon id="rh15"/>
		<taxon id="rh16a"/>
		<taxon id="rh17c"/>
		<taxon id="rh18"/>
		<taxon id="rh19c"/>
		<taxon id="rh21bToka"/>
		<taxon id="rh21B"/>
		<taxon id="rh23BAmami"/>
		<taxon id="rh24b"/>
		<taxon id="rh26a Kobaru"/>
		<taxon id="rh27"/>
		<taxon id="rh28"/>
		<taxon id="sg38 Shioya"/>
		<taxon id="Libellula angelina"/>
		<taxon id="Orthetrum triangulare"/>
		<taxon id="Anax imperator"/>
		<taxon id="Epophthalmia elegans"/>
		<taxon id="Euphaea yayeyamana"/>
		<taxon id="Euphaea formosa"/>
		<taxon id="Somatochlora hineana"/>
		<taxon id="Atrocalopteryx melli"/>
		<taxon id="Mnais costalis"/>
		<taxon id="Ictinogomphus pertinax"/>
		<taxon id="Paracercion v-nigrum"/>
		<taxon id="Mesopodagrion tibetanum"/>
		<taxon id="Orthetrum glaucum"/>
		<taxon id="Orthetrum sabina"/>
		<taxon id="Psolodesmus mandarinus"/>
		<taxon id="Orthetrum testaceum"/>
		<taxon id="Pseudolestes mirabilis"/>
		<taxon id="Nannophya pygmaea haccho"/>
		<taxon id="Hydrobasileus croceus ookiiro"/>
		<taxon id="Orthetrum chrysis ooharabiro"/>
		<taxon id="Brachythemis contaminata himeki"/>
		<taxon id="Ischnura elegans"/>
		<taxon id="Cordulia aenea takene"/>
		<taxon id="Agriocnemis femina mo-ton"/>
		<taxon id="Orthetrum albistylum shiokara"/>
		<taxon id="Orthetrum melania"/>
		<taxon id="Davidius lunatus"/>
		<taxon id="mayfly Ephemera orientalis"/>
		<taxon id="mayfly Siphlonurus immanis"/>
		<taxon id="mayfly Siphluriscus chinensis"/>
		<taxon id="simi Ctenolepisma villosa"/>
		<taxon id="simi Lepisma saccharina"/>
		<taxon id="simi Thermobia domestica"/>
		<taxon id="simi Ctenolepisma villosum"/>
		<taxon id="simi Neoasterolepisma foreli"/>
		<taxon id="simi Ctenolepisma longicaudatum"/>
		<taxon id="ishinomi Pedetontus silvestrii"/>
		<taxon id="ishinomi Trigoniophthalmus alternatus"/>
		<taxon id="ishinomi Petrobius brevistylis"/>
		<taxon id="ishinomi Pedetontus zhejiangensis"/>
		<taxon id="ishinomi Coreamachilis coreanus"/>
		<taxon id="ishinomi Coreamachilis songi"/>
		<taxon id="ishinomi Songmachilis xinxiangensis"/>
		<taxon id="ishinomi Pedetontinus luanchuanensis"/>
		<taxon id="Erythromma najas"/>
		<taxon id="Petalura gigantea"/>
		<taxon id="Tachopteryx thoreyi"/>
		<taxon id="Tanypteryx hageni"/>
		<taxon id="Anax junius"/>
		<taxon id="Anax parthenope"/>
		<taxon id="Anax nigrofasciatus kurosujigin"/>
		<taxon id="Aeshna mixta madarayanma"/>
		<taxon id="Anaciaeschna triangulifera tobiiroyanma"/>
		<taxon id="Aeschnophlebia longistigma Aoyanma"/>
		<taxon id="Aeshna verticalis ruriboshi"/>
		<taxon id="Aeshna cyanea ruriboshi"/>
		<taxon id="Aeshna grandis ruriboshi"/>
		<taxon id="Aeshna rileyi ruriboshi"/>
		<taxon id="Gynacantha japonica katori"/>
		<taxon id="Gynacantha interioris katori"/>
		<taxon id="Gynacantha membranalis katori"/>
		<taxon id="Gynacantha bullata katori"/>
		<taxon id="yanma Polycanthagyna melanictera yahu"/>
		<taxon id="gomp Asiagomphus coreanus"/>
		<taxon id="gomp Onychogomphus forcipatus"/>
		<taxon id="gomp Nihonogomphus minor aosanae"/>
		<taxon id="gomp Shaogomphus postocularis honsanae"/>
		<taxon id="gomp Trigomphus nigripes tabeKorea"/>
		<taxon id="gomp Burmagomphus collaris"/>
		<taxon id="gomp Anisogomphus maacki miyama"/>
		<taxon id="gomp Gomphidia confluens"/>
		<taxon id="gomp Lamelligomphus ringens"/>
		<taxon id="cord Cordulegaster boltonii"/>
		<taxon id="cord Macromia daimoji"/>
		<taxon id="cord Macromia eurynome"/>
		<taxon id="cord Macromia amphigena koyama"/>
		<taxon id="cord Macromia manchurica"/>
		<taxon id="cord Somatochlora graeseri ezotonbo"/>
		<taxon id="cord Eusynthemis nigra Australia"/>
		<taxon id="cord Choristhemis flavoterminata Australia"/>
		<taxon id="cord Synthemis marcrostigma Australia"/>
		<taxon id="lib Pantala flavescens usubaki"/>
		<taxon id="lib Neurothemis fulvia"/>
		<taxon id="lib Sympetrum striolatum tairiku"/>
		<taxon id="lub Sympetrum uniforme oki"/>
		<taxon id="lub Sympetrum kunckeli maiko"/>
		<taxon id="lub Sympetrum frequens aki"/>
		<taxon id="lub Sympetrum eroticum mayutate"/>
		<taxon id="lub Sympetrum infuscatum noshime"/>
		<taxon id="lub Sympetrum parvulum hime"/>
		<taxon id="lub Sympetrum speciosum neki"/>
		<taxon id="lub Sympetrum baccha konoshime"/>
		<taxon id="lub Sympetrum pedemontanum miyama"/>
		<taxon id="lub Sympetrum darwinianum nastu"/>
		<taxon id="lub Sympetrum fonscolombii suna"/>
		<taxon id="lub Sympetrum risi risu"/>
		<taxon id="lib Pseudothemis zonata koshiaki"/>
		<taxon id="lub Trithemis aurora beni"/>
		<taxon id="lub Libellula quadrimaculata yotsuboshi"/>
		<taxon id="lub Orthetrum lineostigma"/>
		<taxon id="lub Lyriothemis pachygastra harabiro"/>
		<taxon id="lub Rhyothemis fuliginosa chou"/>
		<taxon id="lub Crocothemis servilia shojo"/>
		<taxon id="lib Deielia phaon kofuki"/>
		<taxon id="ant Cordulegaster boltonii"/>
		<taxon id="mat10 Matrona basilaris China"/>
		<taxon id="kawa Euphaea ornata China"/>
		<taxon id="kawa Euphaea decorata China"/>
		<taxon id="kawa Megaloprepus caerulatus S America"/>
		<taxon id="kawa Mnais tenuis Taiwan"/>
		<taxon id="ito Enallagma cyathigerum"/>
		<taxon id="ito Ceriagrion fallax China"/>
		<taxon id="ito Coenagrion johanssoni Europe"/>
		<taxon id="ito Coenagrion lanceolatum ezo"/>
		<taxon id="ito Ischnura pumilio Europe"/>
		<taxon id="ito Ischnura senegalensis aomon"/>
		<taxon id="ito Ischnura asiatica ajia"/>
		<taxon id="ito Mortonagrion selenion moton"/>
		<taxon id="ito Paracercion melanotum musuji"/>
		<taxon id="ito Paracercion sieboldii oo"/>
		<taxon id="ito Paracercion calamorum kuro"/>
		<taxon id="ito Ceriagrion auranticum ryukyubeni"/>
		<taxon id="ito Ceriagrion melanurum ki"/>
		<taxon id="ito Ceriagrion nippo beni"/>
		<taxon id="ito Copera tokyoensis omono"/>
		<taxon id="ito Lestes japonicus kobaneaoito"/>
		<taxon id="ito Lestes temporalis oro"/>
		<taxon id="ito Indolestes peregrinus hosomiotsunen"/>
		<taxon id="ito Synlestes weyersii minamiao"/>
		<taxon id="ito Chorismagrion risi minamiao"/>
		<taxon id="ito Perissolestes remotus haranagaao"/>
		<taxon id="ito Rhinocypha tincta hanadaka"/>
		<taxon id="ito Libellago semiopaca hanadaka"/>
		<taxon id="ito Heliocypha biseriata ihanadaka"/>
		<taxon id="ito Polythore boliviana amerikaminami"/>
		<taxon id="ito Cora cyane isolate amerikaminami"/>
		<taxon id="ito Euthore fasciata amerikaminami"/>
		<taxon id="ito Philoganga vetusta mukashikawa"/>
		<taxon id="ito Diphlebia coerulescens Diphlebiidae"/>
		<taxon id="ito Devadatta podolestoides mukashikawa"/>
		<taxon id="ito Rhadinosticta simplex oseaniaito"/>
		<taxon id="ito Isosticta robustior oseaniaito"/>
		<taxon id="ito Labidiosticta vallisi oseaniaito"/>
		<taxon id="ito Prodasineura laidlawii minamiito"/>
		<taxon id="ito Prodasineura notostigma minamiito"/>
		<taxon id="ito Prodasineura humeralis minamiito"/>
		<taxon id="yanma Phyllopetalia apollo benihoshiyanma"/>
		<taxon id="stonefly Scopura longa"/>
		<taxon id="mayfly Isonychia kiangsinensis"/>
		<taxon id="mayfly Isonychia ignota"/>
		<taxon id="mayfly Choroterpes yixingensis"/>
		<taxon id="mayfly Paraleptophlebia submarginata"/>
		<taxon id="mayfly Choroterpides apiculata"/>
		<taxon id="mayfly Leptophlebia marginata"/>
		<taxon id="mayfly Habrophlebiodes zijinensis"/>
		<taxon id="mayfly Potamanthus sp"/>
		<taxon id="mayfly Caenis robusta"/>
		<taxon id="mayfly Caenis horaria"/>
		<taxon id="mayfly Ephemerella notata"/>
		<taxon id="mayfly Vietnamella dabieshanensis"/>
		<taxon id="mayfly Serratella zapekinae"/>
		<taxon id="mayfly Vietnamella sinensis"/>
		<taxon id="mayfly Torleya nepalica"/>
		<taxon id="mayfly Torleya grandiforceps"/>
		<taxon id="mayfly Cincticostella fusca"/>
		<taxon id="mayfly Torleya mikhaili"/>
		<taxon id="mayfly Nigrobaetis niger"/>
		<taxon id="mayfly Cloeon dipterum"/>
		<taxon id="mayfly Procloeon bifidum"/>
		<taxon id="mayfly Alainites yixiani"/>
		<taxon id="mayfly Siphlonurus aestivalis"/>
		<taxon id="mayfly Afronurus yixingensis"/>
		<taxon id="mayfly Epeorus unispinosus"/>
		<taxon id="mayfly Epeorus gibbus"/>
		<taxon id="mayfly Epeorus alexandri"/>
		<taxon id="mayfly Paegniodes cupulatus"/>
		<taxon id="mayfly Notacanthurus lamellosus"/>
		<taxon id="mayfly Epeorus psi"/>
		<taxon id="mayfly Afronurus rubromaculatus"/>
		<taxon id="mayfly Epeorus herklotsi"/>
		<taxon id="mayfly Heptagenia ngi"/>
		<taxon id="mayfly Epeorus melli"/>
		<taxon id="mayfly Parafronurus youi"/>
		<taxon id="mayfly Epeorus montanus"/>
		<taxon id="mayfly Epeorus bifurcatus"/>
		<taxon id="mayfly Epeorus aculeatus"/>
		<taxon id="mayfly Epeorus rhithralis"/>
		<taxon id="mayfly Epeorus pellucidus"/>
		<taxon id="mayfly Leucrocuta aphrodite"/>
		<taxon id="mayfly Cinygmina furcata"/>
		<taxon id="mayfly Electrogena lateralis"/>
		<taxon id="mayfly Afronurus levis"/>
		<taxon id="mayfly Epeorus carinatus"/>
		<taxon id="mayfly Epeorus dayongensis"/>
		<taxon id="mayfly Heptagenia sulphurea"/>
		<taxon id="mayfly Stenonema femoratum"/>
		<taxon id="mayfly Stenacron interpunctatum"/>
		<taxon id="mayfly Maccaffertium mediopunctatum"/>
		<taxon id="mayfly Maccaffertium vicarium"/>
		<taxon id="mayfly Rhithrogena germanica"/>
		<taxon id="mayfly Neoephemera projecta"/>
		<taxon id="mayfly Potamanthellus edmundsi"/>
		<taxon id="stonefly Kamimuria wangi"/>
		<taxon id="stonefly Kamimuria chungnanshana"/>
		<taxon id="stonefly Togoperla sp"/>
		<taxon id="stonefly Dinocras cephalotes Germany"/>
		<taxon id="stonefly Acroneuria hainana"/>
		<taxon id="stonefly Flavoperla sp"/>
		<taxon id="stonefly Oyamia nigribasis"/>
		<taxon id="stonefly Isoperla bilineata"/>
		<taxon id="stonefly Isoperla eximia"/>
		<taxon id="stonefly Perlodes sp"/>
		<taxon id="stonefly Pseudomegarcys japonica"/>
		<taxon id="stonefly Suwallia errata"/>
		<taxon id="stonefly Pteronarcys princeps NA"/>
		<taxon id="stonefly Pteronarcella badia NA"/>
		<taxon id="stonefly Styloperla spinicercia"/>
		<taxon id="stonefly Soliperla sp"/>
		<taxon id="stonefly Apteroperla tikumana"/>
		<taxon id="stonefly Capnia zijinshana"/>
		<taxon id="stonefly Nemoura nankinensis"/>
		<taxon id="stonefly Amphinemura longispina"/>
		<taxon id="stonefly Amphinemura yao"/>
		<taxon id="stonefly Indonemoura jacobsoni"/>
		<taxon id="stonefly Indonemoura nohirae"/>
		<taxon id="stonefly Mesonemoura metafiligera"/>
		<taxon id="stonefly Mesonemoura tritaenia"/>
		<taxon id="stonefly Protonemura kohnoae"/>
		<taxon id="stonefly Protonemura orbiculata"/>
		<taxon id="stonefly Sphaeronemoura grandicauda"/>
		<taxon id="stonefly Sphaeronemoura acutispina"/>
		<taxon id="stonefly Rhopalopsole bulbifera"/>
		<taxon id="stonefly Leuctra fusca"/>
		<taxon id="stonefly Taeniopteryx ugola"/>
		<taxon id="stonefly Neonemura barrosi"/>
		<taxon id="stonefly Zelandoperla fenestrata NZ"/>
		<taxon id="stonefly Antarctoperla michaelseni"/>
		<taxon id="stonefly Diamphipnoa annulata"/>
		<taxon id="stonefly Diamphipnopsis sp"/>
		<taxon id="stonefly Neuroperla schedingi"/>
	</taxa>
	
	
	<taxa id="Anisoptera">
		<taxon idref="Brachythemis contaminata himeki"/>
		<taxon idref="Cordulia aenea takene"/>
		<taxon idref="Davidius lunatus"/>
		<taxon idref="Epophthalmia elegans"/>
		<taxon idref="Hydrobasileus croceus ookiiro"/>
		<taxon idref="Ictinogomphus pertinax"/>
		<taxon idref="Libellula angelina"/>
		<taxon idref="Nannophya pygmaea haccho"/>
		<taxon idref="Orthetrum albistylum shiokara"/>
		<taxon idref="Orthetrum chrysis ooharabiro"/>
		<taxon idref="Orthetrum glaucum"/>
		<taxon idref="Orthetrum melania"/>
		<taxon idref="Orthetrum sabina"/>
		<taxon idref="Orthetrum testaceum"/>
		<taxon idref="Orthetrum triangulare"/>
		<taxon idref="Petalura gigantea"/>
		<taxon idref="S. shirozui watanabei"/>
		<taxon idref="Somatochlora hineana"/>
		<taxon idref="Tachopteryx thoreyi"/>
		<taxon idref="Tanypteryx hageni"/>
		<taxon idref="ag10"/>
		<taxon idref="ag11a"/>
		<taxon idref="ag22"/>
		<taxon idref="ag3"/>
		<taxon idref="ag33b"/>
		<taxon idref="ag34a"/>
		<taxon idref="ag35a"/>
		<taxon idref="ag39B"/>
		<taxon idref="ag40"/>
		<taxon idref="ag41"/>
		<taxon idref="ag8"/>
		<taxon idref="ant Cordulegaster boltonii"/>
		<taxon idref="ant1 Taiwan"/>
		<taxon idref="ant12 Akiu"/>
		<taxon idref="ant13 Sekkou"/>
		<taxon idref="ant17 Okinawa"/>
		<taxon idref="ant5 Amami"/>
		<taxon idref="cg10"/>
		<taxon idref="cg12"/>
		<taxon idref="cg14"/>
		<taxon idref="cg16"/>
		<taxon idref="cg17"/>
		<taxon idref="cg7"/>
		<taxon idref="cord Choristhemis flavoterminata Australia"/>
		<taxon idref="cord Cordulegaster boltonii"/>
		<taxon idref="cord Eusynthemis nigra Australia"/>
		<taxon idref="cord Macromia amphigena koyama"/>
		<taxon idref="cord Macromia daimoji"/>
		<taxon idref="cord Macromia eurynome"/>
		<taxon idref="cord Macromia manchurica"/>
		<taxon idref="cord Somatochlora graeseri ezotonbo"/>
		<taxon idref="cord Synthemis marcrostigma Australia"/>
		<taxon idref="gomp Anisogomphus maacki miyama"/>
		<taxon idref="gomp Asiagomphus coreanus"/>
		<taxon idref="gomp Burmagomphus collaris"/>
		<taxon idref="gomp Gomphidia confluens"/>
		<taxon idref="gomp Lamelligomphus ringens"/>
		<taxon idref="gomp Nihonogomphus minor aosanae"/>
		<taxon idref="gomp Onychogomphus forcipatus"/>
		<taxon idref="gomp Shaogomphus postocularis honsanae"/>
		<taxon idref="gomp Trigomphus nigripes tabeKorea"/>
		<taxon idref="lib Deielia phaon kofuki"/>
		<taxon idref="lib Neurothemis fulvia"/>
		<taxon idref="lib Pantala flavescens usubaki"/>
		<taxon idref="lib Pseudothemis zonata koshiaki"/>
		<taxon idref="lib Sympetrum striolatum tairiku"/>
		<taxon idref="lub Crocothemis servilia shojo"/>
		<taxon idref="lub Libellula quadrimaculata yotsuboshi"/>
		<taxon idref="lub Lyriothemis pachygastra harabiro"/>
		<taxon idref="lub Orthetrum lineostigma"/>
		<taxon idref="lub Rhyothemis fuliginosa chou"/>
		<taxon idref="lub Sympetrum baccha konoshime"/>
		<taxon idref="lub Sympetrum darwinianum nastu"/>
		<taxon idref="lub Sympetrum eroticum mayutate"/>
		<taxon idref="lub Sympetrum fonscolombii suna"/>
		<taxon idref="lub Sympetrum frequens aki"/>
		<taxon idref="lub Sympetrum infuscatum noshime"/>
		<taxon idref="lub Sympetrum kunckeli maiko"/>
		<taxon idref="lub Sympetrum parvulum hime"/>
		<taxon idref="lub Sympetrum pedemontanum miyama"/>
		<taxon idref="lub Sympetrum risi risu"/>
		<taxon idref="lub Sympetrum speciosum neki"/>
		<taxon idref="lub Sympetrum uniforme oki"/>
		<taxon idref="lub Trithemis aurora beni"/>
		<taxon idref="sg13a"/>
		<taxon idref="sg14"/>
		<taxon idref="sg17"/>
		<taxon idref="sg2"/>
		<taxon idref="sg20b"/>
		<taxon idref="sg21b"/>
		<taxon idref="sg24"/>
		<taxon idref="sg33"/>
		<taxon idref="sg35"/>
		<taxon idref="sg36a"/>
		<taxon idref="sg37"/>
		<taxon idref="sg38 Shioya"/>
		<taxon idref="sg3b"/>
		<taxon idref="sg41"/>
		<taxon idref="sg42"/>
		<taxon idref="sg44"/>
		<taxon idref="sg45"/>
		<taxon idref="sg53"/>
		<taxon idref="sg9"/>
	</taxa>
	<taxa id="Epiprocta">
		<taxon idref="Aeschnophlebia longistigma Aoyanma"/>
		<taxon idref="Aeshna cyanea ruriboshi"/>
		<taxon idref="Aeshna grandis ruriboshi"/>
		<taxon idref="Aeshna mixta madarayanma"/>
		<taxon idref="Aeshna rileyi ruriboshi"/>
		<taxon idref="Aeshna verticalis ruriboshi"/>
		<taxon idref="Anaciaeschna triangulifera tobiiroyanma"/>
		<taxon idref="Anax imperator"/>
		<taxon idref="Anax junius"/>
		<taxon idref="Anax nigrofasciatus kurosujigin"/>
		<taxon idref="Anax parthenope"/>
		<taxon idref="Brachythemis contaminata himeki"/>
		<taxon idref="Cordulia aenea takene"/>
		<taxon idref="Davidius lunatus"/>
		<taxon idref="Epophthalmia elegans"/>
		<taxon idref="Gynacantha bullata katori"/>
		<taxon idref="Gynacantha interioris katori"/>
		<taxon idref="Gynacantha japonica katori"/>
		<taxon idref="Gynacantha membranalis katori"/>
		<taxon idref="Hydrobasileus croceus ookiiro"/>
		<taxon idref="Ictinogomphus pertinax"/>
		<taxon idref="Libellula angelina"/>
		<taxon idref="Nannophya pygmaea haccho"/>
		<taxon idref="Orthetrum albistylum shiokara"/>
		<taxon idref="Orthetrum chrysis ooharabiro"/>
		<taxon idref="Orthetrum glaucum"/>
		<taxon idref="Orthetrum melania"/>
		<taxon idref="Orthetrum sabina"/>
		<taxon idref="Orthetrum testaceum"/>
		<taxon idref="Orthetrum triangulare"/>
		<taxon idref="Petalura gigantea"/>
		<taxon idref="S. shirozui watanabei"/>
		<taxon idref="Somatochlora hineana"/>
		<taxon idref="Tachopteryx thoreyi"/>
		<taxon idref="Tanypteryx hageni"/>
		<taxon idref="ag10"/>
		<taxon idref="ag11a"/>
		<taxon idref="ag22"/>
		<taxon idref="ag3"/>
		<taxon idref="ag31a"/>
		<taxon idref="ag33b"/>
		<taxon idref="ag34a"/>
		<taxon idref="ag35a"/>
		<taxon idref="ag39B"/>
		<taxon idref="ag40"/>
		<taxon idref="ag41"/>
		<taxon idref="ag8"/>
		<taxon idref="ant Cordulegaster boltonii"/>
		<taxon idref="ant1 Taiwan"/>
		<taxon idref="ant12 Akiu"/>
		<taxon idref="ant13 Sekkou"/>
		<taxon idref="ant17 Okinawa"/>
		<taxon idref="ant4a Yabu"/>
		<taxon idref="ant5 Amami"/>
		<taxon idref="cg10"/>
		<taxon idref="cg12"/>
		<taxon idref="cg14"/>
		<taxon idref="cg16"/>
		<taxon idref="cg17"/>
		<taxon idref="cg7"/>
		<taxon idref="cord Choristhemis flavoterminata Australia"/>
		<taxon idref="cord Cordulegaster boltonii"/>
		<taxon idref="cord Eusynthemis nigra Australia"/>
		<taxon idref="cord Macromia amphigena koyama"/>
		<taxon idref="cord Macromia daimoji"/>
		<taxon idref="cord Macromia eurynome"/>
		<taxon idref="cord Macromia manchurica"/>
		<taxon idref="cord Somatochlora graeseri ezotonbo"/>
		<taxon idref="cord Synthemis marcrostigma Australia"/>
		<taxon idref="gomp Anisogomphus maacki miyama"/>
		<taxon idref="gomp Asiagomphus coreanus"/>
		<taxon idref="gomp Burmagomphus collaris"/>
		<taxon idref="gomp Gomphidia confluens"/>
		<taxon idref="gomp Lamelligomphus ringens"/>
		<taxon idref="gomp Nihonogomphus minor aosanae"/>
		<taxon idref="gomp Onychogomphus forcipatus"/>
		<taxon idref="gomp Shaogomphus postocularis honsanae"/>
		<taxon idref="gomp Trigomphus nigripes tabeKorea"/>
		<taxon idref="lib Deielia phaon kofuki"/>
		<taxon idref="lib Neurothemis fulvia"/>
		<taxon idref="lib Pantala flavescens usubaki"/>
		<taxon idref="lib Pseudothemis zonata koshiaki"/>
		<taxon idref="lib Sympetrum striolatum tairiku"/>
		<taxon idref="lub Crocothemis servilia shojo"/>
		<taxon idref="lub Libellula quadrimaculata yotsuboshi"/>
		<taxon idref="lub Lyriothemis pachygastra harabiro"/>
		<taxon idref="lub Orthetrum lineostigma"/>
		<taxon idref="lub Rhyothemis fuliginosa chou"/>
		<taxon idref="lub Sympetrum baccha konoshime"/>
		<taxon idref="lub Sympetrum darwinianum nastu"/>
		<taxon idref="lub Sympetrum eroticum mayutate"/>
		<taxon idref="lub Sympetrum fonscolombii suna"/>
		<taxon idref="lub Sympetrum frequens aki"/>
		<taxon idref="lub Sympetrum infuscatum noshime"/>
		<taxon idref="lub Sympetrum kunckeli maiko"/>
		<taxon idref="lub Sympetrum parvulum hime"/>
		<taxon idref="lub Sympetrum pedemontanum miyama"/>
		<taxon idref="lub Sympetrum risi risu"/>
		<taxon idref="lub Sympetrum speciosum neki"/>
		<taxon idref="lub Sympetrum uniforme oki"/>
		<taxon idref="lub Trithemis aurora beni"/>
		<taxon idref="sg13a"/>
		<taxon idref="sg14"/>
		<taxon idref="sg17"/>
		<taxon idref="sg2"/>
		<taxon idref="sg20b"/>
		<taxon idref="sg21b"/>
		<taxon idref="sg24"/>
		<taxon idref="sg33"/>
		<taxon idref="sg35"/>
		<taxon idref="sg36a"/>
		<taxon idref="sg37"/>
		<taxon idref="sg38 Shioya"/>
		<taxon idref="sg3b"/>
		<taxon idref="sg41"/>
		<taxon idref="sg42"/>
		<taxon idref="sg44"/>
		<taxon idref="sg45"/>
		<taxon idref="sg53"/>
		<taxon idref="sg9"/>
		<taxon idref="yanma Phyllopetalia apollo benihoshiyanma"/>
		<taxon idref="yanma Polycanthagyna melanictera yahu"/>
	</taxa>
	<taxa id="Rest-zigoptera">
		<taxon idref="Agriocnemis femina mo-ton"/>
		<taxon idref="Atrocalopteryx melli"/>
		<taxon idref="Erythromma najas"/>
		<taxon idref="Ischnura elegans"/>
		<taxon idref="Mesopodagrion tibetanum"/>
		<taxon idref="Mnais costalis"/>
		<taxon idref="Paracercion v-nigrum"/>
		<taxon idref="Pseudolestes mirabilis"/>
		<taxon idref="Psolodesmus mandarinus"/>
		<taxon idref="co1-Wurai"/>
		<taxon idref="co10-Chinaze"/>
		<taxon idref="co14-Yoro"/>
		<taxon idref="co15-Hongkong"/>
		<taxon idref="co19a-Hualien"/>
		<taxon idref="co20-HualienMono"/>
		<taxon idref="co3-YangmeiMono"/>
		<taxon idref="co32a-Iheya"/>
		<taxon idref="co34b-Tokashiki"/>
		<taxon idref="co35Ba-Busan"/>
		<taxon idref="co36a-Kume"/>
		<taxon idref="co4-Ishigaki"/>
		<taxon idref="co40a-Zhejiang"/>
		<taxon idref="co46a-Miyatoko"/>
		<taxon idref="co8-Genka"/>
		<taxon idref="co9-Toku"/>
		<taxon idref="ito Ceriagrion auranticum ryukyubeni"/>
		<taxon idref="ito Ceriagrion fallax China"/>
		<taxon idref="ito Ceriagrion melanurum ki"/>
		<taxon idref="ito Ceriagrion nippo beni"/>
		<taxon idref="ito Coenagrion johanssoni Europe"/>
		<taxon idref="ito Coenagrion lanceolatum ezo"/>
		<taxon idref="ito Copera tokyoensis omono"/>
		<taxon idref="ito Cora cyane isolate amerikaminami"/>
		<taxon idref="ito Enallagma cyathigerum"/>
		<taxon idref="ito Euthore fasciata amerikaminami"/>
		<taxon idref="ito Ischnura asiatica ajia"/>
		<taxon idref="ito Ischnura pumilio Europe"/>
		<taxon idref="ito Ischnura senegalensis aomon"/>
		<taxon idref="ito Isosticta robustior oseaniaito"/>
		<taxon idref="ito Labidiosticta vallisi oseaniaito"/>
		<taxon idref="ito Mortonagrion selenion moton"/>
		<taxon idref="ito Paracercion calamorum kuro"/>
		<taxon idref="ito Paracercion melanotum musuji"/>
		<taxon idref="ito Paracercion sieboldii oo"/>
		<taxon idref="ito Polythore boliviana amerikaminami"/>
		<taxon idref="ito Prodasineura humeralis minamiito"/>
		<taxon idref="ito Prodasineura laidlawii minamiito"/>
		<taxon idref="ito Prodasineura notostigma minamiito"/>
		<taxon idref="ito Rhadinosticta simplex oseaniaito"/>
		<taxon idref="kawa Megaloprepus caerulatus S America"/>
		<taxon idref="kawa Mnais tenuis Taiwan"/>
		<taxon idref="mat10 Matrona basilaris China"/>
		<taxon idref="mat32 haguro"/>
		<taxon idref="mat33 aohada"/>
		<taxon idref="mat4"/>
		<taxon idref="rh1"/>
		<taxon idref="rh11b"/>
		<taxon idref="rh13"/>
		<taxon idref="rh15"/>
		<taxon idref="rh16a"/>
		<taxon idref="rh17c"/>
		<taxon idref="rh18"/>
		<taxon idref="rh19c"/>
		<taxon idref="rh21B"/>
		<taxon idref="rh21bToka"/>
		<taxon idref="rh23BAmami"/>
		<taxon idref="rh24b"/>
		<taxon idref="rh26a Kobaru"/>
		<taxon idref="rh27"/>
		<taxon idref="rh28"/>
		<taxon idref="rh3"/>
		<taxon idref="rh4"/>
	</taxa>
	<taxa id="ag">
		<taxon idref="ag10"/>
		<taxon idref="ag11a"/>
		<taxon idref="ag22"/>
		<taxon idref="ag3"/>
		<taxon idref="ag33b"/>
		<taxon idref="ag35a"/>
		<taxon idref="ag40"/>
		<taxon idref="ag41"/>
	</taxa>
	<taxa id="ant">
		<taxon idref="ant1 Taiwan"/>
		<taxon idref="ant12 Akiu"/>
		<taxon idref="ant13 Sekkou"/>
		<taxon idref="ant17 Okinawa"/>
		<taxon idref="ant5 Amami"/>
	</taxa>
	<taxa id="calo">
		<taxon idref="Atrocalopteryx melli"/>
		<taxon idref="Mnais costalis"/>
		<taxon idref="Psolodesmus mandarinus"/>
		<taxon idref="kawa Mnais tenuis Taiwan"/>
		<taxon idref="mat10 Matrona basilaris China"/>
		<taxon idref="mat32 haguro"/>
		<taxon idref="mat33 aohada"/>
		<taxon idref="mat4"/>
	</taxa>
	<taxa id="cg">
		<taxon idref="cg10"/>
		<taxon idref="cg14"/>
		<taxon idref="cg16"/>
		<taxon idref="cg17"/>
		<taxon idref="cg7"/>
	</taxa>
	<taxa id="chlorogom">
		<taxon idref="ant Cordulegaster boltonii"/>
		<taxon idref="ant1 Taiwan"/>
		<taxon idref="ant12 Akiu"/>
		<taxon idref="ant13 Sekkou"/>
		<taxon idref="ant17 Okinawa"/>
		<taxon idref="ant5 Amami"/>
		<taxon idref="cg10"/>
		<taxon idref="cg12"/>
		<taxon idref="cg14"/>
		<taxon idref="cg16"/>
		<taxon idref="cg17"/>
		<taxon idref="cg7"/>
	</taxa>
	<taxa id="chro+cord+lub">
		<taxon idref="Brachythemis contaminata himeki"/>
		<taxon idref="Cordulia aenea takene"/>
		<taxon idref="Epophthalmia elegans"/>
		<taxon idref="Hydrobasileus croceus ookiiro"/>
		<taxon idref="Libellula angelina"/>
		<taxon idref="Nannophya pygmaea haccho"/>
		<taxon idref="Orthetrum albistylum shiokara"/>
		<taxon idref="Orthetrum chrysis ooharabiro"/>
		<taxon idref="Orthetrum glaucum"/>
		<taxon idref="Orthetrum melania"/>
		<taxon idref="Orthetrum sabina"/>
		<taxon idref="Orthetrum testaceum"/>
		<taxon idref="Orthetrum triangulare"/>
		<taxon idref="Somatochlora hineana"/>
		<taxon idref="ant Cordulegaster boltonii"/>
		<taxon idref="ant1 Taiwan"/>
		<taxon idref="ant12 Akiu"/>
		<taxon idref="ant13 Sekkou"/>
		<taxon idref="ant17 Okinawa"/>
		<taxon idref="ant5 Amami"/>
		<taxon idref="cg10"/>
		<taxon idref="cg12"/>
		<taxon idref="cg14"/>
		<taxon idref="cg16"/>
		<taxon idref="cg17"/>
		<taxon idref="cg7"/>
		<taxon idref="cord Choristhemis flavoterminata Australia"/>
		<taxon idref="cord Cordulegaster boltonii"/>
		<taxon idref="cord Eusynthemis nigra Australia"/>
		<taxon idref="cord Macromia amphigena koyama"/>
		<taxon idref="cord Macromia daimoji"/>
		<taxon idref="cord Macromia eurynome"/>
		<taxon idref="cord Macromia manchurica"/>
		<taxon idref="cord Somatochlora graeseri ezotonbo"/>
		<taxon idref="cord Synthemis marcrostigma Australia"/>
		<taxon idref="lib Deielia phaon kofuki"/>
		<taxon idref="lib Neurothemis fulvia"/>
		<taxon idref="lib Pantala flavescens usubaki"/>
		<taxon idref="lib Pseudothemis zonata koshiaki"/>
		<taxon idref="lib Sympetrum striolatum tairiku"/>
		<taxon idref="lub Crocothemis servilia shojo"/>
		<taxon idref="lub Libellula quadrimaculata yotsuboshi"/>
		<taxon idref="lub Lyriothemis pachygastra harabiro"/>
		<taxon idref="lub Orthetrum lineostigma"/>
		<taxon idref="lub Rhyothemis fuliginosa chou"/>
		<taxon idref="lub Sympetrum baccha konoshime"/>
		<taxon idref="lub Sympetrum darwinianum nastu"/>
		<taxon idref="lub Sympetrum eroticum mayutate"/>
		<taxon idref="lub Sympetrum fonscolombii suna"/>
		<taxon idref="lub Sympetrum frequens aki"/>
		<taxon idref="lub Sympetrum infuscatum noshime"/>
		<taxon idref="lub Sympetrum kunckeli maiko"/>
		<taxon idref="lub Sympetrum parvulum hime"/>
		<taxon idref="lub Sympetrum pedemontanum miyama"/>
		<taxon idref="lub Sympetrum risi risu"/>
		<taxon idref="lub Sympetrum speciosum neki"/>
		<taxon idref="lub Sympetrum uniforme oki"/>
		<taxon idref="lub Trithemis aurora beni"/>
		<taxon idref="sg38 Shioya"/>
	</taxa>
	<taxa id="co">
		<taxon idref="co1-Wurai"/>
		<taxon idref="co10-Chinaze"/>
		<taxon idref="co15-Hongkong"/>
		<taxon idref="co19a-Hualien"/>
		<taxon idref="co32a-Iheya"/>
		<taxon idref="co34b-Tokashiki"/>
		<taxon idref="co36a-Kume"/>
		<taxon idref="co4-Ishigaki"/>
		<taxon idref="co40a-Zhejiang"/>
		<taxon idref="co8-Genka"/>
		<taxon idref="co9-Toku"/>
	</taxa>
	<taxa id="cord">
		<taxon idref="Cordulia aenea takene"/>
		<taxon idref="Epophthalmia elegans"/>
		<taxon idref="Somatochlora hineana"/>
		<taxon idref="cord Choristhemis flavoterminata Australia"/>
		<taxon idref="cord Cordulegaster boltonii"/>
		<taxon idref="cord Eusynthemis nigra Australia"/>
		<taxon idref="cord Macromia amphigena koyama"/>
		<taxon idref="cord Macromia daimoji"/>
		<taxon idref="cord Macromia eurynome"/>
		<taxon idref="cord Macromia manchurica"/>
		<taxon idref="cord Somatochlora graeseri ezotonbo"/>
		<taxon idref="cord Synthemis marcrostigma Australia"/>
	</taxa>
	<taxa id="cord+lib">
		<taxon idref="Brachythemis contaminata himeki"/>
		<taxon idref="Cordulia aenea takene"/>
		<taxon idref="Epophthalmia elegans"/>
		<taxon idref="Hydrobasileus croceus ookiiro"/>
		<taxon idref="Libellula angelina"/>
		<taxon idref="Nannophya pygmaea haccho"/>
		<taxon idref="Orthetrum albistylum shiokara"/>
		<taxon idref="Orthetrum chrysis ooharabiro"/>
		<taxon idref="Orthetrum glaucum"/>
		<taxon idref="Orthetrum melania"/>
		<taxon idref="Orthetrum sabina"/>
		<taxon idref="Orthetrum testaceum"/>
		<taxon idref="Orthetrum triangulare"/>
		<taxon idref="Somatochlora hineana"/>
		<taxon idref="cord Choristhemis flavoterminata Australia"/>
		<taxon idref="cord Cordulegaster boltonii"/>
		<taxon idref="cord Eusynthemis nigra Australia"/>
		<taxon idref="cord Macromia amphigena koyama"/>
		<taxon idref="cord Macromia daimoji"/>
		<taxon idref="cord Macromia eurynome"/>
		<taxon idref="cord Macromia manchurica"/>
		<taxon idref="cord Somatochlora graeseri ezotonbo"/>
		<taxon idref="cord Synthemis marcrostigma Australia"/>
		<taxon idref="lib Deielia phaon kofuki"/>
		<taxon idref="lib Neurothemis fulvia"/>
		<taxon idref="lib Pantala flavescens usubaki"/>
		<taxon idref="lib Pseudothemis zonata koshiaki"/>
		<taxon idref="lib Sympetrum striolatum tairiku"/>
		<taxon idref="lub Crocothemis servilia shojo"/>
		<taxon idref="lub Libellula quadrimaculata yotsuboshi"/>
		<taxon idref="lub Lyriothemis pachygastra harabiro"/>
		<taxon idref="lub Orthetrum lineostigma"/>
		<taxon idref="lub Rhyothemis fuliginosa chou"/>
		<taxon idref="lub Sympetrum baccha konoshime"/>
		<taxon idref="lub Sympetrum darwinianum nastu"/>
		<taxon idref="lub Sympetrum eroticum mayutate"/>
		<taxon idref="lub Sympetrum fonscolombii suna"/>
		<taxon idref="lub Sympetrum frequens aki"/>
		<taxon idref="lub Sympetrum infuscatum noshime"/>
		<taxon idref="lub Sympetrum kunckeli maiko"/>
		<taxon idref="lub Sympetrum parvulum hime"/>
		<taxon idref="lub Sympetrum pedemontanum miyama"/>
		<taxon idref="lub Sympetrum risi risu"/>
		<taxon idref="lub Sympetrum speciosum neki"/>
		<taxon idref="lub Sympetrum uniforme oki"/>
		<taxon idref="lub Trithemis aurora beni"/>
		<taxon idref="sg38 Shioya"/>
	</taxa>
	<taxa id="dragonfly">
		<taxon idref="Aeschnophlebia longistigma Aoyanma"/>
		<taxon idref="Aeshna cyanea ruriboshi"/>
		<taxon idref="Aeshna grandis ruriboshi"/>
		<taxon idref="Aeshna mixta madarayanma"/>
		<taxon idref="Aeshna rileyi ruriboshi"/>
		<taxon idref="Aeshna verticalis ruriboshi"/>
		<taxon idref="Anaciaeschna triangulifera tobiiroyanma"/>
		<taxon idref="Anax imperator"/>
		<taxon idref="Anax junius"/>
		<taxon idref="Anax nigrofasciatus kurosujigin"/>
		<taxon idref="Anax parthenope"/>
		<taxon idref="Gynacantha bullata katori"/>
		<taxon idref="Gynacantha interioris katori"/>
		<taxon idref="Gynacantha japonica katori"/>
		<taxon idref="Gynacantha membranalis katori"/>
		<taxon idref="ant4a Yabu"/>
		<taxon idref="yanma Phyllopetalia apollo benihoshiyanma"/>
		<taxon idref="yanma Polycanthagyna melanictera yahu"/>
	</taxa>
	<taxa id="epiphelebia">
		<taxon idref="ag31a"/>
	</taxa>
	<taxa id="epo">
		<taxon idref="Cordulia aenea takene"/>
		<taxon idref="Somatochlora hineana"/>
		<taxon idref="cord Somatochlora graeseri ezotonbo"/>
	</taxa>
	<taxa id="gomp">
		<taxon idref="Davidius lunatus"/>
		<taxon idref="Ictinogomphus pertinax"/>
		<taxon idref="S. shirozui watanabei"/>
		<taxon idref="ag10"/>
		<taxon idref="ag11a"/>
		<taxon idref="ag22"/>
		<taxon idref="ag3"/>
		<taxon idref="ag33b"/>
		<taxon idref="ag35a"/>
		<taxon idref="ag39B"/>
		<taxon idref="ag40"/>
		<taxon idref="ag41"/>
		<taxon idref="ag8"/>
		<taxon idref="gomp Anisogomphus maacki miyama"/>
		<taxon idref="gomp Asiagomphus coreanus"/>
		<taxon idref="gomp Burmagomphus collaris"/>
		<taxon idref="gomp Gomphidia confluens"/>
		<taxon idref="gomp Lamelligomphus ringens"/>
		<taxon idref="gomp Nihonogomphus minor aosanae"/>
		<taxon idref="gomp Onychogomphus forcipatus"/>
		<taxon idref="gomp Shaogomphus postocularis honsanae"/>
		<taxon idref="gomp Trigomphus nigripes tabeKorea"/>
		<taxon idref="sg13a"/>
		<taxon idref="sg14"/>
		<taxon idref="sg17"/>
		<taxon idref="sg2"/>
		<taxon idref="sg20b"/>
		<taxon idref="sg21b"/>
		<taxon idref="sg24"/>
		<taxon idref="sg33"/>
		<taxon idref="sg35"/>
		<taxon idref="sg36a"/>
		<taxon idref="sg37"/>
		<taxon idref="sg3b"/>
		<taxon idref="sg41"/>
		<taxon idref="sg42"/>
		<taxon idref="sg44"/>
		<taxon idref="sg45"/>
		<taxon idref="sg53"/>
		<taxon idref="sg9"/>
	</taxa>
	<taxa id="ishinomi">
		<taxon idref="ishinomi Coreamachilis coreanus"/>
		<taxon idref="ishinomi Coreamachilis songi"/>
		<taxon idref="ishinomi Pedetontinus luanchuanensis"/>
		<taxon idref="ishinomi Pedetontus silvestrii"/>
		<taxon idref="ishinomi Pedetontus zhejiangensis"/>
		<taxon idref="ishinomi Petrobius brevistylis"/>
		<taxon idref="ishinomi Songmachilis xinxiangensis"/>
		<taxon idref="ishinomi Trigoniophthalmus alternatus"/>
	</taxa>
	<taxa id="libullu">
		<taxon idref="Brachythemis contaminata himeki"/>
		<taxon idref="Hydrobasileus croceus ookiiro"/>
		<taxon idref="Libellula angelina"/>
		<taxon idref="Nannophya pygmaea haccho"/>
		<taxon idref="Orthetrum albistylum shiokara"/>
		<taxon idref="Orthetrum chrysis ooharabiro"/>
		<taxon idref="Orthetrum glaucum"/>
		<taxon idref="Orthetrum melania"/>
		<taxon idref="Orthetrum sabina"/>
		<taxon idref="Orthetrum testaceum"/>
		<taxon idref="Orthetrum triangulare"/>
		<taxon idref="lib Deielia phaon kofuki"/>
		<taxon idref="lib Neurothemis fulvia"/>
		<taxon idref="lib Pantala flavescens usubaki"/>
		<taxon idref="lib Pseudothemis zonata koshiaki"/>
		<taxon idref="lib Sympetrum striolatum tairiku"/>
		<taxon idref="lub Crocothemis servilia shojo"/>
		<taxon idref="lub Libellula quadrimaculata yotsuboshi"/>
		<taxon idref="lub Lyriothemis pachygastra harabiro"/>
		<taxon idref="lub Orthetrum lineostigma"/>
		<taxon idref="lub Rhyothemis fuliginosa chou"/>
		<taxon idref="lub Sympetrum baccha konoshime"/>
		<taxon idref="lub Sympetrum darwinianum nastu"/>
		<taxon idref="lub Sympetrum eroticum mayutate"/>
		<taxon idref="lub Sympetrum fonscolombii suna"/>
		<taxon idref="lub Sympetrum frequens aki"/>
		<taxon idref="lub Sympetrum infuscatum noshime"/>
		<taxon idref="lub Sympetrum kunckeli maiko"/>
		<taxon idref="lub Sympetrum parvulum hime"/>
		<taxon idref="lub Sympetrum pedemontanum miyama"/>
		<taxon idref="lub Sympetrum risi risu"/>
		<taxon idref="lub Sympetrum speciosum neki"/>
		<taxon idref="lub Sympetrum uniforme oki"/>
		<taxon idref="lub Trithemis aurora beni"/>
		<taxon idref="sg38 Shioya"/>
	</taxa>
	<taxa id="mat">
		<taxon idref="mat10 Matrona basilaris China"/>
		<taxon idref="mat33 aohada"/>
		<taxon idref="mat4"/>
	</taxa>
	<taxa id="mayfly">
		<taxon idref="mayfly Afronurus levis"/>
		<taxon idref="mayfly Afronurus rubromaculatus"/>
		<taxon idref="mayfly Afronurus yixingensis"/>
		<taxon idref="mayfly Alainites yixiani"/>
		<taxon idref="mayfly Caenis horaria"/>
		<taxon idref="mayfly Caenis robusta"/>
		<taxon idref="mayfly Choroterpes yixingensis"/>
		<taxon idref="mayfly Choroterpides apiculata"/>
		<taxon idref="mayfly Cincticostella fusca"/>
		<taxon idref="mayfly Cinygmina furcata"/>
		<taxon idref="mayfly Cloeon dipterum"/>
		<taxon idref="mayfly Electrogena lateralis"/>
		<taxon idref="mayfly Epeorus aculeatus"/>
		<taxon idref="mayfly Epeorus alexandri"/>
		<taxon idref="mayfly Epeorus bifurcatus"/>
		<taxon idref="mayfly Epeorus carinatus"/>
		<taxon idref="mayfly Epeorus dayongensis"/>
		<taxon idref="mayfly Epeorus gibbus"/>
		<taxon idref="mayfly Epeorus herklotsi"/>
		<taxon idref="mayfly Epeorus melli"/>
		<taxon idref="mayfly Epeorus montanus"/>
		<taxon idref="mayfly Epeorus pellucidus"/>
		<taxon idref="mayfly Epeorus psi"/>
		<taxon idref="mayfly Epeorus rhithralis"/>
		<taxon idref="mayfly Epeorus unispinosus"/>
		<taxon idref="mayfly Ephemera orientalis"/>
		<taxon idref="mayfly Ephemerella notata"/>
		<taxon idref="mayfly Habrophlebiodes zijinensis"/>
		<taxon idref="mayfly Heptagenia ngi"/>
		<taxon idref="mayfly Heptagenia sulphurea"/>
		<taxon idref="mayfly Isonychia ignota"/>
		<taxon idref="mayfly Isonychia kiangsinensis"/>
		<taxon idref="mayfly Leptophlebia marginata"/>
		<taxon idref="mayfly Leucrocuta aphrodite"/>
		<taxon idref="mayfly Maccaffertium mediopunctatum"/>
		<taxon idref="mayfly Maccaffertium vicarium"/>
		<taxon idref="mayfly Neoephemera projecta"/>
		<taxon idref="mayfly Nigrobaetis niger"/>
		<taxon idref="mayfly Notacanthurus lamellosus"/>
		<taxon idref="mayfly Paegniodes cupulatus"/>
		<taxon idref="mayfly Parafronurus youi"/>
		<taxon idref="mayfly Paraleptophlebia submarginata"/>
		<taxon idref="mayfly Potamanthellus edmundsi"/>
		<taxon idref="mayfly Potamanthus sp"/>
		<taxon idref="mayfly Procloeon bifidum"/>
		<taxon idref="mayfly Rhithrogena germanica"/>
		<taxon idref="mayfly Serratella zapekinae"/>
		<taxon idref="mayfly Siphlonurus aestivalis"/>
		<taxon idref="mayfly Siphlonurus immanis"/>
		<taxon idref="mayfly Siphluriscus chinensis"/>
		<taxon idref="mayfly Stenacron interpunctatum"/>
		<taxon idref="mayfly Stenonema femoratum"/>
		<taxon idref="mayfly Torleya grandiforceps"/>
		<taxon idref="mayfly Torleya mikhaili"/>
		<taxon idref="mayfly Torleya nepalica"/>
		<taxon idref="mayfly Vietnamella dabieshanensis"/>
		<taxon idref="mayfly Vietnamella sinensis"/>
	</taxa>
	<taxa id="odonata">
		<taxon idref="Aeschnophlebia longistigma Aoyanma"/>
		<taxon idref="Aeshna cyanea ruriboshi"/>
		<taxon idref="Aeshna grandis ruriboshi"/>
		<taxon idref="Aeshna mixta madarayanma"/>
		<taxon idref="Aeshna rileyi ruriboshi"/>
		<taxon idref="Aeshna verticalis ruriboshi"/>
		<taxon idref="Agriocnemis femina mo-ton"/>
		<taxon idref="Anaciaeschna triangulifera tobiiroyanma"/>
		<taxon idref="Anax imperator"/>
		<taxon idref="Anax junius"/>
		<taxon idref="Anax nigrofasciatus kurosujigin"/>
		<taxon idref="Anax parthenope"/>
		<taxon idref="Atrocalopteryx melli"/>
		<taxon idref="Brachythemis contaminata himeki"/>
		<taxon idref="Cordulia aenea takene"/>
		<taxon idref="Davidius lunatus"/>
		<taxon idref="Epophthalmia elegans"/>
		<taxon idref="Erythromma najas"/>
		<taxon idref="Euphaea formosa"/>
		<taxon idref="Euphaea yayeyamana"/>
		<taxon idref="Gynacantha bullata katori"/>
		<taxon idref="Gynacantha interioris katori"/>
		<taxon idref="Gynacantha japonica katori"/>
		<taxon idref="Gynacantha membranalis katori"/>
		<taxon idref="Hydrobasileus croceus ookiiro"/>
		<taxon idref="Ictinogomphus pertinax"/>
		<taxon idref="Ischnura elegans"/>
		<taxon idref="Libellula angelina"/>
		<taxon idref="Mesopodagrion tibetanum"/>
		<taxon idref="Mnais costalis"/>
		<taxon idref="Nannophya pygmaea haccho"/>
		<taxon idref="Orthetrum albistylum shiokara"/>
		<taxon idref="Orthetrum chrysis ooharabiro"/>
		<taxon idref="Orthetrum glaucum"/>
		<taxon idref="Orthetrum melania"/>
		<taxon idref="Orthetrum sabina"/>
		<taxon idref="Orthetrum testaceum"/>
		<taxon idref="Orthetrum triangulare"/>
		<taxon idref="Paracercion v-nigrum"/>
		<taxon idref="Petalura gigantea"/>
		<taxon idref="Pseudolestes mirabilis"/>
		<taxon idref="Psolodesmus mandarinus"/>
		<taxon idref="S. shirozui watanabei"/>
		<taxon idref="Somatochlora hineana"/>
		<taxon idref="Sympecma paedisca"/>
		<taxon idref="Tachopteryx thoreyi"/>
		<taxon idref="Tanypteryx hageni"/>
		<taxon idref="ag10"/>
		<taxon idref="ag11a"/>
		<taxon idref="ag22"/>
		<taxon idref="ag3"/>
		<taxon idref="ag31a"/>
		<taxon idref="ag33b"/>
		<taxon idref="ag34a"/>
		<taxon idref="ag35a"/>
		<taxon idref="ag39B"/>
		<taxon idref="ag40"/>
		<taxon idref="ag41"/>
		<taxon idref="ag8"/>
		<taxon idref="ant Cordulegaster boltonii"/>
		<taxon idref="ant1 Taiwan"/>
		<taxon idref="ant12 Akiu"/>
		<taxon idref="ant13 Sekkou"/>
		<taxon idref="ant17 Okinawa"/>
		<taxon idref="ant4a Yabu"/>
		<taxon idref="ant5 Amami"/>
		<taxon idref="cg10"/>
		<taxon idref="cg12"/>
		<taxon idref="cg14"/>
		<taxon idref="cg16"/>
		<taxon idref="cg17"/>
		<taxon idref="cg7"/>
		<taxon idref="co1-Wurai"/>
		<taxon idref="co10-Chinaze"/>
		<taxon idref="co14-Yoro"/>
		<taxon idref="co15-Hongkong"/>
		<taxon idref="co18-Hongkong"/>
		<taxon idref="co19a-Hualien"/>
		<taxon idref="co20-HualienMono"/>
		<taxon idref="co3-YangmeiMono"/>
		<taxon idref="co32a-Iheya"/>
		<taxon idref="co34b-Tokashiki"/>
		<taxon idref="co35Ba-Busan"/>
		<taxon idref="co36a-Kume"/>
		<taxon idref="co4-Ishigaki"/>
		<taxon idref="co40a-Zhejiang"/>
		<taxon idref="co46a-Miyatoko"/>
		<taxon idref="co8-Genka"/>
		<taxon idref="co9-Toku"/>
		<taxon idref="cord Choristhemis flavoterminata Australia"/>
		<taxon idref="cord Cordulegaster boltonii"/>
		<taxon idref="cord Eusynthemis nigra Australia"/>
		<taxon idref="cord Macromia amphigena koyama"/>
		<taxon idref="cord Macromia daimoji"/>
		<taxon idref="cord Macromia eurynome"/>
		<taxon idref="cord Macromia manchurica"/>
		<taxon idref="cord Somatochlora graeseri ezotonbo"/>
		<taxon idref="cord Synthemis marcrostigma Australia"/>
		<taxon idref="gomp Anisogomphus maacki miyama"/>
		<taxon idref="gomp Asiagomphus coreanus"/>
		<taxon idref="gomp Burmagomphus collaris"/>
		<taxon idref="gomp Gomphidia confluens"/>
		<taxon idref="gomp Lamelligomphus ringens"/>
		<taxon idref="gomp Nihonogomphus minor aosanae"/>
		<taxon idref="gomp Onychogomphus forcipatus"/>
		<taxon idref="gomp Shaogomphus postocularis honsanae"/>
		<taxon idref="gomp Trigomphus nigripes tabeKorea"/>
		<taxon idref="ito Ceriagrion auranticum ryukyubeni"/>
		<taxon idref="ito Ceriagrion fallax China"/>
		<taxon idref="ito Ceriagrion melanurum ki"/>
		<taxon idref="ito Ceriagrion nippo beni"/>
		<taxon idref="ito Chorismagrion risi minamiao"/>
		<taxon idref="ito Coenagrion johanssoni Europe"/>
		<taxon idref="ito Coenagrion lanceolatum ezo"/>
		<taxon idref="ito Copera tokyoensis omono"/>
		<taxon idref="ito Cora cyane isolate amerikaminami"/>
		<taxon idref="ito Devadatta podolestoides mukashikawa"/>
		<taxon idref="ito Diphlebia coerulescens Diphlebiidae"/>
		<taxon idref="ito Enallagma cyathigerum"/>
		<taxon idref="ito Euthore fasciata amerikaminami"/>
		<taxon idref="ito Heliocypha biseriata ihanadaka"/>
		<taxon idref="ito Indolestes peregrinus hosomiotsunen"/>
		<taxon idref="ito Ischnura asiatica ajia"/>
		<taxon idref="ito Ischnura pumilio Europe"/>
		<taxon idref="ito Ischnura senegalensis aomon"/>
		<taxon idref="ito Isosticta robustior oseaniaito"/>
		<taxon idref="ito Labidiosticta vallisi oseaniaito"/>
		<taxon idref="ito Lestes japonicus kobaneaoito"/>
		<taxon idref="ito Lestes temporalis oro"/>
		<taxon idref="ito Libellago semiopaca hanadaka"/>
		<taxon idref="ito Mortonagrion selenion moton"/>
		<taxon idref="ito Paracercion calamorum kuro"/>
		<taxon idref="ito Paracercion melanotum musuji"/>
		<taxon idref="ito Paracercion sieboldii oo"/>
		<taxon idref="ito Perissolestes remotus haranagaao"/>
		<taxon idref="ito Philoganga vetusta mukashikawa"/>
		<taxon idref="ito Polythore boliviana amerikaminami"/>
		<taxon idref="ito Prodasineura humeralis minamiito"/>
		<taxon idref="ito Prodasineura laidlawii minamiito"/>
		<taxon idref="ito Prodasineura notostigma minamiito"/>
		<taxon idref="ito Rhadinosticta simplex oseaniaito"/>
		<taxon idref="ito Rhinocypha tincta hanadaka"/>
		<taxon idref="ito Synlestes weyersii minamiao"/>
		<taxon idref="kawa Euphaea decorata China"/>
		<taxon idref="kawa Euphaea ornata China"/>
		<taxon idref="kawa Megaloprepus caerulatus S America"/>
		<taxon idref="kawa Mnais tenuis Taiwan"/>
		<taxon idref="lib Deielia phaon kofuki"/>
		<taxon idref="lib Neurothemis fulvia"/>
		<taxon idref="lib Pantala flavescens usubaki"/>
		<taxon idref="lib Pseudothemis zonata koshiaki"/>
		<taxon idref="lib Sympetrum striolatum tairiku"/>
		<taxon idref="lub Crocothemis servilia shojo"/>
		<taxon idref="lub Libellula quadrimaculata yotsuboshi"/>
		<taxon idref="lub Lyriothemis pachygastra harabiro"/>
		<taxon idref="lub Orthetrum lineostigma"/>
		<taxon idref="lub Rhyothemis fuliginosa chou"/>
		<taxon idref="lub Sympetrum baccha konoshime"/>
		<taxon idref="lub Sympetrum darwinianum nastu"/>
		<taxon idref="lub Sympetrum eroticum mayutate"/>
		<taxon idref="lub Sympetrum fonscolombii suna"/>
		<taxon idref="lub Sympetrum frequens aki"/>
		<taxon idref="lub Sympetrum infuscatum noshime"/>
		<taxon idref="lub Sympetrum kunckeli maiko"/>
		<taxon idref="lub Sympetrum parvulum hime"/>
		<taxon idref="lub Sympetrum pedemontanum miyama"/>
		<taxon idref="lub Sympetrum risi risu"/>
		<taxon idref="lub Sympetrum speciosum neki"/>
		<taxon idref="lub Sympetrum uniforme oki"/>
		<taxon idref="lub Trithemis aurora beni"/>
		<taxon idref="mat10 Matrona basilaris China"/>
		<taxon idref="mat32 haguro"/>
		<taxon idref="mat33 aohada"/>
		<taxon idref="mat4"/>
		<taxon idref="rh1"/>
		<taxon idref="rh11b"/>
		<taxon idref="rh13"/>
		<taxon idref="rh15"/>
		<taxon idref="rh16a"/>
		<taxon idref="rh17c"/>
		<taxon idref="rh18"/>
		<taxon idref="rh19c"/>
		<taxon idref="rh21B"/>
		<taxon idref="rh21bToka"/>
		<taxon idref="rh23BAmami"/>
		<taxon idref="rh24b"/>
		<taxon idref="rh26a Kobaru"/>
		<taxon idref="rh27"/>
		<taxon idref="rh28"/>
		<taxon idref="rh3"/>
		<taxon idref="rh4"/>
		<taxon idref="sg13a"/>
		<taxon idref="sg14"/>
		<taxon idref="sg17"/>
		<taxon idref="sg2"/>
		<taxon idref="sg20b"/>
		<taxon idref="sg21b"/>
		<taxon idref="sg24"/>
		<taxon idref="sg33"/>
		<taxon idref="sg35"/>
		<taxon idref="sg36a"/>
		<taxon idref="sg37"/>
		<taxon idref="sg38 Shioya"/>
		<taxon idref="sg3b"/>
		<taxon idref="sg41"/>
		<taxon idref="sg42"/>
		<taxon idref="sg44"/>
		<taxon idref="sg45"/>
		<taxon idref="sg53"/>
		<taxon idref="sg9"/>
		<taxon idref="yanma Phyllopetalia apollo benihoshiyanma"/>
		<taxon idref="yanma Polycanthagyna melanictera yahu"/>
	</taxa>
	<taxa id="old-zigo">
		<taxon idref="Euphaea formosa"/>
		<taxon idref="Euphaea yayeyamana"/>
		<taxon idref="Sympecma paedisca"/>
		<taxon idref="co18-Hongkong"/>
		<taxon idref="ito Chorismagrion risi minamiao"/>
		<taxon idref="ito Devadatta podolestoides mukashikawa"/>
		<taxon idref="ito Diphlebia coerulescens Diphlebiidae"/>
		<taxon idref="ito Heliocypha biseriata ihanadaka"/>
		<taxon idref="ito Indolestes peregrinus hosomiotsunen"/>
		<taxon idref="ito Lestes japonicus kobaneaoito"/>
		<taxon idref="ito Lestes temporalis oro"/>
		<taxon idref="ito Libellago semiopaca hanadaka"/>
		<taxon idref="ito Perissolestes remotus haranagaao"/>
		<taxon idref="ito Philoganga vetusta mukashikawa"/>
		<taxon idref="ito Rhinocypha tincta hanadaka"/>
		<taxon idref="ito Synlestes weyersii minamiao"/>
		<taxon idref="kawa Euphaea decorata China"/>
		<taxon idref="kawa Euphaea ornata China"/>
	</taxa>
	<taxa id="paleo+stone">
		<taxon idref="Aeschnophlebia longistigma Aoyanma"/>
		<taxon idref="Aeshna cyanea ruriboshi"/>
		<taxon idref="Aeshna grandis ruriboshi"/>
		<taxon idref="Aeshna mixta madarayanma"/>
		<taxon idref="Aeshna rileyi ruriboshi"/>
		<taxon idref="Aeshna verticalis ruriboshi"/>
		<taxon idref="Agriocnemis femina mo-ton"/>
		<taxon idref="Anaciaeschna triangulifera tobiiroyanma"/>
		<taxon idref="Anax imperator"/>
		<taxon idref="Anax junius"/>
		<taxon idref="Anax nigrofasciatus kurosujigin"/>
		<taxon idref="Anax parthenope"/>
		<taxon idref="Atrocalopteryx melli"/>
		<taxon idref="Brachythemis contaminata himeki"/>
		<taxon idref="Cordulia aenea takene"/>
		<taxon idref="Davidius lunatus"/>
		<taxon idref="Epophthalmia elegans"/>
		<taxon idref="Erythromma najas"/>
		<taxon idref="Euphaea formosa"/>
		<taxon idref="Euphaea yayeyamana"/>
		<taxon idref="Gynacantha bullata katori"/>
		<taxon idref="Gynacantha interioris katori"/>
		<taxon idref="Gynacantha japonica katori"/>
		<taxon idref="Gynacantha membranalis katori"/>
		<taxon idref="Hydrobasileus croceus ookiiro"/>
		<taxon idref="Ictinogomphus pertinax"/>
		<taxon idref="Ischnura elegans"/>
		<taxon idref="Libellula angelina"/>
		<taxon idref="Mesopodagrion tibetanum"/>
		<taxon idref="Mnais costalis"/>
		<taxon idref="Nannophya pygmaea haccho"/>
		<taxon idref="Orthetrum albistylum shiokara"/>
		<taxon idref="Orthetrum chrysis ooharabiro"/>
		<taxon idref="Orthetrum glaucum"/>
		<taxon idref="Orthetrum melania"/>
		<taxon idref="Orthetrum sabina"/>
		<taxon idref="Orthetrum testaceum"/>
		<taxon idref="Orthetrum triangulare"/>
		<taxon idref="Paracercion v-nigrum"/>
		<taxon idref="Petalura gigantea"/>
		<taxon idref="Pseudolestes mirabilis"/>
		<taxon idref="Psolodesmus mandarinus"/>
		<taxon idref="S. shirozui watanabei"/>
		<taxon idref="Somatochlora hineana"/>
		<taxon idref="Sympecma paedisca"/>
		<taxon idref="Tachopteryx thoreyi"/>
		<taxon idref="Tanypteryx hageni"/>
		<taxon idref="ag10"/>
		<taxon idref="ag11a"/>
		<taxon idref="ag22"/>
		<taxon idref="ag3"/>
		<taxon idref="ag31a"/>
		<taxon idref="ag33b"/>
		<taxon idref="ag34a"/>
		<taxon idref="ag35a"/>
		<taxon idref="ag39B"/>
		<taxon idref="ag40"/>
		<taxon idref="ag41"/>
		<taxon idref="ag8"/>
		<taxon idref="ant Cordulegaster boltonii"/>
		<taxon idref="ant1 Taiwan"/>
		<taxon idref="ant12 Akiu"/>
		<taxon idref="ant13 Sekkou"/>
		<taxon idref="ant17 Okinawa"/>
		<taxon idref="ant4a Yabu"/>
		<taxon idref="ant5 Amami"/>
		<taxon idref="cg10"/>
		<taxon idref="cg12"/>
		<taxon idref="cg14"/>
		<taxon idref="cg16"/>
		<taxon idref="cg17"/>
		<taxon idref="cg7"/>
		<taxon idref="co1-Wurai"/>
		<taxon idref="co10-Chinaze"/>
		<taxon idref="co14-Yoro"/>
		<taxon idref="co15-Hongkong"/>
		<taxon idref="co18-Hongkong"/>
		<taxon idref="co19a-Hualien"/>
		<taxon idref="co20-HualienMono"/>
		<taxon idref="co3-YangmeiMono"/>
		<taxon idref="co32a-Iheya"/>
		<taxon idref="co34b-Tokashiki"/>
		<taxon idref="co35Ba-Busan"/>
		<taxon idref="co36a-Kume"/>
		<taxon idref="co4-Ishigaki"/>
		<taxon idref="co40a-Zhejiang"/>
		<taxon idref="co46a-Miyatoko"/>
		<taxon idref="co8-Genka"/>
		<taxon idref="co9-Toku"/>
		<taxon idref="cord Choristhemis flavoterminata Australia"/>
		<taxon idref="cord Cordulegaster boltonii"/>
		<taxon idref="cord Eusynthemis nigra Australia"/>
		<taxon idref="cord Macromia amphigena koyama"/>
		<taxon idref="cord Macromia daimoji"/>
		<taxon idref="cord Macromia eurynome"/>
		<taxon idref="cord Macromia manchurica"/>
		<taxon idref="cord Somatochlora graeseri ezotonbo"/>
		<taxon idref="cord Synthemis marcrostigma Australia"/>
		<taxon idref="gomp Anisogomphus maacki miyama"/>
		<taxon idref="gomp Asiagomphus coreanus"/>
		<taxon idref="gomp Burmagomphus collaris"/>
		<taxon idref="gomp Gomphidia confluens"/>
		<taxon idref="gomp Lamelligomphus ringens"/>
		<taxon idref="gomp Nihonogomphus minor aosanae"/>
		<taxon idref="gomp Onychogomphus forcipatus"/>
		<taxon idref="gomp Shaogomphus postocularis honsanae"/>
		<taxon idref="gomp Trigomphus nigripes tabeKorea"/>
		<taxon idref="ito Ceriagrion auranticum ryukyubeni"/>
		<taxon idref="ito Ceriagrion fallax China"/>
		<taxon idref="ito Ceriagrion melanurum ki"/>
		<taxon idref="ito Ceriagrion nippo beni"/>
		<taxon idref="ito Chorismagrion risi minamiao"/>
		<taxon idref="ito Coenagrion johanssoni Europe"/>
		<taxon idref="ito Coenagrion lanceolatum ezo"/>
		<taxon idref="ito Copera tokyoensis omono"/>
		<taxon idref="ito Cora cyane isolate amerikaminami"/>
		<taxon idref="ito Devadatta podolestoides mukashikawa"/>
		<taxon idref="ito Diphlebia coerulescens Diphlebiidae"/>
		<taxon idref="ito Enallagma cyathigerum"/>
		<taxon idref="ito Euthore fasciata amerikaminami"/>
		<taxon idref="ito Heliocypha biseriata ihanadaka"/>
		<taxon idref="ito Indolestes peregrinus hosomiotsunen"/>
		<taxon idref="ito Ischnura asiatica ajia"/>
		<taxon idref="ito Ischnura pumilio Europe"/>
		<taxon idref="ito Ischnura senegalensis aomon"/>
		<taxon idref="ito Isosticta robustior oseaniaito"/>
		<taxon idref="ito Labidiosticta vallisi oseaniaito"/>
		<taxon idref="ito Lestes japonicus kobaneaoito"/>
		<taxon idref="ito Lestes temporalis oro"/>
		<taxon idref="ito Libellago semiopaca hanadaka"/>
		<taxon idref="ito Mortonagrion selenion moton"/>
		<taxon idref="ito Paracercion calamorum kuro"/>
		<taxon idref="ito Paracercion melanotum musuji"/>
		<taxon idref="ito Paracercion sieboldii oo"/>
		<taxon idref="ito Perissolestes remotus haranagaao"/>
		<taxon idref="ito Philoganga vetusta mukashikawa"/>
		<taxon idref="ito Polythore boliviana amerikaminami"/>
		<taxon idref="ito Prodasineura humeralis minamiito"/>
		<taxon idref="ito Prodasineura laidlawii minamiito"/>
		<taxon idref="ito Prodasineura notostigma minamiito"/>
		<taxon idref="ito Rhadinosticta simplex oseaniaito"/>
		<taxon idref="ito Rhinocypha tincta hanadaka"/>
		<taxon idref="ito Synlestes weyersii minamiao"/>
		<taxon idref="kawa Euphaea decorata China"/>
		<taxon idref="kawa Euphaea ornata China"/>
		<taxon idref="kawa Megaloprepus caerulatus S America"/>
		<taxon idref="kawa Mnais tenuis Taiwan"/>
		<taxon idref="lib Deielia phaon kofuki"/>
		<taxon idref="lib Neurothemis fulvia"/>
		<taxon idref="lib Pantala flavescens usubaki"/>
		<taxon idref="lib Pseudothemis zonata koshiaki"/>
		<taxon idref="lib Sympetrum striolatum tairiku"/>
		<taxon idref="lub Crocothemis servilia shojo"/>
		<taxon idref="lub Libellula quadrimaculata yotsuboshi"/>
		<taxon idref="lub Lyriothemis pachygastra harabiro"/>
		<taxon idref="lub Orthetrum lineostigma"/>
		<taxon idref="lub Rhyothemis fuliginosa chou"/>
		<taxon idref="lub Sympetrum baccha konoshime"/>
		<taxon idref="lub Sympetrum darwinianum nastu"/>
		<taxon idref="lub Sympetrum eroticum mayutate"/>
		<taxon idref="lub Sympetrum fonscolombii suna"/>
		<taxon idref="lub Sympetrum frequens aki"/>
		<taxon idref="lub Sympetrum infuscatum noshime"/>
		<taxon idref="lub Sympetrum kunckeli maiko"/>
		<taxon idref="lub Sympetrum parvulum hime"/>
		<taxon idref="lub Sympetrum pedemontanum miyama"/>
		<taxon idref="lub Sympetrum risi risu"/>
		<taxon idref="lub Sympetrum speciosum neki"/>
		<taxon idref="lub Sympetrum uniforme oki"/>
		<taxon idref="lub Trithemis aurora beni"/>
		<taxon idref="mat10 Matrona basilaris China"/>
		<taxon idref="mat32 haguro"/>
		<taxon idref="mat33 aohada"/>
		<taxon idref="mat4"/>
		<taxon idref="mayfly Afronurus levis"/>
		<taxon idref="mayfly Afronurus rubromaculatus"/>
		<taxon idref="mayfly Afronurus yixingensis"/>
		<taxon idref="mayfly Alainites yixiani"/>
		<taxon idref="mayfly Caenis horaria"/>
		<taxon idref="mayfly Caenis robusta"/>
		<taxon idref="mayfly Choroterpes yixingensis"/>
		<taxon idref="mayfly Choroterpides apiculata"/>
		<taxon idref="mayfly Cincticostella fusca"/>
		<taxon idref="mayfly Cinygmina furcata"/>
		<taxon idref="mayfly Cloeon dipterum"/>
		<taxon idref="mayfly Electrogena lateralis"/>
		<taxon idref="mayfly Epeorus aculeatus"/>
		<taxon idref="mayfly Epeorus alexandri"/>
		<taxon idref="mayfly Epeorus bifurcatus"/>
		<taxon idref="mayfly Epeorus carinatus"/>
		<taxon idref="mayfly Epeorus dayongensis"/>
		<taxon idref="mayfly Epeorus gibbus"/>
		<taxon idref="mayfly Epeorus herklotsi"/>
		<taxon idref="mayfly Epeorus melli"/>
		<taxon idref="mayfly Epeorus montanus"/>
		<taxon idref="mayfly Epeorus pellucidus"/>
		<taxon idref="mayfly Epeorus psi"/>
		<taxon idref="mayfly Epeorus rhithralis"/>
		<taxon idref="mayfly Epeorus unispinosus"/>
		<taxon idref="mayfly Ephemera orientalis"/>
		<taxon idref="mayfly Ephemerella notata"/>
		<taxon idref="mayfly Habrophlebiodes zijinensis"/>
		<taxon idref="mayfly Heptagenia ngi"/>
		<taxon idref="mayfly Heptagenia sulphurea"/>
		<taxon idref="mayfly Isonychia ignota"/>
		<taxon idref="mayfly Isonychia kiangsinensis"/>
		<taxon idref="mayfly Leptophlebia marginata"/>
		<taxon idref="mayfly Leucrocuta aphrodite"/>
		<taxon idref="mayfly Maccaffertium mediopunctatum"/>
		<taxon idref="mayfly Maccaffertium vicarium"/>
		<taxon idref="mayfly Neoephemera projecta"/>
		<taxon idref="mayfly Nigrobaetis niger"/>
		<taxon idref="mayfly Notacanthurus lamellosus"/>
		<taxon idref="mayfly Paegniodes cupulatus"/>
		<taxon idref="mayfly Parafronurus youi"/>
		<taxon idref="mayfly Paraleptophlebia submarginata"/>
		<taxon idref="mayfly Potamanthellus edmundsi"/>
		<taxon idref="mayfly Potamanthus sp"/>
		<taxon idref="mayfly Procloeon bifidum"/>
		<taxon idref="mayfly Rhithrogena germanica"/>
		<taxon idref="mayfly Serratella zapekinae"/>
		<taxon idref="mayfly Siphlonurus aestivalis"/>
		<taxon idref="mayfly Siphlonurus immanis"/>
		<taxon idref="mayfly Siphluriscus chinensis"/>
		<taxon idref="mayfly Stenacron interpunctatum"/>
		<taxon idref="mayfly Stenonema femoratum"/>
		<taxon idref="mayfly Torleya grandiforceps"/>
		<taxon idref="mayfly Torleya mikhaili"/>
		<taxon idref="mayfly Torleya nepalica"/>
		<taxon idref="mayfly Vietnamella dabieshanensis"/>
		<taxon idref="mayfly Vietnamella sinensis"/>
		<taxon idref="rh1"/>
		<taxon idref="rh11b"/>
		<taxon idref="rh13"/>
		<taxon idref="rh15"/>
		<taxon idref="rh16a"/>
		<taxon idref="rh17c"/>
		<taxon idref="rh18"/>
		<taxon idref="rh19c"/>
		<taxon idref="rh21B"/>
		<taxon idref="rh21bToka"/>
		<taxon idref="rh23BAmami"/>
		<taxon idref="rh24b"/>
		<taxon idref="rh26a Kobaru"/>
		<taxon idref="rh27"/>
		<taxon idref="rh28"/>
		<taxon idref="rh3"/>
		<taxon idref="rh4"/>
		<taxon idref="sg13a"/>
		<taxon idref="sg14"/>
		<taxon idref="sg17"/>
		<taxon idref="sg2"/>
		<taxon idref="sg20b"/>
		<taxon idref="sg21b"/>
		<taxon idref="sg24"/>
		<taxon idref="sg33"/>
		<taxon idref="sg35"/>
		<taxon idref="sg36a"/>
		<taxon idref="sg37"/>
		<taxon idref="sg38 Shioya"/>
		<taxon idref="sg3b"/>
		<taxon idref="sg41"/>
		<taxon idref="sg42"/>
		<taxon idref="sg44"/>
		<taxon idref="sg45"/>
		<taxon idref="sg53"/>
		<taxon idref="sg9"/>
		<taxon idref="stonefly Acroneuria hainana"/>
		<taxon idref="stonefly Amphinemura longispina"/>
		<taxon idref="stonefly Amphinemura yao"/>
		<taxon idref="stonefly Antarctoperla michaelseni"/>
		<taxon idref="stonefly Apteroperla tikumana"/>
		<taxon idref="stonefly Capnia zijinshana"/>
		<taxon idref="stonefly Diamphipnoa annulata"/>
		<taxon idref="stonefly Diamphipnopsis sp"/>
		<taxon idref="stonefly Dinocras cephalotes Germany"/>
		<taxon idref="stonefly Flavoperla sp"/>
		<taxon idref="stonefly Indonemoura jacobsoni"/>
		<taxon idref="stonefly Indonemoura nohirae"/>
		<taxon idref="stonefly Isoperla bilineata"/>
		<taxon idref="stonefly Isoperla eximia"/>
		<taxon idref="stonefly Kamimuria chungnanshana"/>
		<taxon idref="stonefly Kamimuria wangi"/>
		<taxon idref="stonefly Leuctra fusca"/>
		<taxon idref="stonefly Mesonemoura metafiligera"/>
		<taxon idref="stonefly Mesonemoura tritaenia"/>
		<taxon idref="stonefly Nemoura nankinensis"/>
		<taxon idref="stonefly Neonemura barrosi"/>
		<taxon idref="stonefly Neuroperla schedingi"/>
		<taxon idref="stonefly Oyamia nigribasis"/>
		<taxon idref="stonefly Perlodes sp"/>
		<taxon idref="stonefly Protonemura kohnoae"/>
		<taxon idref="stonefly Protonemura orbiculata"/>
		<taxon idref="stonefly Pseudomegarcys japonica"/>
		<taxon idref="stonefly Pteronarcella badia NA"/>
		<taxon idref="stonefly Pteronarcys princeps NA"/>
		<taxon idref="stonefly Rhopalopsole bulbifera"/>
		<taxon idref="stonefly Scopura longa"/>
		<taxon idref="stonefly Soliperla sp"/>
		<taxon idref="stonefly Sphaeronemoura acutispina"/>
		<taxon idref="stonefly Sphaeronemoura grandicauda"/>
		<taxon idref="stonefly Styloperla spinicercia"/>
		<taxon idref="stonefly Suwallia errata"/>
		<taxon idref="stonefly Taeniopteryx ugola"/>
		<taxon idref="stonefly Togoperla sp"/>
		<taxon idref="stonefly Zelandoperla fenestrata NZ"/>
		<taxon idref="yanma Phyllopetalia apollo benihoshiyanma"/>
		<taxon idref="yanma Polycanthagyna melanictera yahu"/>
	</taxa>
	<taxa id="paleoptera">
		<taxon idref="Aeschnophlebia longistigma Aoyanma"/>
		<taxon idref="Aeshna cyanea ruriboshi"/>
		<taxon idref="Aeshna grandis ruriboshi"/>
		<taxon idref="Aeshna mixta madarayanma"/>
		<taxon idref="Aeshna rileyi ruriboshi"/>
		<taxon idref="Aeshna verticalis ruriboshi"/>
		<taxon idref="Agriocnemis femina mo-ton"/>
		<taxon idref="Anaciaeschna triangulifera tobiiroyanma"/>
		<taxon idref="Anax imperator"/>
		<taxon idref="Anax junius"/>
		<taxon idref="Anax nigrofasciatus kurosujigin"/>
		<taxon idref="Anax parthenope"/>
		<taxon idref="Atrocalopteryx melli"/>
		<taxon idref="Brachythemis contaminata himeki"/>
		<taxon idref="Cordulia aenea takene"/>
		<taxon idref="Davidius lunatus"/>
		<taxon idref="Epophthalmia elegans"/>
		<taxon idref="Erythromma najas"/>
		<taxon idref="Euphaea formosa"/>
		<taxon idref="Euphaea yayeyamana"/>
		<taxon idref="Gynacantha bullata katori"/>
		<taxon idref="Gynacantha interioris katori"/>
		<taxon idref="Gynacantha japonica katori"/>
		<taxon idref="Gynacantha membranalis katori"/>
		<taxon idref="Hydrobasileus croceus ookiiro"/>
		<taxon idref="Ictinogomphus pertinax"/>
		<taxon idref="Ischnura elegans"/>
		<taxon idref="Libellula angelina"/>
		<taxon idref="Mesopodagrion tibetanum"/>
		<taxon idref="Mnais costalis"/>
		<taxon idref="Nannophya pygmaea haccho"/>
		<taxon idref="Orthetrum albistylum shiokara"/>
		<taxon idref="Orthetrum chrysis ooharabiro"/>
		<taxon idref="Orthetrum glaucum"/>
		<taxon idref="Orthetrum melania"/>
		<taxon idref="Orthetrum sabina"/>
		<taxon idref="Orthetrum testaceum"/>
		<taxon idref="Orthetrum triangulare"/>
		<taxon idref="Paracercion v-nigrum"/>
		<taxon idref="Petalura gigantea"/>
		<taxon idref="Pseudolestes mirabilis"/>
		<taxon idref="Psolodesmus mandarinus"/>
		<taxon idref="S. shirozui watanabei"/>
		<taxon idref="Somatochlora hineana"/>
		<taxon idref="Sympecma paedisca"/>
		<taxon idref="Tachopteryx thoreyi"/>
		<taxon idref="Tanypteryx hageni"/>
		<taxon idref="ag10"/>
		<taxon idref="ag11a"/>
		<taxon idref="ag22"/>
		<taxon idref="ag3"/>
		<taxon idref="ag31a"/>
		<taxon idref="ag33b"/>
		<taxon idref="ag34a"/>
		<taxon idref="ag35a"/>
		<taxon idref="ag39B"/>
		<taxon idref="ag40"/>
		<taxon idref="ag41"/>
		<taxon idref="ag8"/>
		<taxon idref="ant Cordulegaster boltonii"/>
		<taxon idref="ant1 Taiwan"/>
		<taxon idref="ant12 Akiu"/>
		<taxon idref="ant13 Sekkou"/>
		<taxon idref="ant17 Okinawa"/>
		<taxon idref="ant4a Yabu"/>
		<taxon idref="ant5 Amami"/>
		<taxon idref="cg10"/>
		<taxon idref="cg12"/>
		<taxon idref="cg14"/>
		<taxon idref="cg16"/>
		<taxon idref="cg17"/>
		<taxon idref="cg7"/>
		<taxon idref="co1-Wurai"/>
		<taxon idref="co10-Chinaze"/>
		<taxon idref="co14-Yoro"/>
		<taxon idref="co15-Hongkong"/>
		<taxon idref="co18-Hongkong"/>
		<taxon idref="co19a-Hualien"/>
		<taxon idref="co20-HualienMono"/>
		<taxon idref="co3-YangmeiMono"/>
		<taxon idref="co32a-Iheya"/>
		<taxon idref="co34b-Tokashiki"/>
		<taxon idref="co35Ba-Busan"/>
		<taxon idref="co36a-Kume"/>
		<taxon idref="co4-Ishigaki"/>
		<taxon idref="co40a-Zhejiang"/>
		<taxon idref="co46a-Miyatoko"/>
		<taxon idref="co8-Genka"/>
		<taxon idref="co9-Toku"/>
		<taxon idref="cord Choristhemis flavoterminata Australia"/>
		<taxon idref="cord Cordulegaster boltonii"/>
		<taxon idref="cord Eusynthemis nigra Australia"/>
		<taxon idref="cord Macromia amphigena koyama"/>
		<taxon idref="cord Macromia daimoji"/>
		<taxon idref="cord Macromia eurynome"/>
		<taxon idref="cord Macromia manchurica"/>
		<taxon idref="cord Somatochlora graeseri ezotonbo"/>
		<taxon idref="cord Synthemis marcrostigma Australia"/>
		<taxon idref="gomp Anisogomphus maacki miyama"/>
		<taxon idref="gomp Asiagomphus coreanus"/>
		<taxon idref="gomp Burmagomphus collaris"/>
		<taxon idref="gomp Gomphidia confluens"/>
		<taxon idref="gomp Lamelligomphus ringens"/>
		<taxon idref="gomp Nihonogomphus minor aosanae"/>
		<taxon idref="gomp Onychogomphus forcipatus"/>
		<taxon idref="gomp Shaogomphus postocularis honsanae"/>
		<taxon idref="gomp Trigomphus nigripes tabeKorea"/>
		<taxon idref="ito Ceriagrion auranticum ryukyubeni"/>
		<taxon idref="ito Ceriagrion fallax China"/>
		<taxon idref="ito Ceriagrion melanurum ki"/>
		<taxon idref="ito Ceriagrion nippo beni"/>
		<taxon idref="ito Chorismagrion risi minamiao"/>
		<taxon idref="ito Coenagrion johanssoni Europe"/>
		<taxon idref="ito Coenagrion lanceolatum ezo"/>
		<taxon idref="ito Copera tokyoensis omono"/>
		<taxon idref="ito Cora cyane isolate amerikaminami"/>
		<taxon idref="ito Devadatta podolestoides mukashikawa"/>
		<taxon idref="ito Diphlebia coerulescens Diphlebiidae"/>
		<taxon idref="ito Enallagma cyathigerum"/>
		<taxon idref="ito Euthore fasciata amerikaminami"/>
		<taxon idref="ito Heliocypha biseriata ihanadaka"/>
		<taxon idref="ito Indolestes peregrinus hosomiotsunen"/>
		<taxon idref="ito Ischnura asiatica ajia"/>
		<taxon idref="ito Ischnura pumilio Europe"/>
		<taxon idref="ito Ischnura senegalensis aomon"/>
		<taxon idref="ito Isosticta robustior oseaniaito"/>
		<taxon idref="ito Labidiosticta vallisi oseaniaito"/>
		<taxon idref="ito Lestes japonicus kobaneaoito"/>
		<taxon idref="ito Lestes temporalis oro"/>
		<taxon idref="ito Libellago semiopaca hanadaka"/>
		<taxon idref="ito Mortonagrion selenion moton"/>
		<taxon idref="ito Paracercion calamorum kuro"/>
		<taxon idref="ito Paracercion melanotum musuji"/>
		<taxon idref="ito Paracercion sieboldii oo"/>
		<taxon idref="ito Perissolestes remotus haranagaao"/>
		<taxon idref="ito Philoganga vetusta mukashikawa"/>
		<taxon idref="ito Polythore boliviana amerikaminami"/>
		<taxon idref="ito Prodasineura humeralis minamiito"/>
		<taxon idref="ito Prodasineura laidlawii minamiito"/>
		<taxon idref="ito Prodasineura notostigma minamiito"/>
		<taxon idref="ito Rhadinosticta simplex oseaniaito"/>
		<taxon idref="ito Rhinocypha tincta hanadaka"/>
		<taxon idref="ito Synlestes weyersii minamiao"/>
		<taxon idref="kawa Euphaea decorata China"/>
		<taxon idref="kawa Euphaea ornata China"/>
		<taxon idref="kawa Megaloprepus caerulatus S America"/>
		<taxon idref="kawa Mnais tenuis Taiwan"/>
		<taxon idref="lib Deielia phaon kofuki"/>
		<taxon idref="lib Neurothemis fulvia"/>
		<taxon idref="lib Pantala flavescens usubaki"/>
		<taxon idref="lib Pseudothemis zonata koshiaki"/>
		<taxon idref="lib Sympetrum striolatum tairiku"/>
		<taxon idref="lub Crocothemis servilia shojo"/>
		<taxon idref="lub Libellula quadrimaculata yotsuboshi"/>
		<taxon idref="lub Lyriothemis pachygastra harabiro"/>
		<taxon idref="lub Orthetrum lineostigma"/>
		<taxon idref="lub Rhyothemis fuliginosa chou"/>
		<taxon idref="lub Sympetrum baccha konoshime"/>
		<taxon idref="lub Sympetrum darwinianum nastu"/>
		<taxon idref="lub Sympetrum eroticum mayutate"/>
		<taxon idref="lub Sympetrum fonscolombii suna"/>
		<taxon idref="lub Sympetrum frequens aki"/>
		<taxon idref="lub Sympetrum infuscatum noshime"/>
		<taxon idref="lub Sympetrum kunckeli maiko"/>
		<taxon idref="lub Sympetrum parvulum hime"/>
		<taxon idref="lub Sympetrum pedemontanum miyama"/>
		<taxon idref="lub Sympetrum risi risu"/>
		<taxon idref="lub Sympetrum speciosum neki"/>
		<taxon idref="lub Sympetrum uniforme oki"/>
		<taxon idref="lub Trithemis aurora beni"/>
		<taxon idref="mat10 Matrona basilaris China"/>
		<taxon idref="mat32 haguro"/>
		<taxon idref="mat33 aohada"/>
		<taxon idref="mat4"/>
		<taxon idref="mayfly Afronurus levis"/>
		<taxon idref="mayfly Afronurus rubromaculatus"/>
		<taxon idref="mayfly Afronurus yixingensis"/>
		<taxon idref="mayfly Alainites yixiani"/>
		<taxon idref="mayfly Caenis horaria"/>
		<taxon idref="mayfly Caenis robusta"/>
		<taxon idref="mayfly Choroterpes yixingensis"/>
		<taxon idref="mayfly Choroterpides apiculata"/>
		<taxon idref="mayfly Cincticostella fusca"/>
		<taxon idref="mayfly Cinygmina furcata"/>
		<taxon idref="mayfly Cloeon dipterum"/>
		<taxon idref="mayfly Electrogena lateralis"/>
		<taxon idref="mayfly Epeorus aculeatus"/>
		<taxon idref="mayfly Epeorus alexandri"/>
		<taxon idref="mayfly Epeorus bifurcatus"/>
		<taxon idref="mayfly Epeorus carinatus"/>
		<taxon idref="mayfly Epeorus dayongensis"/>
		<taxon idref="mayfly Epeorus gibbus"/>
		<taxon idref="mayfly Epeorus herklotsi"/>
		<taxon idref="mayfly Epeorus melli"/>
		<taxon idref="mayfly Epeorus montanus"/>
		<taxon idref="mayfly Epeorus pellucidus"/>
		<taxon idref="mayfly Epeorus psi"/>
		<taxon idref="mayfly Epeorus rhithralis"/>
		<taxon idref="mayfly Epeorus unispinosus"/>
		<taxon idref="mayfly Ephemera orientalis"/>
		<taxon idref="mayfly Ephemerella notata"/>
		<taxon idref="mayfly Habrophlebiodes zijinensis"/>
		<taxon idref="mayfly Heptagenia ngi"/>
		<taxon idref="mayfly Heptagenia sulphurea"/>
		<taxon idref="mayfly Isonychia ignota"/>
		<taxon idref="mayfly Isonychia kiangsinensis"/>
		<taxon idref="mayfly Leptophlebia marginata"/>
		<taxon idref="mayfly Leucrocuta aphrodite"/>
		<taxon idref="mayfly Maccaffertium mediopunctatum"/>
		<taxon idref="mayfly Maccaffertium vicarium"/>
		<taxon idref="mayfly Neoephemera projecta"/>
		<taxon idref="mayfly Nigrobaetis niger"/>
		<taxon idref="mayfly Notacanthurus lamellosus"/>
		<taxon idref="mayfly Paegniodes cupulatus"/>
		<taxon idref="mayfly Parafronurus youi"/>
		<taxon idref="mayfly Paraleptophlebia submarginata"/>
		<taxon idref="mayfly Potamanthellus edmundsi"/>
		<taxon idref="mayfly Potamanthus sp"/>
		<taxon idref="mayfly Procloeon bifidum"/>
		<taxon idref="mayfly Rhithrogena germanica"/>
		<taxon idref="mayfly Serratella zapekinae"/>
		<taxon idref="mayfly Siphlonurus aestivalis"/>
		<taxon idref="mayfly Siphlonurus immanis"/>
		<taxon idref="mayfly Siphluriscus chinensis"/>
		<taxon idref="mayfly Stenacron interpunctatum"/>
		<taxon idref="mayfly Stenonema femoratum"/>
		<taxon idref="mayfly Torleya grandiforceps"/>
		<taxon idref="mayfly Torleya mikhaili"/>
		<taxon idref="mayfly Torleya nepalica"/>
		<taxon idref="mayfly Vietnamella dabieshanensis"/>
		<taxon idref="mayfly Vietnamella sinensis"/>
		<taxon idref="rh1"/>
		<taxon idref="rh11b"/>
		<taxon idref="rh13"/>
		<taxon idref="rh15"/>
		<taxon idref="rh16a"/>
		<taxon idref="rh17c"/>
		<taxon idref="rh18"/>
		<taxon idref="rh19c"/>
		<taxon idref="rh21B"/>
		<taxon idref="rh21bToka"/>
		<taxon idref="rh23BAmami"/>
		<taxon idref="rh24b"/>
		<taxon idref="rh26a Kobaru"/>
		<taxon idref="rh27"/>
		<taxon idref="rh28"/>
		<taxon idref="rh3"/>
		<taxon idref="rh4"/>
		<taxon idref="sg13a"/>
		<taxon idref="sg14"/>
		<taxon idref="sg17"/>
		<taxon idref="sg2"/>
		<taxon idref="sg20b"/>
		<taxon idref="sg21b"/>
		<taxon idref="sg24"/>
		<taxon idref="sg33"/>
		<taxon idref="sg35"/>
		<taxon idref="sg36a"/>
		<taxon idref="sg37"/>
		<taxon idref="sg38 Shioya"/>
		<taxon idref="sg3b"/>
		<taxon idref="sg41"/>
		<taxon idref="sg42"/>
		<taxon idref="sg44"/>
		<taxon idref="sg45"/>
		<taxon idref="sg53"/>
		<taxon idref="sg9"/>
		<taxon idref="yanma Phyllopetalia apollo benihoshiyanma"/>
		<taxon idref="yanma Polycanthagyna melanictera yahu"/>
	</taxa>
	<taxa id="petal">
		<taxon idref="Petalura gigantea"/>
		<taxon idref="Tachopteryx thoreyi"/>
		<taxon idref="Tanypteryx hageni"/>
		<taxon idref="ag34a"/>
	</taxa>
	<taxa id="petal+gomp">
		<taxon idref="Davidius lunatus"/>
		<taxon idref="Ictinogomphus pertinax"/>
		<taxon idref="Petalura gigantea"/>
		<taxon idref="S. shirozui watanabei"/>
		<taxon idref="Tachopteryx thoreyi"/>
		<taxon idref="Tanypteryx hageni"/>
		<taxon idref="ag10"/>
		<taxon idref="ag11a"/>
		<taxon idref="ag22"/>
		<taxon idref="ag3"/>
		<taxon idref="ag33b"/>
		<taxon idref="ag34a"/>
		<taxon idref="ag35a"/>
		<taxon idref="ag39B"/>
		<taxon idref="ag40"/>
		<taxon idref="ag41"/>
		<taxon idref="ag8"/>
		<taxon idref="gomp Anisogomphus maacki miyama"/>
		<taxon idref="gomp Asiagomphus coreanus"/>
		<taxon idref="gomp Burmagomphus collaris"/>
		<taxon idref="gomp Gomphidia confluens"/>
		<taxon idref="gomp Lamelligomphus ringens"/>
		<taxon idref="gomp Nihonogomphus minor aosanae"/>
		<taxon idref="gomp Onychogomphus forcipatus"/>
		<taxon idref="gomp Shaogomphus postocularis honsanae"/>
		<taxon idref="gomp Trigomphus nigripes tabeKorea"/>
		<taxon idref="sg13a"/>
		<taxon idref="sg14"/>
		<taxon idref="sg17"/>
		<taxon idref="sg2"/>
		<taxon idref="sg20b"/>
		<taxon idref="sg21b"/>
		<taxon idref="sg24"/>
		<taxon idref="sg33"/>
		<taxon idref="sg35"/>
		<taxon idref="sg36a"/>
		<taxon idref="sg37"/>
		<taxon idref="sg3b"/>
		<taxon idref="sg41"/>
		<taxon idref="sg42"/>
		<taxon idref="sg44"/>
		<taxon idref="sg45"/>
		<taxon idref="sg53"/>
		<taxon idref="sg9"/>
	</taxa>
	<taxa id="rh">
		<taxon idref="rh1"/>
		<taxon idref="rh11b"/>
		<taxon idref="rh13"/>
		<taxon idref="rh15"/>
		<taxon idref="rh16a"/>
		<taxon idref="rh17c"/>
		<taxon idref="rh18"/>
		<taxon idref="rh19c"/>
		<taxon idref="rh21B"/>
		<taxon idref="rh21bToka"/>
		<taxon idref="rh23BAmami"/>
		<taxon idref="rh24b"/>
		<taxon idref="rh26a Kobaru"/>
		<taxon idref="rh27"/>
		<taxon idref="rh28"/>
		<taxon idref="rh3"/>
		<taxon idref="rh4"/>
	</taxa>
	<taxa id="sg">
		<taxon idref="sg20b"/>
		<taxon idref="sg21b"/>
		<taxon idref="sg24"/>
		<taxon idref="sg36a"/>
		<taxon idref="sg9"/>
	</taxa>
	<taxa id="simi">
		<taxon idref="simi Ctenolepisma longicaudatum"/>
		<taxon idref="simi Ctenolepisma villosa"/>
		<taxon idref="simi Ctenolepisma villosum"/>
		<taxon idref="simi Lepisma saccharina"/>
		<taxon idref="simi Neoasterolepisma foreli"/>
		<taxon idref="simi Thermobia domestica"/>
	</taxa>
	<taxa id="stone">
		<taxon idref="stonefly Acroneuria hainana"/>
		<taxon idref="stonefly Amphinemura longispina"/>
		<taxon idref="stonefly Amphinemura yao"/>
		<taxon idref="stonefly Antarctoperla michaelseni"/>
		<taxon idref="stonefly Apteroperla tikumana"/>
		<taxon idref="stonefly Capnia zijinshana"/>
		<taxon idref="stonefly Diamphipnoa annulata"/>
		<taxon idref="stonefly Diamphipnopsis sp"/>
		<taxon idref="stonefly Dinocras cephalotes Germany"/>
		<taxon idref="stonefly Flavoperla sp"/>
		<taxon idref="stonefly Indonemoura jacobsoni"/>
		<taxon idref="stonefly Indonemoura nohirae"/>
		<taxon idref="stonefly Isoperla bilineata"/>
		<taxon idref="stonefly Isoperla eximia"/>
		<taxon idref="stonefly Kamimuria chungnanshana"/>
		<taxon idref="stonefly Kamimuria wangi"/>
		<taxon idref="stonefly Leuctra fusca"/>
		<taxon idref="stonefly Mesonemoura metafiligera"/>
		<taxon idref="stonefly Mesonemoura tritaenia"/>
		<taxon idref="stonefly Nemoura nankinensis"/>
		<taxon idref="stonefly Neonemura barrosi"/>
		<taxon idref="stonefly Neuroperla schedingi"/>
		<taxon idref="stonefly Oyamia nigribasis"/>
		<taxon idref="stonefly Perlodes sp"/>
		<taxon idref="stonefly Protonemura kohnoae"/>
		<taxon idref="stonefly Protonemura orbiculata"/>
		<taxon idref="stonefly Pseudomegarcys japonica"/>
		<taxon idref="stonefly Pteronarcella badia NA"/>
		<taxon idref="stonefly Pteronarcys princeps NA"/>
		<taxon idref="stonefly Rhopalopsole bulbifera"/>
		<taxon idref="stonefly Scopura longa"/>
		<taxon idref="stonefly Soliperla sp"/>
		<taxon idref="stonefly Sphaeronemoura acutispina"/>
		<taxon idref="stonefly Sphaeronemoura grandicauda"/>
		<taxon idref="stonefly Styloperla spinicercia"/>
		<taxon idref="stonefly Suwallia errata"/>
		<taxon idref="stonefly Taeniopteryx ugola"/>
		<taxon idref="stonefly Togoperla sp"/>
		<taxon idref="stonefly Zelandoperla fenestrata NZ"/>
	</taxa>
	<taxa id="anax">
		<taxon idref="Anax imperator"/>
		<taxon idref="Anax junius"/>
		<taxon idref="Anax nigrofasciatus kurosujigin"/>
		<taxon idref="Anax parthenope"/>
	</taxa>
	<taxa id="zigoptera">
		<taxon idref="Agriocnemis femina mo-ton"/>
		<taxon idref="Atrocalopteryx melli"/>
		<taxon idref="Erythromma najas"/>
		<taxon idref="Euphaea formosa"/>
		<taxon idref="Euphaea yayeyamana"/>
		<taxon idref="Ischnura elegans"/>
		<taxon idref="Mesopodagrion tibetanum"/>
		<taxon idref="Mnais costalis"/>
		<taxon idref="Paracercion v-nigrum"/>
		<taxon idref="Pseudolestes mirabilis"/>
		<taxon idref="Psolodesmus mandarinus"/>
		<taxon idref="Sympecma paedisca"/>
		<taxon idref="co1-Wurai"/>
		<taxon idref="co10-Chinaze"/>
		<taxon idref="co14-Yoro"/>
		<taxon idref="co15-Hongkong"/>
		<taxon idref="co18-Hongkong"/>
		<taxon idref="co19a-Hualien"/>
		<taxon idref="co20-HualienMono"/>
		<taxon idref="co3-YangmeiMono"/>
		<taxon idref="co32a-Iheya"/>
		<taxon idref="co34b-Tokashiki"/>
		<taxon idref="co35Ba-Busan"/>
		<taxon idref="co36a-Kume"/>
		<taxon idref="co4-Ishigaki"/>
		<taxon idref="co40a-Zhejiang"/>
		<taxon idref="co46a-Miyatoko"/>
		<taxon idref="co8-Genka"/>
		<taxon idref="co9-Toku"/>
		<taxon idref="ito Ceriagrion auranticum ryukyubeni"/>
		<taxon idref="ito Ceriagrion fallax China"/>
		<taxon idref="ito Ceriagrion melanurum ki"/>
		<taxon idref="ito Ceriagrion nippo beni"/>
		<taxon idref="ito Chorismagrion risi minamiao"/>
		<taxon idref="ito Coenagrion johanssoni Europe"/>
		<taxon idref="ito Coenagrion lanceolatum ezo"/>
		<taxon idref="ito Copera tokyoensis omono"/>
		<taxon idref="ito Cora cyane isolate amerikaminami"/>
		<taxon idref="ito Devadatta podolestoides mukashikawa"/>
		<taxon idref="ito Diphlebia coerulescens Diphlebiidae"/>
		<taxon idref="ito Enallagma cyathigerum"/>
		<taxon idref="ito Euthore fasciata amerikaminami"/>
		<taxon idref="ito Heliocypha biseriata ihanadaka"/>
		<taxon idref="ito Indolestes peregrinus hosomiotsunen"/>
		<taxon idref="ito Ischnura asiatica ajia"/>
		<taxon idref="ito Ischnura pumilio Europe"/>
		<taxon idref="ito Ischnura senegalensis aomon"/>
		<taxon idref="ito Isosticta robustior oseaniaito"/>
		<taxon idref="ito Labidiosticta vallisi oseaniaito"/>
		<taxon idref="ito Lestes japonicus kobaneaoito"/>
		<taxon idref="ito Lestes temporalis oro"/>
		<taxon idref="ito Libellago semiopaca hanadaka"/>
		<taxon idref="ito Mortonagrion selenion moton"/>
		<taxon idref="ito Paracercion calamorum kuro"/>
		<taxon idref="ito Paracercion melanotum musuji"/>
		<taxon idref="ito Paracercion sieboldii oo"/>
		<taxon idref="ito Perissolestes remotus haranagaao"/>
		<taxon idref="ito Philoganga vetusta mukashikawa"/>
		<taxon idref="ito Polythore boliviana amerikaminami"/>
		<taxon idref="ito Prodasineura humeralis minamiito"/>
		<taxon idref="ito Prodasineura laidlawii minamiito"/>
		<taxon idref="ito Prodasineura notostigma minamiito"/>
		<taxon idref="ito Rhadinosticta simplex oseaniaito"/>
		<taxon idref="ito Rhinocypha tincta hanadaka"/>
		<taxon idref="ito Synlestes weyersii minamiao"/>
		<taxon idref="kawa Euphaea decorata China"/>
		<taxon idref="kawa Euphaea ornata China"/>
		<taxon idref="kawa Megaloprepus caerulatus S America"/>
		<taxon idref="kawa Mnais tenuis Taiwan"/>
		<taxon idref="mat10 Matrona basilaris China"/>
		<taxon idref="mat32 haguro"/>
		<taxon idref="mat33 aohada"/>
		<taxon idref="mat4"/>
		<taxon idref="rh1"/>
		<taxon idref="rh11b"/>
		<taxon idref="rh13"/>
		<taxon idref="rh15"/>
		<taxon idref="rh16a"/>
		<taxon idref="rh17c"/>
		<taxon idref="rh18"/>
		<taxon idref="rh19c"/>
		<taxon idref="rh21B"/>
		<taxon idref="rh21bToka"/>
		<taxon idref="rh23BAmami"/>
		<taxon idref="rh24b"/>
		<taxon idref="rh26a Kobaru"/>
		<taxon idref="rh27"/>
		<taxon idref="rh28"/>
		<taxon idref="rh3"/>
		<taxon idref="rh4"/>
	</taxa>
	

	<!-- The sequence alignment (each sequence refers to a taxon above).         -->
	<!-- ntax=322 nchar=793                                                      -->
	<alignment id="alignment1" dataType="nucleotide">
		<sequence>
			<taxon idref="sg2"/>
			---------------------------------------GGGAAAAAGGAAACATTTGGTGTTCTAGGAATGATTTATGCCATACTAGCAATTGGAATCCTAGGATTTGTGGTATGAGCTCATCATATATTTACAATTGGTATAGATGTAGATACTCGAGCTTATTTTACATCAGCCACAATAGTAATTGCAGTTCCAACAGGAATCAAAATTTTCAGATGATTGGCAACTCTTCATGGGACTCAAATATCATATAGCCCATCATTATTATGAGCATTAGGGTTCGTATTCCTTTTCACGATTGGGGGGTTAACAGGAGTAATTCTGGCCAACTCCTCAATCGACATTGCCATACACGACACATATTATGTAGTAGCCCATTTTCATTATGTTCTATCTATAGGAGCAGTATTTGCAATTATAGGAGGACTAATTCACTGGTTCCCTTTATTTACAGGAGTAACAATAAACAATCTTATATTAAAGACCCAATTCATAATCATATTCATCGGAGTAAACTTAACGTTTTTCCCACAACACTTCTTAGGACTAAGAGGTATGCCCCGACGATACTCAGATTACCCAGACGCTTATACTGCGTGAAACGTAATTTCGTCCCTTGGAAGCCTCATCTCATTGATTGGAGTATTCATGTTAATCTACATCATATGAGAAGCTCTCACTTCACAACGCAACATCGTATTTCCTCTTAATCTCAACACATCCATTGAATGATATCAAAAGCTTCCTCCCATAGAACATAGATACTCCGAACTACCAATTCTATTAAAGT
		</sequence>
		<sequence>
			<taxon idref="sg9"/>
			---------------------------------------GGTAAAAAGGAAACATTTGGGGTACTAGGAATAATTTACGCAATAGCAGCAATTGGAATTCTTGGATTTGTTGTTTGAGCCCATCATATATTTACTGTGGGAATAGATGTAGATACACGAGCATACTTCACATCAGCTACAATAGTGATTGCGGTACCCACCGGTATCAAAATTTTCAGCTGACTAGCAACCTTGCACGGAACACAACTAAACTACAGACCATCATTATTATGGGCCCTTGGTTTTGTCTTCCTATTTACAATTGGGGGACTCACAGGAGTGGTTCTAGCCAATTCCTCAATTGATATTGCAATACATGACACCTACTATGTAGTAGCCCACTTCCACTATGTGCTATCAATAGGAGCGGTGTTCGCAATTATAGGGGGGCTAGTACACTGATTCCCATTATTCTCCGGAACTTCTCTGAATAATTACTGATTAAAAATTCAATTCGCAGTAATATTTGTAGGAGTAAACTTAACCTTCTTCCCCCAACACTTCCTCGGGCTGAGAGGAATACCTCGACGGTATTCAGACTACCCAGATGCATACACCGCTTGAAATATTATGTCTTCCCTAGGAAGAATTATCTCACTAATTGGGGTTTTCATCTTAATTTTTATTATCTGGGAAGCAATAACAGCACAACGACCCATTATAGCCTCATTAAATATTAACACATCAATTGAGTGATTCCAGAAATTACCACCAATAGAACACAGATATGCTGAACTACCAATCCTATTAAAGT
		</sequence>
		<sequence>
			<taxon idref="sg13a"/>
			---------------------------------------GGAAAAAAGGAAACATTTGGTGTTCTAGGGATAATTTATGCCATACTAGCAATTGGGATCCTAGGATTTGTAGTATGGGCCCATCATATATTTACGATTGGTATAGATGTAGATACTCGAGCCTATTTTACATCAGCCACAATAGTAATTGCAGTCCCAACAGGGATCAAAATTTTCAGATGATTAGCAACTCTCCATGGAACCCAAATGTCATATAGCCCATCATTATTATGGGCATTAGGGTTCGTATTTCTTTTCACAATTGGGGGGTTAACAGGAGTAATCCTAGCCAACTCCTCAATTGATATTGCTATGCACGACACATATTATGTAGTAGCCCATTTCCATTACGTCCTATCTATAGGAGCAGTATTTGCAATTATAGGAGGATTAATTCACTGATTCCCTTTATTTACAGGAGTAACAATAAATAATCTTATACTAAAGATCCAGTTCACAATTATATTCATCGGGGTAAACTTAACGTTCTTCCCACAGCACTTCTTAGGGCTAAGAGGCATACCCCGACGATATTCAGATTATCCAGACGCTTACACTGCGTGAAACGTAATTTCGTCCCTTGGAAGCCTCATCTCACTAATTGGAGTATTTATATTAATTTACATCATATGAGAAGCCCTTACTTCACAACGTAACATCGTATTCCCTCTTAATCTCAATACTTCCATTGAATGATATCAAAAACTTCCTCCCATAGAACATAGATACTCCGAACTACCAATTCTATTAAAGT
		</sequence>
		<sequence>
			<taxon idref="sg14"/>
			---------------------------------------GGGAAAAAGGAGACATTTGGTGTGCTAGGAATAATTTATGCAATAGCAGCAATTGGGATTCTTGGGTTTGTTGTGTGAGCACATCATATATTCACTGTAGGTATAGATGTAGACACACGAGCATATTTTACGTCAGCCACAATAGTAATTGCTGTACCAACCGGTATTAAGATCTTCAGCTGATTAGCAACACTACACGGAACACAGTTAAATTACAGCCCATCGTTACTATGGGCCCTCGGTTTTGTATTCCTATTCACTATTGGAGGACTTACAGGGGTAGTATTAGCCAACTCTTCCATTGATATTGCTATACATGACACTTATTATGTAGTAGCCCACTTCCACTATGTGTTGTCAATAGGAGCAGTATTTGCAATTATAGGAGGCCTAGTGCATTGATTCCCACTATTCTCAGGAACTTCACTAAACAATTATTGATTAAAAATTCAATTCGCAGTAATATTTGTTGGAGTGAATCTCACCTTCTTTCCCCAACACTTCCTTGGACTGAGAGGAATGCCCCGACGTTATTCAGACTACCCAGATGCATACACCGCTTGAAACATTATATCATCCCTAGGAAGAATTATTTCATTAATTGGTGTCTTCATCCTAATTTTTATCATTTGAGAAGCAATAACAGCACAACGACCCATTATATCCCCATTAAACCTTAACACGTCAATTGAGTGGTTTCAGAAATTACCCCCTATAGAACACAGATACGCTGAACTACCAATCCTACTAAAGT
		</sequence>
		<sequence>
			<taxon idref="sg3b"/>
			---------------------------------------GGAAAAAAGGAAACATTTGGTGTTCTAGGGATAATTTATGCCATACTAGCAATTGGGAACCTAGGATTTGGAGGATGAGCCCATCACATATTTACAATTGGAATAGATGGAGATACTCGAGCTTATTTTACATCAGCCACAATAGTAATTGGAGTTCCCACAGGGATCAAGATTTTCAGATGATTGGCAACCCTTCACGGAACCCAAATATCATATAGCCCATCATTATTATGAGCATTAGGGTTCGGATTTCTTTTCCCGATTGGGGGGGTAACAGGGGTAATCCTGGGCAACTCCTCAATCGACATTGGTATGCACGACACCTATTATGTAGTAGCCCATTTCCATTATGTTCTATCTATGGGAGCAGTATTTGCAATTATAGGAGGATTAATTCACTGATTCCCTTTATTTACCGGAGTAACAATAAATAACCTTATACTAAAGAACCAGTTCACAATTATATTCATCGGAGTAAACTTAACATTTTTCCCACAACATTTCTTAGGACTAAGAGGNATACCCCGACGATACTCAGATTACCCAGACGCTTACACTGGATGAAATGGAATTTCATCCCTTGGAAGCCTCATCTCATTAGTTGGAGTATTTATATTAATTTACATCATATGAGAAGCTCTTACTTCACAACGCAACATTGTATTCCCTCCTAACCTCAACACATCTATTGAATGATATCAAAAACTTCCTCCCATAGAACATAGATACTCTGAATTACCAATTCTATTAAAGT
		</sequence>
		<sequence>
			<taxon idref="sg17"/>
			---------------------------------------GGAAAAAAGGAAACATTTGGTGTTCTAGGGATAATTTATGCCATACTAGCAATTGGGATCCTAGGATTTGTAGTATGAGCCCATCACATATTTACAATTGGAATAGATGTAGATACTCGAGCTTATTTTACATCAGCCACAATAGTAATTGCAGTTCCAACAGGGATCAAGATTTTCAGATGATTAGCAACCCTTCACGGAACCCAAATATCATATAGCCCATCATTATTATGAGCATTAGGGTTCGTATTTCTTTTCACGATTGGGGGGCTAACAGGGGTAATCCTGGCCAACTCCTCAATCGACATTGCTATGCACGACACCTATTATGTAGTAGCCCATTTCCATTATGTTCTATCTATGGGAGCAGTATTTGCAATTATAGGAGGATTAATTCACTGATTCCCTTTATTTACAGGAGTAACAATAAATAACCTTATACTAAAGATCCAGTTCACAATTATATTCATCGGAGTAAACTTAACATTTTTCCCACAACATTTCTTAGGACTAAGAGGTATGCCCCGACGATACTCAGATTACCCAGACGCTTACACTGCATGAAATGTAATTTCATCCCTTGGAAGCCTCATCTCATTAGTTGGAGTATTTATATTAATTTACATCATATGAGAAGCTCTTACTTCACAACGCAACATTGTATTCCCTCTTAACCTCAACACATCTATTGAATGATATCAAAAACTTCCTCCCATAGAACATAGATACTCTGAATTACCAATTCTATTAAAGT
		</sequence>
		<sequence>
			<taxon idref="sg20b"/>
			---------------------------------------GGTAAAAAGGAAACATTTGGGGTATTAGGAATGATTTATGCAATAGCAGCAATTGGAATTCTTGGATTTGTTGTTTGAGCCCATCATATGTTTACGGTAGGAATAGATGTAGATACACGAGCATACTTCACATCAGCCACAATAGTGATTGCGGTACCCACCGGTATCAAAATTTTCAGTTGACTAGCAACCCTGCACGGAACACAACTAACCTACAGATCATCATTATTATGAGCCCTTGGTTTTGTCTTCCTATTTACAATTGGGGGACTCACAGGAGTGGTTCTAGCCAATTCTTCAATTGATATTGCAATACATGACACCTACTACGTAGTAGCCCACTTCCACTATGTACTATCAATAGGAGCAGTGTTCGCAATTATAGGAGGGCTAGTACACTGATTCCCATTATTCTCCGGAACTTCGCTAAACAATTACTGATTAAAAATTCAATTTGCAGTAATATTTGTAGGAGTAAACTTAACCTTCTTCCCCCAACACTTCCTTGGGCTGAGAGGAATGCCTCGACGATATTCAGACTACCCAGATGCATACACCGCTTGAAATATTATGTCTTCCTTAGGAAGAATTATCTCACTAATTGGGGTTTTCATCTTAATTTTTATTATCTGGGAAGCAATAACAGCACAACGACCCATTATAGCCTCATTAAACATTAATACATCAATTGAGTGATTCCAGAAATTACCACCAATAGAACACAGATATGCTGAATTACCAATCCTATTAAAGT
		</sequence>
		<sequence>
			<taxon idref="sg21b"/>
			---------------------------------------GGTAAAAAGGAAACATTTGGGGTATTAGGAATGATTTATGCAATAGCAGCAATTGGAATTCTTGGATTTGTTGTTTGAGCCCATCATATGTTTACGGTAGGAATAGATGTAGATACACGAGCATACTTCACATCAGCCACAATAGTGATTGCGGTACCCACCGGTATCAAAATTTTCAGTTGACTAGCAACCCTGCACGGAACACAACTAACCTACAGACCATCATTATTATGAGCCCTTGGCTTTGTCTTCCTATTTACAATTGGGGGACTCACAGGAGTGGTTCTAGCCAATTCTTCAATTGATATTGCAATACATGACACCTACTACGTAGTAGCTCACTTCCACTATGTACTATCAATAGGAGCAGTGTTCGCAATTATAGGAGGACTAGTACACTGATTCCCATTATTCTCCGGAACTTCGCTAAACAATTACTGATTAAAAATTCAATTTGCAGTAATATTTGTAGGAGTAAACTTAACCTTCTTCCCCCAACACTTCCTTGGGTTGAGAGGAATGCCTCGACGATATTCAGACTACCCAGATGCATACACCGCTTGAAATATTATGTCTTCCTTAGGAAGAATTATCTCACTAATTGGGGTTTTCATCTTAATTTTTATTATCTGGGAAGCAATGACAGCACAACGACCCATTATAGCCTCATTAAACATTAATACATCAATTGAGTGATTCCAGAAATTACCACCAATAGAACACAGATATGCTGAATTACCAATCCTATTAAAGT
		</sequence>
		<sequence>
			<taxon idref="sg24"/>
			---------------------------------------GGTAAAAAGGAAACATTTGGGGTACTAGGAATAATTTACGCAATAGCAGCAATTGGAATTCTTGGATTTGTTGTTTGAGCCCATCATATATTTACTGTGGGAATAGATGTAGATACACGAGCATACTTCACATCAGCTACAATAGTGATTGCGGTACCCACCGGTATCAAAATTTTCAGCTGACTAGCAACCTTGCACGGAACACAACTAAACTACAGACCATCATTATTATGGGCCCTTGGTTTTGTCTTCCTATTTACAATTGGGGGACTCACAGGAGTGGTTCTAGCCAATTCCTCAATTGATATTGCAATACATGACACCTACTATGTAGTAGCCCACTTCCACTATGTGCTATCAATAGGAGCGGTGTTCGCAATTATAGGAGGGCTAGTACACTGATTCCCATTATTCTCCGGAACTTCTCTGAATAATTACTGATTAAAAATTCAATTCGCAGTAATATTTGTAGGAGTAAACTTAACCTTCTTCCCCCAACACTTCCTCGGACTGAGAGGAATACCTCGACGGTATTCAGACTACCCAGATGCATACACCGCTTGAAATATTATGTCTTCCCTAGGAAGAATTATCTCACTAATTGGAGTTTTCATCTTAATTTTTATTATCTGGGAAGCAATAACAGCACAACGACCCATTATAGCCTCATTAAATATTAACACATCAATTGAGTGATTCCAGAAATTACCACCAATAGAACACAGATATGCTGAACTACCAATCCTATTAAAGT
		</sequence>
		<sequence>
			<taxon idref="sg33"/>
			---------------------------------------------------------------------------------------------------------------------------CATATGTTTACTGTAGGAATAGATGTAGACACGCGAGCATATTTTACATCAGCTACAATAGTAATTGCGGTACCAACTGGTATTAAAATCTTCAGTTGATTAGCAACATTACACGGAACACAATTAAACTACAGCCCATCACTATTATGAGCCCTTGGTTTTGTATTTTTATTTACAATTGGAGGACTTACTGGAGTAGTGTTGGCTAACTCCTCCATCGATATTGCAATACATGACACCTATTACGTAGTGGCTCATTTCCATTATGTTCTATCGATGGGAGCAGTGTTTGCAATTATAGGAGGACTAGTACACTGGTTCCCATTATTTTCAGGAACTTCACTAAACAACTACTGACTAAAAATTCAATTCGCAGTAATATTTGTAGGAGTAAACCTAACCTTTTTTCCTCAACACTTCCTAGGGCTGAGAGGAATGCCTCGACGTTATTCAGACTATCCAGACGCCTATACCGCTTGAAATATTATATCTTCCCTAGGAAGAATTATTTCATTAATCGGAGTTTTCATTTTAATCTTTATCATCTGAGAAGCAATGACAGCCCAACGACCTATTATATCCTCATTAAACCTTAATACATCAATTGAGTGATTTCAAAAGCTACCTCCTATGGAGCATAGATACGCTGAATTACCAATCCTATTAAAGT
		</sequence>
		<sequence>
			<taxon idref="sg35"/>
			-------------------------------------------------------------------------------------------------TTCTCGGATTTGTTGTATGAGCACATCATATATTTACCGTAGGTATAGATGTAGACACCCGAGCATACTTCACATCAGCCACAATAGTGATTGCTGTGCCAACAGGTATTAAAATCTTCAGCTGATTAGCAACTTTACACGGAACACAGCTAAATTACAGCCCATCATTACTATGGGCCCTTGGCTTCGTATTCTTATTCACCATTGGGGGGCTTACGGGAGTAGTATTGGCCAATTCATCCATTGATATTGCAATGCACGATACCTATTATGTAGTAGCCCACTTCCACTATGTATTATCAATGGGGGCAGTCTTCGCAATTATAGGAGGACTGGTGCACTGATTTCCACTGTTTTCAGGAACCTCAATAAACAATTACTGACTAAAAATTCAATTTACAGTAATATTTGTAGGAGTAAACCTAACCTTTTTCCCTCAGCACTTCCTTGGCCTGAGAGGTATGCCTCGACGCTATTCAGATTACCCAGACGCATACACCGCTTGAAACATCATATCCTCTCTAGGAAGCATTATTTCCCTAATTGGTGTCTTCATCTTAATTTTTATCATCTGAGAAGCAATAGCAGCACAGCGACCCATTATATCTTCATTAAACCTTAATACATCAATTGAGTGGTTCCAAAAATTACCACCTATGGAACACAGATACGCCGAACTACCAATCCTATTAAAGT
		</sequence>
		<sequence>
			<taxon idref="sg36a"/>
			---------------------------------------GGTAAAAAGGAAACATTTGGGGTACTAGGAATAATTTACGCAATAGCAGCAATTGGAATTCTTGGATTTGTTGTTTGAGCCCATCATATATTTACTGTGGGAATAGATGTAGATACACGAGCATACTTCACATCAGCTACAATAGTGATTGCGGTACCCACCGGTATCAAAATTTTCAGCTGACTAGCAACCTTGCACGGAACACAACTAAACTACAGACCATCATTATTATGGACCCTTGGTTTTGTCTTCCTATTTACAATTGGGGGACTCACAGGAGTGGTTCTAGCCAATTCCTCAATTGATATTGCAATACATGACACCTACTATGTAGTAGCCCACTTCCACTATGTGCTATCAATAGGAGCGGTGTTCGCAATTATAGGGGGGCTAGTACACTGATTCCCATTATTCTCCGGAACTTCTCTGAATAATTACTGATTAAAAATTCAATTCGCAGTAATATTTGTAGGAGTAAACTTAACCTTTTTCCCCCAACACTTCCTCGGGCTGAGAGGAATACCTCGACGGTATTCAGACTACCCAGATGCATACACCGCTTGAAATATTATGTCTTCCCTAGGAAGAATTATCTCACTAATTGGGGTTTTCATCTTAATTTTTATTATCTGGGAAGCAATAACAGCACAACGACCCATTATAGCCTCATTAAATATTAACACATCAATTGAGTGATTCCAGAAATTACCACCAATAGAACACAGATATGCTGAATTACCAATCCTATTAAAGT
		</sequence>
		<sequence>
			<taxon idref="sg37"/>
			-------------------------------------------------------------------------TTTATGCAATGCTAGCAATTGGAATCCTTGGATTTGTTGTTTGAGCACATCATATATTTACAGTAGGTATAGATGTAGATACTCGAGCATATTTCACTTCTGCTACGATAGTTATTGCTGTTCCCACAGGAATTAAAATTTTTAGATGACTTGCCACACTTCATGGAACCCAATTATCTTATAGACCTTCACTATTATGAGCTCTAGGATTCGTATTTTTGTTTACTATTGGTGGATTAACAGGAGTAGTATTAGCTAATTCATCAATTGATATTGCTATACACGATACTTATTATGTCGTAGCCCATTTCCATTATGTCTTATCAATAGGGGCTGTATTTGCAATTATAGGAGGATTAGTTCATTGATTTCCTTTATTTTCTGGTGTAACACTAAATAATCACATATTAAAAATCCAATTTTTTGTCATGTTTGTTGGAGTTAATTTAACCTTTTTTCCTCAACATTTCTTAGGATTAAGAGGAATACCACGACGATACTCAGACTATCCTGATGCCTATACTGCTTGAAATATTATATCATCTTTAGGTAGAATCATTTCATTAGTTGGAGTATTCATTTTAATTTTCATTGTATGAGAAGCAATAACAGCTCAACGACCCATTTTATCATCATTAAATCTTAATTCATCCATTGAATGATACCAAAAACTACCCCCTATGGAACATAGATACGCCGAATTACCTGTTTTATTAAAGT
		</sequence>
		<sequence>
			<taxon idref="sg41"/>
			-------------------------------------------------------------------------TTTATGCAATAATAGCAATTGGAATTCTCGGATTTGTTGTTTGAGCACATCATATATTCACTGTAGGAATAGATGTAGATACTCGAGCATATTTTACTTCTGCTACAATAGTTATTGCTGTTCCTACAGGAATTAAAATTTTTAGATGGCTTGCTACACTGCACGGTACTCAATTATCTTATAGACCTTCCCTATTATGAGCTCTAGGATTTGTATTTCTATTTACTATTGGTGGATTAACAGGAGTTGTACTGGCTAATTCATCAATTGATATTGCTATACATGATACTTACTACGTTGTAGCTCACTTCCATTATGTATTGTCAATGGGGGCTGTATTTGCAATTATGGGAGGGTTAGTTCACTGATTTCCATTATTTTCTGGAGTGACCTTGAACAATTATATATTAAAAATTCAATTTTTAGTTATATTTGTAGGAGTTAATTTAACCTTTTTCCCCCAACATTTCTTAGGTTTAAGAGGGATACCACGACGATATTCAGACTACCCTGATGCCTACACCGCTTGAAACATTATATCATCACTAGGTAGAATTATTTCTCTTGTTGGAGTATTTATTTTAATTTTTATTGTATGAGAAGCAATAACAGCTCAACGACCTATTTTATCATCATTAAATCTTAATTCATCTATTGAATGATATCAAAAATTACCTCCCATGGAGCATAGATACGCTGAATTACCTGTCTTATTAAAGT
		</sequence>
		<sequence>
			<taxon idref="sg42"/>
			-------------------------------------------------------------------------TTTATGCAATAATAGCAATTGGAATTCTCGGATTTGTTGTTTGAGCACATCATATATTCACTGTAGGAATAGATGTAGATACTCGAGCATACTTCACTTCTGCTACAATAGTTATTGCTGTTCCCACAGGAATTAAGATTTTTAGATGACTTGCCACACTTCATGGAACCCAATTATCTTATAGACCTTCACTATTATGAGCTCTAGGATTCGTATTTTTGTTCACTATTGGTGGATTAACAGGAGTAGTATTAGCTAATTCATCAATTGATATTGCTATACACGATACTTATTATGTCGTAGCCCATTTCCATTATGTCTTATCAATAGGAGCTGTATTTGCAATTATAGGAGGACTAGTTCATTGATTTCCTTTATTTTCTGGTGTAACACTAAATAATCATATATTAAAAATCCAATTTTTTGTCATGTTTGTTGGAGTTAATTTAACCTTTTTTCCTCAACATTTCTTAGGATTAAGAGGAATACCACGACGATACTCAGATTATCCCGATGCCTATACTGCTTGAAATATTATATCATCTTTAGGTAGAATCATTTCATTAGTTGGGGTATTCATTTTAATTTTCATTGTATGAGAAGCAATAACAGCTCAACGACCCATTTTATCATCATTAAATCTTAATTCATCCATTGAATGATACCAAAAGCTACCCCCTATGGAACATAGATACGCCGAATTACCTGTTTTATTAAAGT
		</sequence>
		<sequence>
			<taxon idref="sg44"/>
			---------------------------------------GGAAAAAAAGAAACGTTTGGTGTATTAGGAATAATTTACGCCATAGTGGCTATTGGAGTTCTCGGATTTGTTGTTTGAGCACATCATATGTTCACGGTAGGCATAGATGTAGACACACGAGCGTATTTCACTTCCGCTACCATAGTAATTGCAGTACCAACAGGAATTAAAATTTTCAGTTGACTCGCAACATTACATGGAACACAACTATCTTATAGACCCTCATTATTATGAGCTTTAGGATTCGTCTTCCTTTTTACTATTGGAGGGTTAACAGGTGTAGTTTTAGCTAATTCTTCTATTGATATTGCAATACATGATACATATTATGTTGTAGCTCACTTTCACTATGTTCTATCCATGGGAGCAGTCTTTGCAATTATGGGAGGGTTAGTCCATTGATTTCCCTTGTTTTCTGGAATAACACTAAATAATTACTGATTAAAAATTCAATTTCTGGTTATATTTGTAGGAGTTAATTTAACTTTTTTTCCCCAACATTTTTTAGGGTTAAGAGGGATACCACGACGATATTCAGACTATCCAGATGCTTACACTGCATGAAATATTATATCTTCATTAGGAAGAATAATTTCCTTAATTGGTGTATTTATCTTAATCTTTATTATTTGAGAAGCCATAACAGCTCAACGGCCTATCTTGTCCTCCTTAAACCCTAACACATCAATTGAATGATACCAAAAACTACCTCCAATAGAACATAGATACGCTGAATTACCTATTTTATTAAAGT
		</sequence>
		<sequence>
			<taxon idref="sg45"/>
			---------------------------------------GGAAAAAAAGAAACGTTTGGTGTATTAGGAATAATTTATGCGATAGTGGCAATTGGAGTTCTTGGATTTGTAGTATGAGCACACCATATGTTCACTGTAGGTATGGATGTAGATACACGAGCTTATTTCACTTCTGCAACCATAGTAATTGCGGTTCCAACAGGAATTAAAATTTTTAGTTGACTTGCAACCTTACATGGAGCACAGATGTCCTATAGTCCCTCACTTCTATGAGCTCTAGGTTTTGTATTTCTATTTACTATTGGAGGACTAACAGGAGTAATCCTAGCCAATTCTTCTATTGATATTTCCATACATGATACATACTATGTAGTGGCCCACTTTCACTACGTTTTATCAATAGGAGCTGTATTCGCAATTATAGGAGGCTTAGTTCACTGATTTCCTCTATTTTCTGGGGTTACGTTAAACAACTACCTTTTAAAGGTTCAATTTGTAGTCATATTTACAGGAGTAAATCTAACATTCTTCCCTCAACACTTTTTAGGACTGAGAGGAATACCCCGACGATATTCAGACTACCCCGACGCTTATACCTCATGAAACGTAATTTCCTCACTTGGAAGAATTATTTCCCTTATTGGAGTGTTTATTTTAATCTTTATTGTATGAGAAGCAATGGCAGCACAACGACTCATTCTATCAACATTAAACCTTAATTCATCAATTGAATGATACCAAAAACTACCTCCCATAGAACATAGTTATTCAGAACTACCCATCCTATTAAAGT
		</sequence>
		<sequence>
			<taxon idref="sg53"/>
			---------------------------------------GGAAAAAAAGAAACGTTTGGTGTATTAGGAATAATTTATGCTATGGTAGCAATTGGTGTTCTTGGGTTCGTAGTATGGGCACATCACATATTCACTGTAGGTATAGATGTAGACACATGAGCATACTTTACTTCTGCAACTATAGTAATTGCAGTTCCTACAGGAATTAACATTTTTAGTTGGCCTGCCACCATACACGGAACACAACTATCTTACAGACCATCACTATTATGGGCCCTGGGGTTTGTGTTTCTTTTCACTACTGGAGGATTAACAGGAGTAATTTTAGCTAATTCCTCTATTGATATTTCTATACACGACACATATTGTGTAGTAGCCCACTTTCATTATGTTTTATCAATAGGAGCTGTATTTGCAATTACAGGAGGGCTAGTCCACTGATTCCCACTTTTTTCTGGTGTTACATTAAATAACTATCTTTTAAAAGTACAATTCTTAGTCATATTTGTAGAAGTTAATTTAACATTTTTCCCTCAGCACTTTTTAGGATTAAGAGGAATGCCACGACAATACTCAGACTATCCCGATGCCTATACTTCATGAAACGTAATCTCTTCACTTGGAAGAATCATTTCTCTTATCAGAGTGTTTATTTTAATCTTTATTGTATAGGAAGCAATAGCAGCACAACGACATATCCTGCCTACATTAACTCTTAACTCATCAATTGAATGGTATCAAAAGCTACCCCCCATAGAACATAGTTATTCTGAATTACCTATCCTATTAAAGT
		</sequence>
		<sequence>
			<taxon idref="S. shirozui watanabei"/>
			-------------------------------------------------------------------------------------------------------------------------------------------------------------------------CGTCAGCCACAATAGTAATTGCTGTACCAACCGGTATTAAGATCTTCAGCTGGTTAGCAACACTACACGGAACACAGCTAAATTACAGCCCATCATTATTATGGGCCCTCGGTTTTGTATTCCTATTCACTATTGGAGGACTTACGGGAGTAGTCTTGGCCAACTCCTCCATTGATATTGCAATACATGACACTTATTATGTAGTAGCCCACTTCCACTATGTGTTGTCAATGGGAGCAGTATTTGCAATTATAGGAGGTCTAGTGCACTGATTCCCATTATTCTCAGGAACTTCACTAAACAATTACTGATTAAAAATTCAATTCGCAGTAATATTTGTTGGGGTGAATCTGACCTTCTTTCCACAACACTTCCTTGGGCTGAGAGGAATACCCCGACGTTATTCAGATTATCCAGACGCATACACCGCTTGAAACATTATGTCATCCCTAGGAAGAATTATTTCACTAATTGGTGTTTTCATCTTAATTTTCATCATTTGAGAAGCAATAACAGCACAACGACCCATCATATCTCCATTAAGCCTTAACACATCAATTGAGTGGTTCCAAAAATTACCACCTATAGAACACAGATACGCTGAACTACCAATCCTGCTAAAGT
		</sequence>
		<sequence>
			<taxon idref="ag3"/>
			GGATTTGGAATAATTTCTCATATTATTGCGCAAGAAAGAGGTAAAAAGGAAACATTTGGAGTTCTTGGAATAATTTATGCCATAGTAGCAATTGGTATTTTAGATTTTGTAGTGTGAGCTCATCATATATTCACCGTGGGAATAGATGAAGACACCCGGGCATATTTTACTTCTGCTACAATAGTAATTGCAGTTCCAACAGGAATTAAGATCTTCAGATGATTAGCAACACTTCACGGAACTCAATTATCTTACAGTCCATCACTCTTATGAGCCTTAGGGTTCGTATTTCTTTTTACTATTGGAGGATTAACAGGAGTAGTTTTAGCTAATTCATCCATCGATATTGCTATACATGACACTTATTACGTAGTTGCCCACTTTCATTATGTATTATCTATAGGGGCCGTATTTGCAATTATAGGAGGATTAGTTCACTGATTCCCTTTATTTTCAGGTGTAACCCTAGACAACTACTTATTAAAAATTAAATATTTAGTTATATTTGTAGCAGTAAATTTAACATTCTTTCCACAACATTTCTTCGGGTTAAGAGGAATACCTTGACGATATTCAGATTATCCTGATGCTTATACTGCATGAAATATTATATCCTCCCTGGGAAGAATTATTTCCCTAATTGGGGTATTTATTTTAATCTTTATTATATGAGAAGCTATAACGGCCCAACGTCCTATTTTATCACCGTTAAACTTAAACACCTCAATTGAATGATATGAAAAACTTCCCACAATGGAACATAGCTACGCTGAATTACCTATCCTATTAAAGT
		</sequence>
		<sequence>
			<taxon idref="ag8"/>
			GGATTCGGTATAATTTCACATATTATTGCACAAGAGAGTGGTAAGAAGGAAACCTTCGGAGTCCTTGGAATAATTTATGCTATAGTGGCAATTGGTATCCTAGGATTTGTGGTATGGGCCCATCACATATTCACAGTAGGAATGGATGTAGACACTCGGGCATATTTCACCTCAGCCACAATAGTAATTGCTGTTCCAACAGGAATTAAAATCTTCAGATGATTGGCCACACTTCACGGAACTCAACTATCTTATAGCCCGTCACTATTATGGGCCCTAGGATTTGTATTCCTATTTACTATTGGGGGGCTGACAGGAGTAGTCTTGGCTAATTCATCTATTGATATTGCTATACATGACACCTATTACGTCGTTGCTCATTTCCACTATGTATTATCCATGGGAGCTGTATTTGCAATTATGGGAGGATTGGTACACTGATTTCCATTATTCTCAGGAGTAACCTTGGATAATTATCTATTAAAAATTCAATTTTTAGTTATATTTATTGGTGTAAATTTAACATTCTTCCCACAACACTTTTTAGGATTAAGAGGAATGCCACGACGGTATTCAGACTATCCTGACGCCTACACTGCATGAAATATTATATCTTCCCTAGGGAGAATTATCTCCCTAATCGGAGTGTTCATTTTAATTTTTATTATATGAGAAGCCATAACGGCCCAACGTCCTATTCTATCACCGTTAAATTTAAATACATCAATTGAATGATACCAGAAACTTCCTCCAATGGAACATAGTTACGCCGAGCTACCTATCCTATTAAAGT
		</sequence>
		<sequence>
			<taxon idref="ag10"/>
			GGATTCGGAATAATTTCTCATATTATTGCACAAGAAAGAGGTAAAAAGGAAACATTTGGAGTTCTCGGAATAATTTATGCCATAGTAGCAATTGGTATTCTAGGATTTGTAGTATGAGCTCATCATATATTTACTGTGGGAATAGATGTAGATACTCGAGCATATTTTACTTCAGCCACAATAGTAATTGCAGTCCCAACGGGAATTAAGATTTTCAGATGACTAGCAACCCTTCATGGAACTCAATTATCTTACAGACCATCACTTTTATGGGCATTAGGATTCGTATTTCTTTTTACTATTGGGGGTTTAACAGGAGTAGTCTTAGCTAATTCATCCATTGATATTGCCATACATGACACCTATTATGTAGTTGCCCACTTTCATTATGTATTATCTATAGGAGCTGTATTTGCAATTATAGGAGGGTTAGTTCACTGATTCCCTTTATTTTCAGGTGTAACCCTAAACAATTACTTATTAAAAATCCAATTTTTAGTTATGTTTGTAGGAGTAAATTTAACATTCTTCCCGCAACATTTCTTAGGATTAAGAGGAATACCTCGACGATACTCAGATTATCCTGATGCATATACTGCATGAAATATTATATCCTCTTTAGGAAGAATTATCTCCCTAATTGGAGTATTTATTTTAGTTTTTATTATATGAGAAGCCATAACAGCCCAACGTCCTATTTTATCACCACTAAACCTAAACACTTCAATTGAATGATACCAAAAGCTCCCTCCAATGGAACATAGTTACGCCGAATTACCTATCCTATTAAAGT
		</sequence>
		<sequence>
			<taxon idref="ag11a"/>
			GGGTTTGGTATAATTTCTCATATTATTGCACAAGAAAGAGGCAAAAAGGAAACATTTGGAGTTCTTGGAATAATTTACGCCATAGTAGCAATTGGTATTCTAGGATTTGTAGTATGAGCTCATCATATATTCACTGTAGGAATAGATGTAGATACCCGAGCATATTTTACTTCGGCTACAATAGTAATTGCAGTACCAACAGGAATTAAGATTTTCAGATGACTAGCAACATTACACGGAACTCAATTATCCTATAGACCATCACTTTTATGAGCATTAGGATTTGTATTTCTTTTCACTATTGGAGGATTAACAGGAGTAGTATTAGCTAACTCATCTATTGATATTGCTATACATGACACTTACTATGTAGTTGCTCATTTTCATTATGTATTATCTATAGGAGCTGTATTTGCAATTATGGGAGGATTAGTTCATTGATTCCCTTTATTTTCAGGTGTAACCTTAGACAATTACCTATTAAAAATCCAATTTTTAGTTATATTTGTAGGAGTAAATTTAACATTCTTTCCTCAACATTTCTTAGGATTAAGAGGGATACCTCGACGATATTCAGACTATCCCGATGCCTATACTGCATGGAATATTATATCCTCTTTAGGAAGAATTATTTCCTTAATTGGAGTATTTATTTTAATTTTTATTATGTGAGAAGCCATGACAGCCCAACGTCCCATTCTATCACCATTAAACTTAAACACCTCAATTGAATGATACCAAAAACTTCCCCCAATGGAGCATAGTTACGCCGAATTACCTATCCTATTAAAGT
		</sequence>
		<sequence>
			<taxon idref="ag34a"/>
			GGATTTGGAATAATTTCTCATATTATTGCGCAAGAAAGAGGTAAAAAGGAAACATTTGGAGTTCTTGGAATAATTTATGCCATAGTGGCAATTGGAATCTTAGGATTCGTTGTTTGAGCACACCATATATTTACAGTTGGAATAGATGTAGATACTCGAGCTTATTTCACTTCCGCTACCATGGTTATTGCTGTACCTACAGGTATTAAAATTTTTAGTTGACTTGCAACACTTCATGGTACCAATTTATCTTATAGTCCATCCTTATTATGAGCACTAGGATTCGTGTTTCTGTTCACTATTGGGGGCTTAACTGGAGTTGTTTTAGCTAATTCATCAATTGATATTGCAATACATGATACTTATTATGTAGTAGCTCATTTCCACTACGTTTTATCAATGGGAGCAGTATTTGCTATTATAGGAGGTCTTGTACATTGATTTCCTCTATTTACAGGAGTCACAATAAATAATCACATATTAAAAATTCATTTTTTAATTATATTCATTGGAGTAAATTTAACATTTTTCCCTCAACATTTTTTAGGATTAAGAGGTATACCACGTCGATATTCAGATTACCCTGATGCTTATACTGCATGAAATATTATATCAACACTAGGAAGAACTATTTCTTTATTAGGAGTAATTATATTAATTTTTATTATTTGAGAAGCAATAGCTTCTCAACGACAAATTTTATCTCCTTTAAATCTTAATACATCAATTGAATGATACCAAAAACTTCCTCCTATAGAACATAGCTACGCAGAACTACCTTTATTATTAAAGT
		</sequence>
		<sequence>
			<taxon idref="ag22"/>
			GGATTCGGTATAATTTCACATATTATTGCACAAGAGAGTGGTAAGAAGGAAACCTTCGGAGTCCTTGGAATAATTTATGCCATAGTAGCAATTGGTATTCTAGGGTTTGTGGTATGAGCCCACCATATATTTACAGTAGGAATGGACGTAGACACTCGGGCATATTTCACTTCAGCCACAATAGTAATTGCTGTTCCAACAGGAATTAAAATCTTTAGATGACTAGCTACACTTCACGGAACTCAACTATCTTATAGTCCATCACTATTGTGGGCCCTAGGATTTGTATTTCTATTTACTATTGGAGGATTAACAGGAGTAGTTTTAGCTAATTCATCTATTGATATTGCCATACATGATACCTATTACGTTGTTGCTCATTTCCATTATGTATTGTCCATAGGAGCAGTATTTGCAATTATAGGAGGATTAGTACATTGATTCCCCTTATTCTCAGGAGTAACCTTAGATAACTATTTATTAAAAATTCAATTTATAGTTATATTCATCGGAGTGAACTTGACATTCTTCCCACAACACTTTTTAGGATTAAGAGGAATACCTCGACGGTATTCAGACTATCCTGATGCTTACACTGCATGAAATATTATATCTTCCCTAGGGAGAATTATCTCCCTAATTGGAGTATTCATTTTAATTTTCATTATATGAGAAGCCATAACGGCCCAACGTCCCATTCTATCACCCTTAAATTTAAATACATCAATTGAATGATACCAAAAACTTCCCCCAATGGAACATAGTTATGCTGAATTACCTATCCTATTAAAGT
		</sequence>
		<sequence>
			<taxon idref="ag31a"/>
			GGATTTGGTATAATTTCACATATTATTGCCCAAGAGAGAGGTAAAAAGGAAACCTTTGGGGTATTAGGAATAATTTATGCTATAATTGCTATTGGTATTTTAGGATTTGTAGTATGAGCACATCATATATTTACAGTAGGAATAGATGTAGATACACGAGCTTACTTTACATCTGCAACTATAGTAATTGCCGTCCCTACTGGAATTAAAATTTTTAGTTGACTAGCAACATTACACGGAACCCAACTATCTTATAGCCCATCACTCTTATGGGCTTTAGGATTTGTATTTTTATTCACTATTGGGGGATTAACTGGAGTAGTCTTAGCTAATTCTTCAATTGACATTGCTATACACGATACCTATTATGTAGTAGCACACTTCCATTACGTTCTTTCAATGGGAGCAGTATTTGCAATTATAGGGGGATTCGTCCATTGATTCCCTTTATTTACTGGAGTTACTATAAATAATTATAGTTTAAAAATTCAATTCGCAGTAATATTCATCGGAGTAAATCTAACCTTTTTCCCTCAACACTTCTTAGGATTAAGAGGTATGCCTCGACGATACTCAGACTATCCAGATGCTTATACAGCATGAAATATTATTTCTTCTCTTGGAAGAACAATCTCATTATTGGGGGTAATGATTTTAATTTTTATTATTTGAGAAGCCCTAGTATCACAACGACAAATTATATCAAGCTTAAACTTAAATACATCAATTGAATGAT-TCAAAAGACTCCTCCAATAGAACATAGTTATGAAGAACTCCCATTATTACTAAAGT
		</sequence>
		<sequence>
			<taxon idref="ag35a"/>
			GGATTTGGAATAATTTCTCATATTATTGCGCAAGAAAGAGGTAAAAAGGAAACATTTGGAGTTCTTGGAATAATTTATGCCATAGTAGCAATTGGTATTTTAGGATTCGTAGTATGAGCTCATCATATATTCACGGTAGGAATGGATGTAGATACTCGAGCATATTTCACTTCAGCTACAATAGTAATTGCAGTTCCAACAGGAATTAAGATCTTCAGATGATTAGCAACACTTCATGGAACTCAGTTATCCTATAGACCATCACTCTTATGGGCCCTGGGTTTCGTATTTCTTTTTACCATTGGAGGGTTAACAGGAGTAGTTCTAGCTAATTCATCTATTGATATTGCTATACATGATACTTATTATGTAGTTGCCCACTTTCATTATGTATTATCCATAGGAGCAGTATTTGCAATCATAGGAGGGCTAGTTCATTGGTTCCCTTTATTTTCAGGTGTTACCCTAGATAATTACTTATTAAAAATTCAATTTTTAGTTATATTTGTAGGAGTAAACTTAACATTCTTTCCACAACATTTTTTAGGGTTAAGAGGTATACCTCGACGATATTCAGATTATCCTGATGCTTATACTGCGTGAAATATTATATCTTCCTTAGGAAGAATCATTTCATTAATTGGGGTATTTATTTTAATTTTTATTATATGAGAAGCTATAACAGCCCAACGCCCTATTTTATCACCATTAAATTTAAATACATCAATTGAATGATATCAAAAACTTCCTCCAATGGAACATAGTTACGCTGAACTACCTATCCTATTAAAGT
		</sequence>
		<sequence>
			<taxon idref="ag33b"/>
			GGATTTGGAATAATTTCTCATATTATTGCGCAAGAAAGAGGTAAAAAGGAAACATTTGGAGTTCTTGGAATAATTTATGCCATAGTAGCAATTGGTATTTTAGGGTTTGTAGTATGAGCTCATCATATATTTACTGTAGGAATAGATGTAGACACCCGAGCATATTTTACTTCGGCTACAATGGTAATTGCAGTTCCAACAGGAATTAAAATCTTCAGATGATTAGCCACACTCCACGGAACTCAACTATCTTATAGACCATCACTTTTATGAGCTTTAGGATTTGTATTTCTTTTTACTATTGGAGGGTTAACAGGAGTAGTTTTGGCCAATTCATCCATTGATATTGCTATACATGACACCTACTATGTAGTTGCCCACTTCCATTATGTATTATCTATAGGAGCAGTATTTGCAATTATAGGAGGGTTAGTTCACTGATTCCCTTTATTTTCGGGAGTAACCCTAGATAATTACTTATTAAAAATTCAATTTTTAGTTATATTTATAGGAGTAAATTTAACATTCTTTCCACAACACTTCTTAGGTTTAAGAGGAATACCTCGACGATATTCAGATTACCCTGATGCTTATACTGCATGAAATATTATGTCCTCTCTAGGAAGAATTATCTCCTTAATCGGAGTATTTATTTTAATTTTCATTATATGAGAAGCTATAACTGCCCAACGTCCTATTTTATCACCATTAAATTTAAATACTTCAATTGAATGATATCAAAAACTTCCTCCAATGGAACATAGCTACGCTGAATTACCTGTCCTATTAAAGT
		</sequence>
		<sequence>
			<taxon idref="ag39B"/>
			GGATTTGGTATAATCTCCCATATTATTTCCCAAGAAAGAGGAAAAAAAGAAACTTTTGGATGTTTAGGAATAATTTACGCTATAGTAGCAATTGGGGTTTTAGGGTTTGTTGTATGAGCCCATCATATATTCACTGTAGGTATAGATGTAGACACACGAGCATATTTCACTTCAGCTACGATAGTTATTGCTGTCCCTACTGGAATTAAAATTTTTAGTTGACTTGCCACTCTACATGGAACCCAATTATCTTATAGTCCATCATTATTATGAGCACTAGGATTTGTGTTTCTATTTACTATTGGTGGATTAACTGGAGTTGTTTTAGCTAATTCTTCAATTGATATTGCTATACATGATACCTACTATGTAGTAGCTCATTTTCATTATGTTCTGTCAATAGGAGCTGTATTTGCTATTATAGGAGGACTAGTTCACTGATTTCCTTTATTCTCAGGAGTGACATTAAATAATTACCTCCTAAAAATTCAATTTTTTGTTATATTCATCGGTGTTAATTTAACCTTCTTTCCCCAACATTTCTTGGGACTAAGCGGAATACCGCGACGTTATTCAGATTACCCTGATGCATATACAGCATGAAATGTTATGTCTTCATTAGGAAGTATTCTATCCCTAATTGGTGTTTTCATCTTGATTTTTATCATATGAGAAGCCATAACAAGCCAACGGCCTGTTCTGTCCCCATTAAGACTTAATACATCAATCGAATGATATCAAAAGCTTCCACCAATGGAACATAGTTATTCAGAATTACCTATTCTATTAAAGT
		</sequence>
		<sequence>
			<taxon idref="ag40"/>
			GGATTCGGTATAATTTCACATATTATTGCACAAGAGAGTGGTAAGAAGGAAACCTTCGGAGTCCTTGGAATAATTTATGCTATAGTAGCAATTGGTATTTTAGGGTTTGTAGTATGAGCTCATCATATATTTACTGTAGGAATAGATGTAGACACCCGAGCATATTTTACTTCGGCTACAATGGTAATTGCAGTTCCAACAGGAATTAAAATCTTCAGATGATTAGCCACACTCCACGGAACTCAACTATCTTATAGACCATCACTTTTATGAGCTTTAGGATTCGTATTTCTTTTTACTATTGGAGGCTTAACAGGAGTAGTTTTGGCAAATTCATCCATTGATATTGCTATACATGACACCTACTATGTAGTTGCCCACTTCCATTATGTATTATCTATAGGAGCGGTATTTGCAATTATAGGAGGGTTAGTTCACTGATTCCCTTTATTTTCGGGAGTAACCCTAGATAATTATTTATTAAAAATTCAATTTTTAGTTATATTTATAGGAGTAAATTTAACATTCTTTCCACAACACTTCTTAGGTTTAAGAGGAATACCTCGACGATATTCAGATTACCCTGATGCTTATACTGCATGAAATATTATGTCTTCTCTAGGAAGAATTATCTCCTTAATTGGAGTATTTATTTTAATTTTCATTATATGAGAAGCTATAACTGCCCAACGTCCTATTTTATCACCATTAAATTTAAATACTTCAATTGAATGATATCAAAAACTTCCTCCAATGGAACATAGCTACGCTGAATTACCTGTCCTATTAAAGT
		</sequence>
		<sequence>
			<taxon idref="ag41"/>
			GGATTTGGAATAATTTCTCATATTATTGCGCAAGAAAGAGGTAAAAAGGAAACATTTGGAGTTCTTGGAATAATTTATGCCATAGTAGCAATTGGTATTTTAGGGTTTGTAGTATGAGCTCATCATATATTTACTGTAGGAATAGATGTAGACACCCGAGCATATTTTACTTCGGCTACAATGGTAATTGCAGTTCCAACAGGAATTAAAATCTTCAGATGATTAGCCACACTCCACGGAACTCAACTATCTTATAGACCATCACTTTTATGAGCTTTAGGATTCGTATTTCTTTTTACTATTGGAGGGTTAACAGGAGTAGTTTTGGCAAATTCATCCATTGATATTGCTATACATGACACCTACTATGTAGTTGCCCACTTCCATTATGTATTATCTATAGGAGCAGTATTTGCAATTATAGGAGGATTAGTTCACTGATTCCCTTTATTTTCGGGAGTAACCCTAGATAATTACTTATTAAAAATTCAATTTTTAGTTATATTTATAGGAGTAAATTTAACATTCTTTCCACAACACTTCTTAGGTTTAAGAGGAATACCTCGACGATATTCAGATTACCCTGATGCTTATACTGCATGAAATATTATGTCCTCTCTAGGAAGAATTATCTCCTTAATCGGAGTATTTATTTTAATTTTCATTATATGAGAAGCTATAACTGCCCAACGTCCTATTTTATCACCATTAAATTTAAATACTTCAATTGAATGATATCAAAAACTTCCTCCAATGGAACATAGCTACGCTGAATTACCTGTCCTATTAAAGT
		</sequence>
		<sequence>
			<taxon idref="cg7"/>
			GGATTCGGAATAATTTCTCATATTATTGCTCAAGAAAGAGGGAAAAAGGAAACATTTGGAGTCTTAGGCATAATTTATGCTATAATTGCAATTGGACTCCTAGGATTTGTAGTATGAGCTCACCACATGTTCACAGTAGGTATAGATGTAGATACTCGAGCATACTTTACATCAGCAACAATAGTAATTGCAGTACCTACTGGAATTAAAATTTTTAGATGACTAGCAACTCTTCATGGAACACATTTATCTTACAGACCTTCCCTATTATGAGCACTAGGGTTTGTATTCTTATTTACAATTGGGGGATTAACAGGAGTAGTCTTGGCTAATTCATCAATTGATATCGCTATGCATGACACTTATTATGTAGTAGCTCACTTTCACTACGTTCTCTCAATAGGGGCAGTATTTGCAATTATAGGAGGATTCGTCCACTGATTTCCCTTATTCTCTGGAGTTACAATAAACAATCACCTATTGAAGATACAATTCACAGTTATATTTGTAGGAGTAAATTTAACATTCTTTCCTCAACACTTTCTAGGATTAAGCGGTATACCCCGCCGATATTCAGACTATCCAGACGCATACACATCTTGAAATATTATTTCAAGACTAGGTAGAATAATTTCATTGATTGGAGTAATCATTCTAATTTATATTATTTGAGAAGCTATATCGGCTCAACGACAAATTATCTCTCCATTAAATCTTAACACCTCTATCGAATGATATCAAAAGCTTCCTCCTATAGAACATAGTTATGCAGAATTACCACTATTACTAAAGT
		</sequence>
		<sequence>
			<taxon idref="cg10"/>
			GGATTCGGAATAATTTCTCATATTATTGCCCAAGAAAGAGGGAAAAAGGAAACATTTGGAGTCTTAGGTATAATTTATGCTATAATTGCAATTGGGCTCTTAGGATTTGTAGTGTGAGCTCACCATATATTCACAGTAGGTATAGATGTAGATACTCGAGCATACTTTACATCAGCAACAATAGTAATTGCTGTACCCACTGGAATTAAAATTTTTAGATGGCTAGCAACTCTTCACGGAACACATTTATCTTACAGACCTTCCCTATTATGAGCACTAGGGTTTGTATTCTTATTTACAATTGGAGGATTAACGGGAGTAGTCCTGGCTAACTCATCAATTGATATCGCTATACATGACACTTATTATGTAGTGGCTCACTTTCACTACGTTCTCTCGATAGGGGCAGTATTTGCAATTATAGGAGGATTCGTCCACTGATTCCCCTTATTCTCTGGAGTTACAATAAACAACCACTTATTGAAAATACAATTCACAGTTATATTCGTAGGAGTAAATTTAACATTCTTTCCTCAACACTTCTTAGGATTAAGTGGTATACCTCGCCGATACTCAGACTATCCAGATGCATATACATCCTGAAATATTATTTCCAGACTAGGTAGAATAATCTCATTGATTGGAGTAATCATCCTAATCTATATTATTTGAGAAGCTATATCGGCTCAACGACAAATTATCTCTCCGTTAAACCTTAACACCTCTATCGAATGATATCAAAAGCTTCCCCCTATAGAACATAGTTATGCAGAATTACCATTATTACTAAAGT
		</sequence>
		<sequence>
			<taxon idref="cg12"/>
			GGATTTGGTATAATCTCTCACATTATTGCACAAGAAAGAGGAAAAAAAGAAACTTTTGGGGTCTTAGGAATAATCTATGCCATAATCGCAATTGGTCTTTTAGGATTTGTAGTGTGAGCACATCACATATTTACAGTAGGAATAGATGTAGATACTCGAGCATACTTTACTTCTGCCACAATAGTAATTGCTGTTCCTACTGGAATTAAAATTTTTAGATGACTAGCAACCCTTCACGGAACAAACCTATCTTATAGACCGTCCCTTTTATGAGCCCTAGGGTTTGTATTTTTATTTACTATTGGTGGGTTAACAGGAGTAGTTCTAGCTAATTCATCAATTGATATCGCCATACACGACACATACTATGTGGTAGCTCATTTTCATTATGTATTGTCAATGGGGGCAGTATTCGCAATTATAGGAGGATTTGTTCACTGATTCCCATTATTCTCTGGAGTCACAATAAATAATCATTTATTAAAGATACAATTTATAGTTATATTTGTAGGAGTAAATTTAACATTCTTTCCTCAGCACTTCTTAGGATTAAGAGGAATACCTCGACGATACTCTGACTATCCAGATGCATATACTGCTTGAAATATTGTATCAAGATTAGGCAGAATAATCTCTCTAATTGGAGTAATTATCTTAATTTACATTATTTGAGAAGCCATGTCTGCTCAACGACAAATTATTTCACCACTAAATCTTAATACTTCTATTGAATGATACCAAAAACTACCTCCCATGGAGCATAGATACGCCGAACTGCCATTATTACTAAAGT
		</sequence>
		<sequence>
			<taxon idref="cg14"/>
			GGATTCGGAATAATTTCTCATATTATTGCTCAAGAAAGAGGAAAAAAGGAAACATTTGGAGTCTTAGGCATAATTTATGCTATAATTGCAATTGGACTCCTAGGATTTGTAGTATGAGCTCACCACATGTTCACAGTAGGTATAGATGTAGATACTCGAGCATACTTTACATCAGCAACAATAGTAATTGCAGTACCTACTGGAATTAAAATTTTTAGATGACTAGCAACTCTTCATGGAACACATTTATCTTACAGACCTTCCCTATTATGAGCACTAGGGTTTGTATTCTTATTTACAATTGGGGGATTAACAGGAGTAGTCTTGGCTAATTCATCAATTGATATCGCTATGCATGACACTTATTATGTAGTAGCTCACTTTCACTACGTTCTTTCAATAGGGGCAGTATTTGCAATTATAGGAGGATTCGTCCACTGATTTCCTTTATTCTCTGGAGTTACAATAAACAATCACCTATTGAAGATACAATTCACAGTTATATTCGTAGGAGTAAATTTAACATTCTTTCCTCAACACTTTTTAGGATTAAGCGGTATACCCCGCCGATATTCAGACTATCCAGACGCATACACATCTTGAAATATTATTTCAAGACTAGGTAGAATAATTTCATTGATTGGAGTAATCATTCTAATTTATATTATTTGAGAAGCCATATCGGCTCAACGACAAATTATCTCTCCATTAAATCTTAACACCTCTATCGAATGATATCAAAAGCTTCCTCCTATAGAACATAGTTATGCAGAATTACCACTACTACTAAAGT
		</sequence>
		<sequence>
			<taxon idref="cg16"/>
			GGATTCGGAATAATTTCCCATATTATTGCTCAAGAAAGAGGGAAAAAGGAAACATTTGGTGTCCTAGGAATAATTTATGCCATAGTAGCAATTGGTATTCTAGGATTCGTAGTATGAGCTCATCACATATTTACTGTAGGAATAGATGTAGACACACGAGCCTATTTCACGTCTGCAACTATAGTAATTGCCGTCCCTACAGGAATTAAAATTTTCAGATGATTAGCAACCCTTCACGGTACACAATTATCCTATAGTCCCTCACTACTATGAGCATTAGGCTTTGTTTTCCTATTTACCATTGGAGGATTAACAGGAGTAGTATTAGCAAATTCATCAATTGATATTGCTATACACGACACTTATTACGTAGTAGCTCATTTCCACTATGTTTTATCAATAGGAGCTGTATTCGCAATTATAGGAGGGCTTGTCCACTGATTTCCATTATTTACAGGAGTTACAATAAACAACCAAATACTTAAAATTCAATTTACAGTAATATTTATCGGGGTAAATCTCACTTTCTTCCCTCAACACTTCCTAGGATTAAGAGGAATACCTCGACGGTATTCAGATTATCCAGACGCCTACACAGCCTGAAATATTATGTCAACTCTGGGAAGAACTATCTCTCTCCTAGGAGTTATCATCTTAGTATTTATTGTCTGAGAAGCTATGGTAGCTCAACGACAAATTCTATCTCCCCTAAACCTGAATACCTCAATTGAATGATATCAAAAACTACCTCCTATAGAACATAGATATGCCGAATTACCTTTATTAATAAAGT
		</sequence>
		<sequence>
			<taxon idref="cg17"/>
			GGATTCGGGATAATTTCCCATATTATTGCTCAAGAAAGCGGGAAAAAAGAAACATTTGGGGTATTAGGTATAATTTACGCTATAATTGCAATTGGTCTTTTAGGATTTGTAGTATGAGCCCATCATATATTTACAGTAGGTATAGATGTAGATACTCGAGCATACTTTACATCAGCAACAATAGTAATTGCAGTACCTACTGGAATTAAGATTTTTAGCTGATTAGCAACTCTTCACGGAACACACTTATCCTACAGACCTTCCCTATTATGAGCACTAGGATTTGTATTTCTATTTACAATTGGAGGATTAACGGGAGTAGTCCTAGCTAACTCGTCAATTGACATTGCCATACACGATACTTATTATGTAGTAGCTCATTTCCATTATGTTCTCTCAATAGGAGCAGTATTTGCAATCATAGCGGGATTTGTTCACTGATTCCCCTTATTCTCTGGAGTTACAATAAACAACCATATGTTGAAAATACAATTTACAGTTATATTTGTAGGAGTAAATTTAACATTTTTCCCCCAACACTTCCTAGGATTAAGAGGTATGCCCCGTCGATACTCAGATTATCCAGATGCATATACATCCTGAAATATCATATCAAGATTAGGTAGAATAATTTCACTGATTGGAGTAATCATCCTAATCTACATTATTTGAGAAGCTATATCAGCTCAACGACAAATTATCTCACCATTAAATCTTAACACCTCTATTGAATGATATCAAAAGCTCCCACCTATAGAACATAGTTATGCAGAACTACCATTATTACTAAAGT
		</sequence>
		<sequence>
			<taxon idref="ant4a Yabu"/>
			GGGTTTGGAATAATTTCACATATTATTGCTCAAGAAAGAGGAAAAAAGGAAACATTTGGAGTATTAGGTATAATTTATGCCATAGTAGCCATTGGGATTTTAGGTTTTGTTGTTTGGGCTCATCACATATTTACTGTAGGTATAGATGTAGATACCCGAGCTTATTTTACCTCAGCCACTATGGTGATTGCTGTACCAACTGGTATTAAAATTTTTAGTTGATTAGCAACCTTACATGGAACTCAACTTTCATATAGACCATCCTTATTATGAGCACTAGGATTCGTATTTTTATTTACTATTGGGGGTCTAACAGGAGTAGTATTAGCTAATTCATCAATTGATATTGCCCTCCATGACACTTATTATGTTGTAGCTCACTTCCATTATGTATTATCAATAGGAGCAGTGTTTGCCATTATAGGAGGGCTAGTTCAATGATTCCCTTTATTTACTGGACTAACATTAAACAATCAGTTATTAAAAATTCAATTCATAATTATGTTTATTGGTGTAAACCTAACATTCTTCCCTCAACACTTCCTGGGACTTAGAGGTATACCTCGACGTTATTCTGACTATCCAGATGCTTATACTTCATGAAATATTATATCTTCCTTAGGAAGAATGATCTCCTTATTTGGAGTAATAATATTAATTTTTATTATTTGAGAGAGAATGTATGCACAACGACAAATTCTATCTTCCCTCCATATTAATTCGTCAATCGAATGATACCAAAAACTTCCCTCAATGGAGCATAGCTATGCCGAATTACCATTATTATTAAAGT
		</sequence>
		<sequence>
			<taxon idref="ant12 Akiu"/>
			GGATTTGGAATAATTTCACATATTATTGCACAAGAAAGTGGAAAAAAGGAAACCTTCGGATTTTTAGGAATAATTTATGCTATAGTAGCAATTGGTATTTTAGGTTTTGTTGTATGAGCTCATCACATATTCACTGTTGGTATGGATGTTGATACTCGTGCTTATTTTACTTCAGCAACTATAGTTATTGCTGTTCCTACCGGAATTAAAATTTTTAGTTGATTAGCTACCCTTCATGGTACTCAGTTATCTTATAGTCCCTCATTATTATGAGCATTAGGATTCGTTTTCCTATTTACCATTGGTGGTCTTACTGGAGTAGTATTAGCTAATTCATCAGTTGATATTGCTATACATGATACTTATTATGTAGTAGCTCATTTTCATTATGTACTATCAATAGGAGCAGTATTTGCAATTATAGGAGGATTAGTTCATTGATTTCCTTTATTCTCAGGGGTTACATTAAATAATCATATATTAAAAATTCAATTCTCAGTAATATTTATTGGAGTTAATTTAACATTTTTCCCACAGCATTTCTTAGGACTGAGTGGTATACCACGACGATACTCGGATTATCCAGATGCTTATACTTCATGAAATATTTTATCTACTTTAGGTAGAACTATTTCTTTTATTGGAGTATTAATCTTGATTTATATTATTTGAGAAGCATTAACATCTCAACGTCAAATTTTATCTCCTTTAAGATTGAATTCATCAATTGAATGAT-ACAAAGTACCCCTCCTATAGAACATAGTTATAGAGAACTACCTTTATTATTAAAGT
		</sequence>
		<sequence>
			<taxon idref="ant5 Amami"/>
			GGATTTGGAATAATTTCACATATTATTGCACAAGAAAGTGGAAAAAAGGAAACCTTCGGATTTTTAGGAATAATTTATGCTATAGTAGCAATTGGTATTTTAGGTTTTGTTGTATGAGCTCATCACATATTCACTGTTGGTATGGATGTTGATACTCGTGCTTATTTTACTTCAGCAACTATAGTTATTGCTGTTCCTACCGGAATTAAAATTTTTAGTTGATTAGCTACCCTTCATGGTACTCAGTTATCTTATAGTCCCTCATTATTATGAGCCTTAGGATTCGTTTTCTTATTTACTATTGGTGGTCTCACTGGAGTAGTATTAGCTAATTCATCAATTGATATTGCTATGCATGATACCTATTATGTAGTAGCTCATTTTCATTATGTTTTATCAATAGGGGCAGTATTCGCAATTATAGGAGGACTAGTTCATTGATTTCCTTTATTTTCAGGAGTTACATTAAATAATCATATACTAAAGATTCAATTTTTAGTAATATTTATTGGAGTTAATTTAACCTTCTTCCCACAACATTTTTTAGGGCTGAGTGGTATACCACGACGATACTCAGATTATCCAGATGCTTATACATCATGAAATATTTTATCTACTTTAGGTAGAACTATTTCTTTTATTGGAGTATTAATCTTAATTTATATTATTTGAGAAGCATTAACATCTCAACGCCAAATCTTGTCCCCTTTAAGATTAAATTCGTCAATTGAATGGT-ACAAAGTACTCCTCCCATAGAACACAGTTATAGAGAATTACCTTTATTATTAAAGT
		</sequence>
		<sequence>
			<taxon idref="ant17 Okinawa"/>
			GGATTTGGAATAATTTCACATATTATTGCACAAGAAAGTGGAAAAAAGGAAACCTTCGGATTTTTAGGAATAATTTATGCTATAGTAGCAATTGGTATTTTAGGTTTTGTTGTATGAGCTCATCACATATTCACTGTTGGTATGGATGTTGATACTCGTGCTTATTTTACTTCAGCAACTATAGTTATTGCTGTTCCTACCGGAATTAAAATTTTTAGTTGATTAGCTACCCTTCATGGTACTCAGTTATCTTATAGACCCTCATTATTATGAGCTCTAGGATTCGTTTTCCTATTTACTATTGGTGGTCTCACTGGAGTAGTATTAGCTAATTCATCAATTGATATTGCTATACATGATACCTATTATGTAGTGGCTCATTTTCATTATGTTCTATCAATAGGAGCAGTATTTGCAATTATAGGAGGATTAGTTCATTGATTTCCTCTATTTTCAGGAGTCACATTAAATAATCATATATTAAAAATTCAATTTTTAGTAATATTTATTGGAGTTAATTTAACCTTCTTCCCACAACATTTTTTAGGACTGAGTGGTATACCACGACGATATTCGGATTATCCAGATGCTTATACATCATGAAATATTTTATCTACTTTAGGTAGAACTATTTCCTTTATTGGAGTATTAATTTTAATTTATATTATCTGAGAAGCATTAACATCTCAACGTCAAATCTTATCTCCTTTAAGATTAAATTCATCAATTGAATGAT-ACAAAGTACTCCTCCCATAGAACACAGTTATAGAGAACTACCTTTATTATTAAAGT
		</sequence>
		<sequence>
			<taxon idref="ant1 Taiwan"/>
			GGATTTGGAATAATTTCACATATTATTGCACAAGAAAGTGGAAAAAAGGAAACCTTCGGATTTTTAGGAATAATTTATGCTATAGTAGCAATTGGTATTTTAGGTTTTGTTGTATGAGCTCATCACATATTCACTGTTGGTATGGATGTTGATACTCGTGCTTATTTTACTTCAGCAACTATAGTTATTGCTGTTCCTACCGGAATTAAAATTTTTAGTTGATTAGCTACCCTTCATGGTACTCAGTTATCTTATAGTCCCTCACTACTATGAGCTTTAGGGTTCGTATTTCTATTTACTATTGGAGGTCTTACTGGGGTAGTACTAGCTAATTCATCAATTGACATTGCTATACATGATACTTATTATGTAGTAGCTCATTTCCATTACGTTTTATCCATAGGAGCAGTATTTGCAATTATAGGAGGATTAGTTCATTGATTCCCTCTATTTTCAGGAGTTACACTAAACAATCATATGTTAAAAATCCAATTCTTAGTAATATTTGTTGGGGTTAATTTAACATTTTTCCCACAACATTTTTTAGGATTAAGAGGAATACCTCGACGATACTCAGATTATCCAGACGCTTATACATCATGAAATATTTTATCTACCCTGGGTAGTACTATTTCTTTTATTGGAGTGTTAATCTTAATTTATATTATTTGAGAAGCATTAACGTCTCAACGTCAAATTCTATCTCCTTTAAGCTTAAATTCATCAATTGAGTGAT-ACAAAATACCCCTCCTATAGAACATAGTTATAGAGAATTACCTTTATTATTAAAGT
		</sequence>
		<sequence>
			<taxon idref="ant13 Sekkou"/>
			GGATTTGGAATAATTTCACATATTATTGCACAAGAAAGTGGAAAAAAGGAAACCTTCGGATTTTTAGGAATAATTTATGCTATAGTAGCAATTGGTATTTTAGGTTTTGTTGTATGAGCTCATCACATATTCACTGTTGGTATGGATGTTGATACTCGTGCTTATTTTACTTCAGCAACTATAGTTATTGCTGTTCCTACCGGAATTAAAATTTTTAGTTGATTAGCTACCCTTCATGGTACTCAGTTATCTTATAGTCCATCATTATTATGAGCTTTAGGGTTCGTATTTCTATTTACTATTGGAGGTCTTACTGGGGTAGTCCTAGCTAATTCATCAATTGACATTGCTATACATGATACTTATTATGTAGTAGCTCATTTCCATTACGTTTTATCTATAGGAGCAGTATTTGCAATTATAGGAGGATTAGTTCATTGATTCCCTCTATTTTCAGGAGTTACACTAAACAATCATATGTTAAAAATCCAATTCTTAGTAATATTTGTTGGGGTTAATTTAACATTTTTCCCACAACATTTTTTAGGATTAAGAGGAATACCTCGACGATACTCAGATTATCCAGACGCTTATACATCATGAAATATTTTATCTACCCTGGGTAGTACTATTTCTTTTATTGGAGTGTTAATCTTAATTTATATTATTTGAGAAGCATTAACGTCTCAACGTCAAATTCTATCTCCTTTAAGCTTAAATTCATCAATTGAGTGAT-ACAAAATACCCCTCCTATAGAACATAGTTATAGAGAATTACCTTTATTATTAAAGT
		</sequence>
		<sequence>
			<taxon idref="co1-Wurai"/>
			-----------------------------------------------------------------------------------------------------------------ATGAGCCCATCATATATTTACAGTAGGAATAGATGTAGACACTCGAGCTTATTTTACATCAGCTACTATAGTAATTGCAGTACCAACTGGAATTAAAATTTTCAGTTGACTAGCCACATTACACGGTACCCAATTAATATATAGACCTTCTTTATTATGAGCTCTAGGATTTGTATTTTTATTTACAGTAGGAGGATTAACTGGAGTAGTTTTAGCAAATTCAGCAATTGATATTGCTATACATGATACATATTATGTAGTTGCCCATTTTCATTATGTATTATCTATAGGAGCAGTATTTGCTATTATAGGAGGATTAATTCATTGATTTCCTTTATTTACAGGTACAACCTTAAATAATAAAATGCTAAAAGCACAATTTTTAACTATATTTATTGGAGTAAATTTAACATTTTTTCCTCAACACTTTTTAGGATTAGCAGGAATACCTCGACGGTATTCAGATTACCCAGATGCATACACTGCATGAAATATTATATCTTCTTTAGGAAGAGCTATTTCTATGATAGGAGTTATCATATTACTATTTATTATTTGAGAAGCTCTTGTAGCTCAACGTCAAGTATTATTTCCTGAAGCCTTGAGTTCATCAATTGAATGATATCAAAAAAACCCTCCAACTGAACATTGTTATTCTGAATTACCTTTAATAATTAAAT
		</sequence>
		<sequence>
			<taxon idref="co3-YangmeiMono"/>
			-----------------------------------------------------------------------------------------------------------------ATGAGCACATCATATATTTACTGTAGGTATGGATGTAGACACTCGAGCTTATTTTACATCAGCAACAATAGTAATTGCAGTACCAACTGGTATTAAAATTTTTAGCTGATTAGCTACTCTTCATGGAACTCAATTAAACTACACCCCTTCATTATTATGAGCTTTAGGGTTTGTATTTTTATTCACGGTTGGAGGATTGACAGGGGTAGTTTTAGCAAACTCATCAATTGATATTGCTATGCATGATACTTATTACGTAGTTGCACATTTTCATTATGTTTTGTCAATAGGTGCAGTATTTGCGATCATAGGGGGATTAATTCATTGATTCCCATTATTTACTGGAGTAAGAATAAATAGAAATATATTAAAGGCACAATTTTCTATTATATTTATTGGAGTAAATTTAACATTCTTTCCACAACATTTTTTAGGATTAGCAGGGATACCTCGACGTTATTCAGATTATCCTGATGTTTATACATCATGAAATATTATTTCATCCTTAGGTAGAAGAATTTCAATAATTGGAGTAATCATACTTTTATTTATCATCTGGGAAGCTTTAAGTGCAAAGCGTCAAGTATTATTAGTTACCGCATTAAATACTTCTATTGAGTGATATCAAAAAACCCCTCCGACTGAGCATAGCTTTTCTGAACTCCCACTAATAATTAAAT
		</sequence>
		<sequence>
			<taxon idref="co14-Yoro"/>
			-----------------------------------------------------------------------------------------------------------------ATGAGCTCATCATATATTTACAGTTGGAATAGATGTAGATACTCGAGCATATTTCACATCAGCAACTATAGTAATTGCTGTTCCTACAGGAATTAAAATTTTTAGCTGGTTAGCTACTTTACATGGATCACAACTAAATTATAGCCCTTCTTTACTATGGGCCCTAGGATTTGTATTTTTGTTTACAGTAGGAGGATTAACGGGAGTAGTATTAGCAAATTCATCAATTGATATCGCTATACATGACACTTACTATGTAGTAGCTCACTTCCATTACGTTCTATCGATGGGGGCAGTATTTGCAATTATAGGTGGATTAATTCACTGATTCCCATTATTCACTGGAGTTAGAATAAACAGTCAATGACTAAAAGGTCAGTTTCTAATTATATTTATTGGGGTAAACTTAACGTTCTTCCCACAACACTTTTTAGGATTAGCTGGCATACCACGACGGTATTCAGATTATCCTGACGCATATACAGCATGAAATATTGCATCTTCAGTAGGGAGAAGAATCTCAATAATTGGAGTTATTATATTGCTATTTATTATATGAGAGGCACTTAGATCCCAACGTCAAGTTCTGTCAGTAAATGCTTTGAGATCATCTATTGAATGATACCAAAAAACACCTCCAACTGAGCATAGTTTTACTGAATTACCCTTAATAATTAAGT
		</sequence>
		<sequence>
			<taxon idref="co4-Ishigaki"/>
			-----------------------------------------------------------------------------------------------------------------ATGAGCTCATCATATATTTACAGTAGGTATAGATGTAGATACTCGAGCCTATTTTACATCAGCTACAATAGTAATTGCGGTTCCAACCGGAATTAAAATTTTCAGATGATTAGCTACATTACATGGAACTCAATTAACATACAGTCCTTCCTTATTATGAGCTCTTGGATTTGTATTTTTATTTACAGTAGGAGGATTAACTGGAGTAGTATTAGCAAATTCAGCAATTGACATTGCTATACATGATACGTATTACGTTGTTGCACACTTCCACTATGTATTATCTATAGGAGCAGTATTTGCTATTATAGGGGGTTTAATTCACTGGTTCCCTTTATTTACAGGTACTACCTTAAATAACAAAATATTAAAGGCACAATTTTTAACAATGTTTATTGGAGTAAATTTAACGTTTTTTCCACAGCACTTCTTAGGTCTAGCGGGTATACCTCGACGGTATTCAGATTATCCTGATGCTTATACAGCATGAAATATTATATCTTCTCTAGGTAGAGCTATTTCAATAATAGGAGTAATTATACTACTATTTATTATTTGAGAAGCCCTTGTATCTCAACGTCAAGTTTTATTCCCTGAGGCTATAAATTCCTCAATCGAGTGATACCAAAAAAGACCTCCTACAGAACACAGCTACTCTGAGCTACCTTTAATAATTAAAT
		</sequence>
		<sequence>
			<taxon idref="co8-Genka"/>
			-----------------------------------------------------------------------------------------------------------------ATGGGCTCACCATATATTTACAGTAGGAATAGATGTAGATACTCGAGCTTATTTCACCTCAGCTACAATAGTAATTGCAGTTCCAACTGGAATTAAAATTTTTAGCTGATTGGCAACATTACACGGTACCCAATTAACCTACAGTCCCTCTTTACTTTGGGCTTTAGGATTTGTATTCTTATTTACAGTAGGGGGATTAACTGGTGTAGTTCTAGCAAATTCTGCAATTGATATTGCAATACATGATACATATTACGTAGTTGCACACTTCCACTACGTCCTATCTATAGGAGCAGTATTTGCAATTATAGGGGGGCTAATCCACTGATTCCCCCTATTTACTGGTACAACCTTAAATAACAAAATATTAAAAGCACAATTTATAGTTATATTTATTGGGGTAAATTTAACATTTTTTCCCCAACATTTTTTGGGTTTAGCAGGTATACCCCGACGATATTCAGATTATCCTGATGCTTATACAGCATGAAATATTATATCCTCACTGGGAAGTGCTATTTCAATAATAGGAGTTATTATGTTACTATTTATTATTTGAGAGGCTCTCGTGTCTCAACGTCAAGTACTGTTTCCCGAAGCTATGAATTCATCAATTGAATGATACCAGAAAAGACCCCCAACAGAACACAGATTCTCTGAATTACCTTTAATAATTAAAT
		</sequence>
		<sequence>
			<taxon idref="co9-Toku"/>
			-----------------------------------------------------------------------------------------------------------------ATGAGCACATCATATATTTACAGTAGGAATGGATGTAGATACTCGAGCTTATTTCACCTCAGCCACAATAGTAATTGCAGTTCCAACTGGAATTAAAATTTTTAGTTGATTGGCAACATTACACGGTACCCAATTAACATATAGCCCATCTTTATTATGGGCTCTAGGATTTGTGTTCTTATTTACAGTGGGAGGGTTAACTGGTGTAGTTTTAGCAAATTCTGCAATTGATATTGCAATACATGATACATATTATGTAGTTGCACACTTCCACTACGTCCTATCCATAGGGGCAGTATTTGCTATCATAGGAGGGTTAATTCATTGATTCCCCTTATTTACAGGTACAACCCTAAATAACAAAATATTAAAAGCACAATTTATAGTTATATTTATTGGGGTAAATTTAACATTTTTTCCCCAACACTTTTTAGGCCTAGCAGGCATACCACGGCGGTATTCAGACTACCCTGATGCTTATACAGCATGAAATATTATATCCTCCCTGGGAAGTGCTATTTCAATAATAGGAGTTATTATACTACTATTTATTATTTGAGAGGCTCTTGTATCTCAACGTCAAGTACTTTTCCCTGAAGCTATGAGTTCATCAATTGAATGATACCATAAAAGACCTCCAACAGAACACAGATACTCTGAGTTACCTTTAATAATTAAAT
		</sequence>
		<sequence>
			<taxon idref="co10-Chinaze"/>
			-----------------------------------------------------------------------------------------------------------------ATGGGCACATCATATATTTACAGTAGGAATAGATGTAGATACTCGAGCTTATTTCACCTCAGCCACAATAGTAATTGCAGTTCCAACTGGAATTAAAATTTTTAGTTGATTGGCAACATTACACGGTACCCAATTAACATACAGCCCCTCTTTATTATGAGCTCTAGGATTTGTATTCTTATTTACGGTGGGGGGATTAACTGGAGTGGTTTTAGCAAATTCTGCAATTGAAATTGCAATGCATGATACATATTATGTAGTTGCACACTTCCCCTACGTCCTATCCATAGGAGCAGTATTTGCTATCATAGGAGGTTTAATTCATTGATTCCCCTTATTTACGGGTACAACCCTAAATAACAAAATATTAAAAGCACAATTTATAGTTATATTTATTGGGGTAAATTTAACATTTTTTCCCCAACATTTTTTAGGTTTAGCAGGAATACCCCGACGATATTCAAACTACCCTGATGCTTGTACAGCATGAAATATTATATCCTCACTGGGAAGTGCTATTTCAATAATAGGAGTTATTATACTACTATTTATTATTTGAGAGGCTCTTGTATCTCAACGTCAAGTACTTTTCCCTGAAGCTATGAGTTCATCAATTGAATGATACCATAAAAGACCTCCAACAGAACACAGATACTCTGAATTACCTTTAATAATTAAAT
		</sequence>
		<sequence>
			<taxon idref="co15-Hongkong"/>
			-----------------------------------------------------------------------------------------------------------------ATGGGCTCATCATATATTTACAGTAGGAATAGATGTAGACACTCGAGCTTATTTTACATCAGCTACTATAGTAATTGCAGTACCAACTGGTATTAAAATTTTTAGATGACTAGCCACATTACACGGTACCCAATTAATATATAGTCCTTCTTTATTATGGGCTCTAGGATTTGTATTTTTATTTACAGTAGGAGGATTAACTGGAGTAGTTTTAGCAAATTCAGCAATTGATATTGCTATACATGATACATATTATGTAGTTGCCCATTTTCATTATGTATTATCTATAGGAGCAGTATTTGCTATTATAGGAGGATTAATTCATTGATTTCCTTTATTCACAGGTACAACCTTAAATAATAAAATACTAAAAGCACAATTTTTAACTATATTTATTGGAGTAAATTTAACATTTTTTCCTCAACACTTTTTAGGATTAGCAGGAATACCTCGACGGTATTCAGATTATCCAGATGCATATACTGCATGAAATATTATATCTTCTTTAGGAAGAGCTATTTCTATGATAGGAGTTATTATACTATTATTTATTATTTGAGAAGCTCTTGTAGCTCAACGTCAAGTATTATTTCCTGAAGCCTTGAGTTCATCAATTGAGTGATACCAAAAAAACCCTCCAACAGAACATTGTTATTCTGAATTACCATTAATAATTAAAT
		</sequence>
		<sequence>
			<taxon idref="co18-Hongkong"/>
			-----------------------------------------------------------------------------------------------------------------ATGAGCTCACCACATATTTACAGTAGGAATGGATGTAGATACCCGAGCATACTTTACATCAGCTACCATAGTAATTGCTGTTCCAACCGGAATTAAAATTTTTAGATGACTAGCAACTTTACACGGAACACAAATTAGATACAGACCATCACTTCTATGATCATTAGGATTCGTCTTCCTATTTACCATTGGAGGATTAACAGGAGTAGTATTAGCAAACTCATCTATTGATATTGCAATACATGACACTTATTATGTAGTAGCTCACTTCCACTATGTATTATCAATGGGAGCAGTTTTTGCAATTATAGGAGGATTAGTACATTGGTTTCCTTTATTTACGGGTACAACCATAAATAACCAAATATTAAAAGCACAATTTATAATTATATTCTTAGGAGTAAATTTAACTTTCTTTCCACAACACTTTTTAGGTCTTGCAGGAATACCTCGACGGTATTCAGATTATCCAGACGCATATACGGCTTGAAACGTTATATCCACATTAGGAAGATCAATTTCGCTAATAGGAGTCATTATACTAATTTTCATTGTTTGAGAAGCTATAGCTTCTCAACGACAAGTAATAGTACCAGCATCAATAAGAACATCAATTGAATGATTTCATTTAACACCTCATACAGAACATAGTTATAATGAATTACCGTTAATACTAAAGT
		</sequence>
		<sequence>
			<taxon idref="co19a-Hualien"/>
			-----------------------------------------------------------------------------------------------------------------ATGAGCACATCACATATTTACAGTAGGAATAGATGTAGATACTCGAGCCTACTTTACATCAGCTACAATGGTAATTGCAGTTCCAACTGGAATTAAAATTTTCAGATGATTGGCCACACTACACGGAACTCAATTAACATACAGCCCTTCCTTATTATGAGCTCTTGGATTTGTATTTTTATTTACAGTAGGGGGATTAACAGGAGTGGTTTTAGCAAATTCAGCAATTGATATTGCTATACATGATACATATTACGTTGTTGCGCACTTTCACTATGTCCTATCTATAGGAGCAGTATTTGCTATTATGGGTGGTCTAATCCACTGATTTCCCTTATTTACGGGTACTACCTTAAACAATAAAATATTAAAAACACAATTTCTAACAATATTTATTGGAGTAAATCTAACATTTTTCCCCCAACATTTTTTGGGACTAGCGGGGATACCCCGTCGATACTCAGATTATCCTGATGCTTATATGGCATGAAATATTATATCTTCACTAGGAAGAGCCATTTCAATAATAGGAGTAATTATATTACTATTTATTATCTGAGAAGCCCTAGTATCTCAACGTCAAGTTTTATTCCCTGAGGCTATGACCTCCTCAATCGAGTGATACCAAAAAAGACCTCCTACAGAACATAGTTATTCTGAATTACCTTTAATAATTAAAT
		</sequence>
		<sequence>
			<taxon idref="co20-HualienMono"/>
			-----------------------------------------------------------------------------------------------------------------ATGAGCACATCATATATTTACTGTAGGTATGGATGTAGACACTCGAGCTTATTTTACATCAGCAACAATAGTAATTGCAGTACCAACTGGTATTAAAATTTTTAGCTGATTAGCTACTCTTCATGGAACTCAATTAAACTACACCCCTTCATTATTATGAGCTTTAGGGTTTGTATTTTTATTCACGGTTGGAGGATTGACAGGGGTAGTTTTAGCAAACTCATCAATTGATATTGCTATGCATGATACTTATTACGTAGTTGCACATTTTCATTATGTTTTGTCAATAGGTGCAGTATTTGCGATCATAGGGGGATTAATTCATTGATTTCCATTATTTACTGGAGTAAGAATAAATAGAAATATATTAAAGGCACAATTTTCTATTATATTTATTGGAGTAAATTTAACATTCTTTCCACAACATTTTTTAGGATTAGCAGGGATACCTCGACGTTATTCAGATTATCCTGATGTTTATACATCATGAAATATTATTTCATCCTTAGGTAGAAGAATTTCAATAATTGGAGTAATCATACTTTTATTTATCATCTGGGAAGCTTTAAGTGCAAAGCGTCAAGTATTATCAGTTACCGCATTAAATACTTCTATTGAGTGATATCAAAAAACCCCTCCGACTGAGCATAGCTTTTCTGAACTCCCACTAATAATTAAAT
		</sequence>
		<sequence>
			<taxon idref="co35Ba-Busan"/>
			-----------------------------------------------------------------------------------------------------------------ATGGGCACATCACATGTTTACGGTAGGAATAGATGTAGACACACGAGCATACTTTACATCAGCTACAATGGTA-TTGCTGTTCCTACAGGAATTAAAATTTTTAGTTGACTTGCCACTTTACATGGAACACAAATAAACTATAGACCTTCACTACTATGGGCGCTAGGGTTTGTTTTTTTATTCACTGTAGGAGGGTTAACAGGGGTAGTATTAGCAAACTCATCTATTGATATTGCAATACACGATACCTATTATGTTGTAGCACACTTCCATTATGTTTTATCAATAGGGGCTGTATTTGCCATTATAGGAGGGTTAATCCACTGATTTCCATTATTTAGAGGAGTAAGTATAAATAGTCAATTGTTAAAGGCTCAATTTCTAATTATATTCATTGGAGTTAATTTAACATTTTTCCCTCAACATTTTTTAGGGCTGGCCGGAATACCACGGCGTTATTCAGATTATCCTGATGCATACACATCATGAAATATTGTTTCTTCGGTAGGAAGAAGAATTTCAATAATCGGGGTTATTCTATTATTATTTATTATATGAGAAGCCCTTAGCTCCCAACGGCAAGTATTAGCAACAAATGCATTAAGAACTTCAATTGAATGATATCAGAAAACACCTCCAACTGAACATAGCTTTAATGAACTCCCATTAATAATTAAGT
		</sequence>
		<sequence>
			<taxon idref="co32a-Iheya"/>
			-----------------------------------------------------------------------------------------------------------------ATGGGCACCTCACATATTTACAGTAGGAATAGATGTAGATACTCGAGCTTATTTCACCTCAGCCACAATAGTGATTGCGGTTCCAACAGGAATTAAAATTTTCAGTTGATTGGCAACATTGCACGGAACTCAATTAACATACAGCCCCTCTTTATTATGGGCTCTCGGATTTGTATTCTTATTCACAGTGGGGGGACTAACTGGTGTGGTTTTAGCAAATTCTGCAATTGATATTGCAATACACGATACATATTACGTAGTTGCACACTTCCACTACGTCCTATCTATAGGGGCAGTATTTGCTATTATAGGAGGCCTAATCCATTGATTTCCACTATTTACAGGTACAACCTTAAATAACAAAATATTAAAGGCACAATTCATAGTTATGTTTATTGGGGTAAATTTAACATTTTTTCCCCAACATTTTCTAGGGTTAGCAGGTATGCCTCGACGATATTCAGACTACCCTGATGCTTCTCCCGCATGAAATATTATATCCTCACTGGGAAGTGCTATTTCAATAATAGGAGTTATTATATTACTGTTTATTATTTGAGAAGCTCTTGTATCTCAACGTCAAGTATTGTTCCCTGAAGCCATAAATTCATCAATTGAATGATACCAGAAAAGACCTCCAACAGAACATAGATTCTCTGAATTACCTTTAATAATTAAAT
		</sequence>
		<sequence>
			<taxon idref="co34b-Tokashiki"/>
			-----------------------------------------------------------------------------------------------------------------ATGAGCACACCATATATTTACAGTAGGAATAGATGTAGATACTCGAGCTTATTTCACCTCAGCCACAATAGTAATTGCAGTTCCAACTGGAATTAAAATTTTTAGTTGATTGGCAACATTGCACGGAACCCAATTAACATATAGTCCCTCTTTACTATGGGCTCTAGGATTTGTATTCTTATTTACAGTAGGGGGATTAACTGGGGTGGTTTTAGCAAATTCTGCAATTGATATTGCAATACATGATACATATTACGTAGTTGCACACTTCCACTACGTCCTATCTATAGGAGCAGTATTTGCTATCATAGGAGGACTAATTCATTGATTCCCCTTATTTACTGGACCAACCCTAAATAACAAAATATTAAAAGCACAATTTATAGTTATATTTATTGGAGAAAATTTAACATTTTTCCTCCAACACTTTTTGAGATTAGCAGGGATACCCCGACGATATTCAGACTACCCTAATGCTTATACGGCATGAAATATTATATCCTCACTGGGAAGTGCTATTTCATTAATAGGAGTTATTATACTACTATATATTATTTGAAAGGCTCGTGTATCTCAACGACAAGTACTGTTTCCTGAAGCTATGAACTCATCAATTGAATGATACCAGAAAAGACCCCCAACAGAACATAGATTCTCTGAATTACCTTTAATAATTAAAT
		</sequence>
		<sequence>
			<taxon idref="co36a-Kume"/>
			-----------------------------------------------------------------------------------------------------------------ATGAGCACATCATATATTTACAGTAGGAATAGATGTAGATACTCGGGCTTATTTCACCTCAGCTACAATAGTAATTGCAGTTCCAACTGGAATTAAAATTTTTAGTTGATTGGCAACATTACACGGTACCCAATTAACATATAGCCCCTCTTTACTATGGGCTCTAGGATTTGTATTCTTATTTACAGTAGGAGGATTAACTGGAGTGGTTTTAGCAAATTCTGCAATTGATATTGCAATACATGATACATATTATGTAGTTGCACACTTCCACTATGTTCTATCCATAGGTGCGGTATTTGCTATCATAGGAGGATTAATTCATTGATTCCCCTTATTTACAGGTACAACTCTAAACAACAAAATATTAAAAGCACAATTTATAGTTATATTTATTGGGGTAAATTTAACATTTTTTCCCCAACATTTTTTAGGATTAGCAGGTATACCACGACGATATTCAGACTACCCTGATGCTTATACAGCATGAAATATTATATCCTCACTGGGAAGTGCTATTTCAATAATAGGAGTTATCATATTACTATTTATTATTTGAGAAGCTCTAGTATCTCAACGTCAAGTACTGTTCCCTGAAGCCATAAGTTCATCAATCGAATGATACCAGAAAAGACCTCCAACAGAGCATAGATTCTCTGAGTTACCTTTAATAATTAAAT
		</sequence>
		<sequence>
			<taxon idref="co40a-Zhejiang"/>
			-----------------------------------------------------------------------------------------------------------------ATGGGCTCATCATATATTTACAGTAGGAATAGATGTAGACACTCGAGCTTATTTTACATCAGCTACTATAGTAATTGCAGTACCAACTGGTATTAAAATTTTTAGATGACTAGCCACATTACACGGTACCCAATTAATATATAGTCCTTCTTTATTATGGGCTCTAGGATTTGTATTTTTATTTACAGTAGGAGGATTAACTGGAGTAGTTTTAGCAAATTCAGCAATTGATATTGCTATACATGATACATATTATGTAGTTGCCCATTTTCATTATGTATTATCTATAGGAGCAGTATTTGCTATTATAGGAGGATTAATTCATTGATTTCCTTTATTCACAGGTACAACCTTAAATAATAAAATACTAAAAGCACAATTTTTAACTATATTTATTGGAGTAAATTTAACATTTTTTCCTCAACACTTTTTAGGATTAGCAGGAATACCTCGACGGTATTCAGATTATCCAGATGCATATACTGCATGAAATATTATATCTTCTTTAGGAAGAGCTATTTCTATGATAGGAGTTATTATACTATTATTTATTATTTGAGAAGCTCTTGTAGCTCAACGTCAAGTATTATTTCCTGAAGCCTTGAGTTCATCAATTGAGTGATACCAAAAAAACCCTCCAACAGAACATTGTTATTCTGAATTACCATTAATAATTAAAT
		</sequence>
		<sequence>
			<taxon idref="co46a-Miyatoko"/>
			-----------------------------------------------------------------------------------------------------------------CTGGGCTCATCATATATTTACCGTAGGTATAGATGTAGATACTCGAGCATACTTCACATCAGCTACAATAGTAATTGCTGTACCTACAGGTATTAAGATTTTTAGATGATTAGCCACATTACACGGTAGCCAATTAAATTATAGCCCATCTTTATTATGAGCATTGGGCTTTGTATTTTTATTCACAGTGGGAGGTCTCACCGGGGTAGTATTAGCAAATTCATCAATTGATATTGCTATACATGATACTTACTATGTAGTAGCACATTTTCACTATGTACTGTCAATAGGGGCCGTATTCGCAATTATAGGAGGATTAATCCACTGATTCCCTTTATTTAGAGGTGTCAGAATGAATAGTCAAATATTAAAAACACAATTTTTAATCATATTCATTGGAGTGAATCTTACATTTTTTCCTCAACATTTCTTAGGGCTAGCTGGAATACCACGACGGTATTCAGATTACCCAGACGCATACACCGCCTGAAATATTGTTTCATCAGTAGGAAGAAGAATTTCAATAATTGGGGTTATCATACTATTATTCATCATATGAGAAGCACTCAGTTCACAGCGTGAAGTACTATCCACAAATGCACTAAATACATCAATTGAATGGTATCAAAAAACCCCCCCTACTGAGCACAGATTCACCGAATTACCACTAATAATTAAGT
		</sequence>
		<sequence>
			<taxon idref="mat4"/>
			-----------------------------------------------------------------------------------------------------------------ATGAGCCCACCATATATTTACAGTAGGAATAGATGTAGATACACGAGCTTACTTTACTTCAGCCACGATAGTAATCGCTGTCCCTACGGGAATTAAAATCTTCAGATGATTGGCTACACTACACGGCACCCAATTCACATACTCACCATCATTAATATGAGCCTTAGGATTCGTATTTCTATTTACTGTTGGAGGACTAACAGGAGTAGTTTTAGCAAACTCATCCATCGATATCGCCATACATGATACATACTATGTGGTAGCACACTTCCACTATGTATTATCAATAGGAGCAGTATTTGCCATTATAGGGGGATTAATTCATTGATTTCCTTTATTCACAGGAGTGACTATAAACAATACAATATTAAAGGCACAATTTATAGTTATATTTGTAGGGGTTAATATAACATTTTTCCCTCAACATTTCTTAGGATTAGCAGGAATGCCCCGACGGTATTCAGACTATCCTGATGCATACACAGCATGAAATATTATATCAACAATAGGAAGATCAATTTCAATAGTAGGAGTGATCATATTAATGTTCATCATATGAGAAGCAATGGCATCTCAACGACAAGTACTAAGTCCTAGTGCACTCAACACATCAATCGAATGATATCAAAAGACACCCCCAACAGAACATAGTTACTCAGAATTGCCAATAACAATCAAGT
		</sequence>
		<sequence>
			<taxon idref="mat32 haguro"/>
			-----------------------------------------------------------------------------------------------------------------ATGGGCACACCACATATTTACAGTAGGAATAGATGTAGACACACGAGCATACTTTACATCAGCAACAATAGTGATTGCAGTTCCAACTGGAATTAAAATTTTTAGATGATTAGCCACTCTCCATGGAACCCAATTCAATTATTCACCATCTCTTTTATGGGCCCTGGGATTCGTATTTTTATTTACTGTAGGAGGATTAACAGGAGTGGTTTTAGCAAACTCATCAATTGATATTGCAATACATGACACATATTACGTGGTAGCACATTTTCACTATGTGTTATCAATAGGAGCAGTATTCGCTATTATAGGAGGACTAGTACACTGATTCCCCTTATTTACAGGAGTAACTATGAACAACACAATACTAAAGGCGCAATTTATTACAATATTCGCAGGTGTAAACTTAACATTCTTCCCTCAACACTTCCTAGGACTTGCGGGCATACCACGACGATACTCAGATTACCCTGATGCATATACCTCATGAAACATTATGTCCACCCTGGGTGGATCAATTTCAACAATAAGAGTTATTATATTAATATTCATCTTATGAGAAGCCCTAGCTTCTCAACGACAAGTATTAGCAATTAATGCTCTTAGAACTTCAATTGAATGATACCAAATAACTCCACCCACAGAACATAGATACTCAGAATTACCACTAGCAATCAAAT
		</sequence>
		<sequence>
			<taxon idref="mat33 aohada"/>
			-----------------------------------------------------------------------------------------------------------------ATGAGCTCACCATATATTTACAGTAGGAATAGATGTAGATACACGGGCATATTTTACATCTGCCACAATAGTAATCGCTGTTCCAACGGGAATTAAGATTTTCAGATGATTAGCTACACTACATGGAACCCAATTTACATATTCACCATCACTAATATGAGCATTAGGATTTGTATTTCTATTCACGGTTGGAGGACTCACCGGAGTAGTTTTAGCAAATTCTTCCATTGACATCGCCATACATGACACATATTACGTAGTAGCCCACTTCCACTATGTATTATCAATAGGGGCAGTATTTGCAATTATAGGAGGACTAATTCACTGATTTCCTCTATTCACAGGAGTAACTATAAATAATACCTTATTAAAGGCCCAATTCATCGTTATATTTGTAGGAGTTAATATAACATTTTTTCCCCAACATTTTTTAGGGTTAGCAGGAATACCACGACGATATTCAGACTATCCTGACGCTTATACAGCATGAAACATTATATCAACAATCGGAAGATCCATTTCAATAGTAGGGGTGATCATATTAATATTTATCGTTTGAGAGGCGATAGCTTCTCAACGACAAGTATTAGCACCTAATGCACTCAATACATCAATTGAATGATATCAAAAGACACCCCCAACAGAACATAGATATTCAGAGCTGCCGCTAACAATTAAGT
		</sequence>
		<sequence>
			<taxon idref="Sympecma paedisca"/>
			----------------------------------------------------------------------------------------------------------------------------------------------------------------------------------------------------------------------------------------------------------------------------------------------------------------------------------------------------------------------------------------------------------------------------------------------------------------------------------------------------------------------------------------------------------------------------------------------------------------------------------------------------------------TAGGAGTAATTATACTAATCTTCATTATTTGAGAAGCCATAGTGGCACAACGACAAGTATTATCTCCACTAAACTTAAGATCCTCAATTGAATGATATCATAAAACACCTCCAACTGAACACAGCTATGCAGAATTACCTTTATTATTAAAGT
		</sequence>
		<sequence>
			<taxon idref="rh1"/>
			-----------------------------------------------------------------------------------------------------------------------------------------AGGAATAGATGTAGACACACGAGCATACTTTACATCAGCTACAATAGTAATTGCTGTTCCAACAGGAATTAAAATTTTCAGATGACTCGCTACCTTACATGGGACAAAGTTAAACCCCAGTCCATCCCTACTATGAGCACTGGGATTCGTCTTTCTTTTTACAGTTGGAGGATTAACAGGAGTAATCTTAGCTAATTCATCAATTGATATCGCAATACATGACACTTATTATGTAGTAGCCCATTTTCATTATGTACTTTCAATAGGAGCTGTATTTGCTATCATAGGAGGATTTATTCACTGATTCCCATTATTTACCGGAGTTACAATAGATAATCAAATATTAAAAGCACAATTCACAATTATATTCATTGGAGTAAACCTCACTTTCTTTCCTCAACACTTTCTTGGATTAGCAGGTATGCCCCGACGTTACTCTGATTACCCAGATGCTTATGTGGCCTGAAATATTATCTCCTCAATCGGAAGATCAATCTCATTACTAGGAGTAATTATGCTCTTATATATTATTTGAGAAGCAATAACAGCACAACGACAAGTATTATCTCCCAACGCCCTTAACACATCAATTGAATGATACCAAAAAACACCCCCTACCGAGCACAGTTTTTCTGAACTTCCATTAACAGTAAAGT
		</sequence>
		<sequence>
			<taxon idref="rh3"/>
			-----------------------------------------------------------------------------------------------------------------------------------------AGGAATAGATGTAGATACACGAGCATACTTCACATCAGCCACAATAGTAATTGCTGTTCCAACAGGAATTAAAATCTTCAGATGACTTGCCACCTTACATGGTACAAAATTAAATCCCAGTCCATCCCTATTATGAGCGTTAGGATTTGTATTCCTTTTTACTGTTGGAGGATTAACAGGAGTAATTTTAGCTAATTCCTCAATTGATATCGCAATACATGACACTTACTATGTTGTAGCACATTTCCATTATGTACTCTCAATAGGGGCTGTATTTGCTATTATAGGAGGGTTTATTCACTGATTCCCATTATTTACTGGAATTACAATAGATAACCAAATATTAAAAGTACAATTCACAATTATATTCATTGGAGTAAATCTTACTTTTTTCCCCCAACATTTTCTTGGGTTAGCAGGAATACCCCGACGTTATTCTGATTATCCAGATGCTTATGTGGCCTGAAATATTATTTCCTCAATTGGAAGATCAATCTCATTACTAGGAGTAATTATGCTCTTATATATTATATGAGAAGCAATAACAGCACAACGACAAGTACTATCTCCCAGTGCTCTTAACACATCAATTGAATGATACCAAAAAAGACCCCCTACTGAACACAGTTTTTCTGAACTCCCATTAACAGTAAAGT
		</sequence>
		<sequence>
			<taxon idref="rh4"/>
			-----------------------------------------------------------------------------------------------------------------------------------------AGGAATAGATGTAGATACACGAGCATACTTCACATCAGCCACAATAGTAATTGCTGTTCCAACAGGAATTAAAATCTTCAGATGACTTGCCACCTTACATGGTACAAAATTAAATCCCAGTCCATCCCTATTATGAGCGTTAGGATTTGTATTCCTTTTTACTGTTGGAGGATTAACAGGAGTAATTTTAGCTAATTCCTCAATTGATATCGCAATACATGACACTTACTATGTAGTAGCACATTTCCATTATGTACTATCAATAGGGGCTGTATTTGCTATTATAGGAGGATTTATTCACTGATTCCCATTATTTACTGGAATTACAATAGATAACCAAATATTAAAAGTACAATTCACAACTATATTTATTGGAGTAAATCTTACTTTCTTCCCCCAACATTTTCTTGGACTAGCAGGAATACCCCGACGTTACTCTGATTATCCAGATGCTTATGTGGCCTGAAATATTATTTCCTCAATTGGAAGATCAATCTCATTACTAGGAGTAATTATACTCTTATATATTATATGAGAAGCAATAACAGCACAACGACAAGTATTATCCCCTAGTGCTCTTAACACATCGATTGAATGATACCAAAAAAGACCCCCTACTGAACACAGTTTTTCTGAACTCCCATTAACAGTAAAGT
		</sequence>
		<sequence>
			<taxon idref="rh11b"/>
			-----------------------------------------------------------------------------------------------------------------------------------------AGGAATAGATGTAGATACACGAGCATACTTTACATCAGCCACAATAGTAATTGCTGTCCCAACAGGAATTAAAATTTTCAGATGGCTTGCCACCCTACATGGAACAAAATTAAATCCCAGTCCATCCTTATTATGAGCACTGGGATTTGTATTCCTCTTCACGGTTGGAGGATTAACAGGAGTAATCTTGGCTAATTCATCAATTGACATCGCAATGCATGACACTTACTATGTGGTAGCCCATTTCCACTATGTACTTTCAATAGGAGCAGTATTTGCTATCATAGGAGGATTTATTCACTGATTCCCACTATTCACAGGAGTAACAATAGATAACCAAATACTAAAAGCCCAATTCACAATTATATTTGTTGGGGTAAACCTCACCTTTTTTCCCCAACACTTCCTTGGATTAGCAGGTATACCCCGACGATATTCTGACTATCCAGATGCTTACGTAGCCTGAAACATTATTTCATCAATTGGAAGATCAATCTCATTACTAGGAGTAATTATGCTCTTATATATTATCTGAGAAGCAATAACAGCACAACGACAAGTATTATCTCCTAACGCTCTTAATACATCAATTGAATGATATCAAAAAACACCTCCCACCGAGCACAGTTTTTCTGAACTTCCATTAACAGTAAAGT
		</sequence>
		<sequence>
			<taxon idref="rh13"/>
			-----------------------------------------------------------------------------------------------------------------------------------------GGGAATAGATGTAGATACACGGGCATACTTTACATCTGCCACGATAGTAATTGCAGTACCCACTGGTATTAAAATCTTTAGATGATTAGCCACATTACATGGCACACAAATAAGATATAGACCTTCCCTACTATGAGCATTAGGATTTGTATTTCTATTCACTGTTGGAGGTCTTACAGGAGTAGTACTAGCTAACTCCTCAATTGATATTGCTATACATGACACTTATTACGTGGTAGCACATTTCCACTACGTTTTATCAATAGGGGCCGTATTCGCAATTATAGGAGGACTAGTACACTGATTCCCATTATTTACCGGAACAAGAATAAATAACCAAATATTAAAGGCACAATTCCTAACCATATTTATTGGAGTAAATTTAACATTCTTTCCACAACATTTCCTAGGACTAGCCGGAATGCCTCGTCGATATTCAGACTATCCAGACGCTTACACAGCATGAAATATTCTATCTTCCTTAGGAAGAGCCATTTCAATAATAGGAGTAATTCTACTACTATTTATTGTATGAGAAGCCTTGGTATCACAACGACAGGTAATCTCCCCAAGTGCATTAAGAACATCAATCGAATGATATCAAAAAACACCTCCTACAGAACACAGATATTCTGAATTACCACTTATAATTAAGT
		</sequence>
		<sequence>
			<taxon idref="rh15"/>
			-----------------------------------------------------------------------------------------------------------------------------------------AGGAATAGATGTAGACACACGAGCATACTTTACATCAGCTACAATAGTAATTGCTGTTCCAACAGGAATTAAAATTTTCAGATGGCTCGCTACCTTACATGGAACAAAGTTAAACCCCAGTCCATCCCTATTATGAGCGCTTGGGTTCGTCTTCCTTTTTACAGTTGGAGGATTAACAGGAGTAATCTTAGCTAATTCATCAATCGATATCGCAATACATGACACTTACTACGTAGTAGCCCATTTTCATTATGTACTTTCAATAGGAGCTGTATTTGCTATTATAGGAGGATTTATTCACTGATTCCCATTATTTACCGGAGTTACAATAGATAACCAAATATTAAAAGCACAATTCACAATTATATTCATTGGAGTAAACCTCACTTTCTTTCCTCAACACTTTCTTGGATTAGCAGGGATGCCCCGACGTTATTCTGATTATCCAGATGCTTATGTGGCATGAAACATTATCTCCTCAATTGGAAGATCAATTTCATTACTAGGAGTAATTATGCTCTTATATATTATTTGAGAAGCAATAACAGCACAACGACAAGTATTATCTCCCAACGCCCTTAACACATCAATTGAATGATACCAAAAAACACCCCCTACCGAGCACAGTTTTTCTGAACTTCCATTAACAGTAAAGT
		</sequence>
		<sequence>
			<taxon idref="rh16a"/>
			-----------------------------------------------------------------------------------------------------------------------------------------AGGAATAGATGTAGACACACGAGCATACTTTACATCAGCTACAATAGTAATTGCTGTTCCAACAGGAATTAAAATTTTCAGATGACTTGCCACCTTACACGGTACAAAATTAAATCCCAGTCCGTCCTTATTATGAGCATTGGGATTCGTCTTTCTTTTTACAGTAGGAGGATTAACAGGAGTAATTTTAGCTAATTCATCAATTGATATCGCAATACATGATACTTACTATGTAGTAGCACATTTCCATTATGTACTTTCAATAGGGGCTGTATTTGCTATTATAGGAGGATTTATTCACTGATTTCCATTATTTACTGGAGTTACAATAGATAATCAAATATTAAAAGCACAATTCACAATTATATTCATTGGAGTAAACCTCACTTTCTTTCCTCAACATTTCCTTGGATTAGCAGGAATACCACGACGTTATTCTGACTATCCAGATGCTTATGTGGCTTGAAATATTATCTCCTCAATTGGAAGATCAATCTCATTATTAGGAGTAATTATGCTCTTATATATTATTTGAGAAGCAATAACAGCACAACGACAAGTATTATCTCCTAACGCTCTTAACACATCAATTGAATGATACCAAAAAACACCCCCTACCGAACACAGTTTTTCTGAACTCCCATTAACAGTAAAGT
		</sequence>
		<sequence>
			<taxon idref="rh17c"/>
			-----------------------------------------------------------------------------------------------------------------------------------------AGGAATAGATGTAGACACACGAGCATACTTTACATCAGCCACAATAGTAATTGCTGTTCCAACAGGAATTAAAATTTTTAGATGACTTGCTACTCTACATGGAACGAAATTAAACCCCAGCCCATCCCTACTGTGAGCTCTGGGATTCGTCTTCCTTTTTACAGTTGGAGGATTAACAGGAGTAATCTTGGCCAATTCATCAATTGATATCGCAATACATGACACTTACTATGTAGTAGCTCATTTTCACTACGTACTTTCAATGGGAGCTGTATTTGCTATTATAGGAGGATTTATCCATTGATTCCCACTATTTACTGGAGTCACAATAGATAATCAAATACTAAAGGCACAATTCACAATTATATTTATTGGAGTAAACCTCACCTTTTTCCCCCAGCATTTTCTTGGATTAGCAGGTATACCCCGACGCTACTCTGATTATCCAGATGCTTATGTGGCCTGAAATATTATCTCCTCAATTGGAAGATCAATTTCATTACTAGGGGTAATTATACTATTATATATTATTTGAGAAGCAATAACAGCACAACGACAAGTCCTCTCTCCTAATGCTCTTAGCACATCAATTGAATGATATCAAAAAACACCTCCCACTGAACACAGTTTTTCTGAACTCCCACTAACAGTAAAGT
		</sequence>
		<sequence>
			<taxon idref="rh18"/>
			-----------------------------------------------------------------------------------------------------------------------------------------AGGAATAGATGTAGACACACGAGCATACTTTACATCAGCCACAATAGTAATTGCTGTTCCAACAGGAATTAAAATTTTTAGATGACTTGCTACTCTACATGGAACGAAATTAAACCCCAGCCCATCCCTACTGTGAGCTCTGGGATTCGTCTTCCTTTTTACAGTTGGAGGATTAACAGGAGTAATCTTGGCCAATTCATCAATTGATATCGCAATACATGACACTTACTATGTAGTAGCTCATTTTCACTACGTACTTTCAATGGGAGCTGTATTTGCTATTATAGGAGGATTTATCCATTGATTCCCACTATTTACTGGAGTCACAATAGATAATCAAATACTAAAGGCACAATTCACAATTATATTTATTGGAGTAAACCTCACCTTTTTCCCCCAGCATTTTCTTGGATTAGCAGGTATACCCCGACGCTACTCTGATTATCCAGATGCTTATGTGGCCTGAAATATTATCTCCTCAATTGGAAGATCAATTTCATTACTAGGGGTAATTATACTATTATATATTATTTGAGAAGCAATAACAGCACAACGACAAGTCCTCTCTCCTAATGCTCTTAGCACATCAATTGAATGATATCAAAAAACACCTCCCACTGAACACAGTTTTTCTGAACTCCCACTAACAGTAAAGT
		</sequence>
		<sequence>
			<taxon idref="rh19c"/>
			-----------------------------------------------------------------------------------------------------------------------------------------AGGAATAGATGTAGATACACGAGCATATTTTACATCAGCTACTATAGTAATTGCTGTACCAACAGGAATTAAGATTTTCAGATGACTTGCTACTTTACACGGAACAAAATTAAATCCCAGTCCATCCCTATTATGAGCGCTTGGTTTTGTCTTCCTTTTTACAGTTGGAGGATTAACAGGAGTAATTCTGGCCAATTCATCAATTGATATTGCAATGCATGACACTTATTATGTAGTAGCCCATTTTCACTATGTACTTTCAATAGGAGCCGTATTTGCTATTATGGGAGGATTCATTCACTGATTCCCACTTTTCACTGGAGTTACAATAGATAATCAAATACTAAAAGCACAATTTACAATCATATTCATTGGAGTAAATCTTACCTTTTTTCCCCAACATTTTCTTGGATTAGCAGGTATACCCCGACGTTATTCTGACTATCCAGATGCTTACGTGGCCTGAAACATTATCTCATCAATTGGAAGATCAATCTCATTACTAGGAGTAATTATACTTTTATATATTATCTGAGAAGCAATAACAGCACAACGACAAGTTCTATCTCCTAATGCTCTTAATACATCAATTGAATGATATCAAAAAACACCTCCCACTGAGCACAGTTTTTCTGAACTTCCATTAACAGTAAAGT
		</sequence>
		<sequence>
			<taxon idref="rh21bToka"/>
			-----------------------------------------------------------------------------------------------------------------------------------------AGGAATGGATGTAGATACACGAGCATACTTTACATCAGCTACAATAGTAATTGCTGTACCAACAGGAATTAAGATTTTCAGATGACTTGCCACTTTACACGGAACAAAGTTAAACCCTAGCCCGTCTTTACTATGAGCACTTGGATTCGTTTTTCTTTTCACAGTTGGAGGATTAACAGGAGTTATCCTGGCTAACTCATCAATTGACATCGCAATACATGATACTTACTATGTCGTAGCCCACTTCCATTATGTACTCTCAATAGGAGCCGTATTTGCCATTATAGGAGGATTTATCCACTGATTCCCACTATTTACTGGAGTTACTATAGATAATCAAATACTAAAAGCACAATTCACAATTATATTTATTGGAGTAAATCTTACTTTTTTTCCTCAACACTTCCTTGGATTAGCAGGTATACCCCGACGATATTCTGATTATCCAGACGCCTATGTGGCCTGAAATATTATCTCCTCAATTGGAAGATCAATCTCACTACTAGGAGTAATTATATTGTTATATATTATTTGAGAGGCAATAACAGCCCAACGACAAGTACTATCTCCTAATGCTCTTAGCACATCAATTGAATGATACCAAAAAACACCTCCCACTGAACACAGTTTTTCTGAACTTCCACTAACAGTAAAGT
		</sequence>
		<sequence>
			<taxon idref="rh21B"/>
			-----------------------------------------------------------------------------------------------------------------------------------------AGGAATAGATGTAGACACACGAGCATACTTTACATCAGCCACAATAGTAATTGCTGTCCCAACAGGAATTAAAATTTTTAGATGACTTGCTACTTTACATGGAACAAAATTAAATCCTAGTCCATCCCTACTGTGAGCTCTGGGATTCGTCTTTCTTTTTACAGTTGGAGGACTAACAGGAGTAATCTTAGCTAATTCATCAATTGATATCGCAATGCATGACACTTATTATGTAGTAGCCCATTTCCACTATGTACTTTCAATAGGAGCCGTATTTGCTATTATAGGAGGATTTATCCACTGATTTCCACTATTTACTGGAGTCACAATAGATAATCAAATACTAAAGGCACAATTCACAATTATATTTATTGGAGTAAATCTTACTTTTTTTCCTCAACATTTTCTTGGGTTAGCAGGCATACCCCGACGTTACTCTGATTACCCAGATGCTTATGTGGCCTGAAATATTATCTCCTCAATTGGAAGATCAATTTCATTACTAGGAGTAATTATACTATTATATATTATTTGAGAAGCAATAACAGCACAACGACAAGTACTGTCTCCCAATGCTCTTAGAACATCAATTGAATGATACCAAAAAACACCTCCCACTGAACACAGTTTTTCTGAACTTCCACTAACAGTAAAGT
		</sequence>
		<sequence>
			<taxon idref="rh23BAmami"/>
			-----------------------------------------------------------------------------------------------------------------------------------------AGGAATAGATGTAGACACACGAGCATACTTTACATCAGCCACAATAGTAATTGCTGTCCCAACAGGAATTAAAATTTTTAGATGACTTGCTACTTTACATGGAACAAAATTAAATCCTAGTCCATCCCTACTGTGAGCTCTGGGATTCGTCTTTCTTTTTACAGTTGGAGGACTAACAGGAGTAATCTTAGCTAATTCATCAATTGATATCGCAATGCATGACACTTATTATGTAGTAGCCCATTTCCACTATGTACTTTCAATAGGAGCCGTATTTGCTATTATAGGAGGATTTATCCACTGATTTCCACTATTTACTGGAGTCACAATAGATAATCAAATACTAAAGGCACAATTCACAATTATATTTATTGGAGTAAATCTTACTTTTTTTCCTCAACATTTTCTTGGGTTAGCAGGCATACCCCGACGTTACTCTGATTACCCAGATGCTTATGTGGCCTGAAATATTATCTCCTCAATTGGAAGATCAATTTCACTACTAGGAGTAATTATACTATTATATATTATTTGAGAAGCAATAACAGCACAACGACAAGTACTGTCTCCCAATGCTCTTAGAACATCAATTGAATGATACCAAAAAACACCTCCCACTGAACACAGTTTTTCTGAACTTCCACTAACAGTAAAGT
		</sequence>
		<sequence>
			<taxon idref="rh24b"/>
			-----------------------------------------------------------------------------------------------------------------------------------------AGGAATAGAAGTAGATACCCGAGCATACTTTACCTCACCCACAATAGGAATTGGTGGTCCCACCGGAATTAAAATTTTCCGATGACTTGCCACTCTACATGGAACAAAGTTAAATCCCAGCCCCTCCCCATTATGAGCACTGGGTTTTGGATTTCTTTTCACGGTTGGAGGATTAACAGGAGTAATCTTGGCTAATTCATCAATTGACATCCCAATACATGATACTTACTAAGTAGGAGCCCATTTCCACTATGTACTTTCAATAGGAGCAGTATTTGGTATTATAGGAGGATTTATCCACTGATTCCCATTTTTTACCGGAATTTCCATAGATAACCAAATATTAAAAGCCCAATTCACAATTATATTTATTGGAGGAAATCTCCCCCTTTTTCCTCCACATTTCCTTGGAATAGCAGGTATGCCCCGACGATTTTCTGAATACCCCGAAGCCCATGTAGCCCGAAATATTATCCCCTCAATTGGAAGAACCATCTCATTACTAGGAGTAATTATACTCTTATATATTATCTGAGAAACCATAACAGCACAACGACAAGTATTATCTCCTAACGCTCTTAATACATCAATTGAATGATATCAAAAAACACCTCCCACTGAGCACAGTTTTTCTGAACTTCCATTAACAGTAAAGT
		</sequence>
		<sequence>
			<taxon idref="rh26a Kobaru"/>
			---------------------------------------------------------------------------------------------------------------------------------------------------------------------------------------------------------------------------------------------GGAACAAAATTAAATCCTAGCCCATCCTTATTATGAGCGCTTGGATTCGTTTTTCTTTTTACAGTTGGAGGATTAACAGGAGTAATCTTGGCTAATTCAGCAATTGACATCGCAATACATGATACTTATTATGTAGTAGCCCACTTCCATTATGTACTTTCAATAGGAGCTGTATTTGCCATCATAGGAGGATTTATTCACTGATTCCCATTATTTACCGGAGTTACAATAGATAACCAAATACTAAAAGCACAATTCACAATTATATTTATCGGAGTAAATCTTACCTTTTTTCCTCAGCACTTTCTTGGACTAGCAGGTATACCCCGACGATATTCTGATTATCCAGATGCCTATGTAACCTGAAATATTATCTCCTCAATTGGAAGATCAATCTCACTACTAGGAGTAATCATAATATTATATATTATTTGAGAGGCAATAACAGCCCAACGACAAGTACTATCTCCAAATGCTCTTAATACATCAATTGAATGATACCAAAAAACACCTCCTACTGAACACAGTTTTTCTGAACTTCCACTAACAGTAAAGT
		</sequence>
		<sequence>
			<taxon idref="rh27"/>
			-----------------------------------------------------------------------------------------------------------------------------------------AGGAATAGAAGTAGATACCCGAGCATACTTTACCTCACCCACAATAGGAATTGGTGGTCCCACCGGAATTAAAATTTTCCGATGACTTGCCACTCTACATGGAACAAAGTTAAATCCCAGCCCCTCCCCATTATGAGCACTGGGTTTTGGATTTCTTTTTACGGTTGGAGGATTAACAGGAGTAATCTTGGCTAATTCATCAATTGACATCGCAATACATGATACTTACTACGTAGTAGCCCATTTCCACTATGTACTTTCAATAGGAGCAGTATTTGCTATTATAGGAGGATTTATTCACTGATTTCCATTATTTACTGGAGTTACAATAGATAACCAAATACTAAAAGCACAATTCACAATTATATTTATTGGAGTAAACCTTACCTTTTTTCCTCAACACTTTCTTGGATTAGCAGGTATACCCCGACGATACTCTGACTATCCAGATGCTTATGTAGCCTGAAATATTATCTCCTCAATTGGAAGATCAATCTCATTACTAGGAGTAATTATACTCTTATATATTATCTGAGAAGCAATAACAGCACAACGACAAGTCTTATCCCCTAACGCTCTCAATACATCAATTGAATGATATCAAAAGACACCTCCCACCGAGCACAGTTTTTCTGAACTTCCATTAACAGTAAAGT
		</sequence>
		<sequence>
			<taxon idref="rh28"/>
			-----------------------------------------------------------------------------------------------------------------------------------------AGGAATAGAAGTAGATACCCGAGCATACTTTACCTCACCCACAATAGGAATTGGTGGTCCCACCGGAATTAAAATTTTCCGATGACTTGCCACTCTACATGGAACAAAGTTAAATCCCAGCCCCTCCCCATTATGAGCACTGGGTTTTGGATTTCTTTTTACGGTTGGAGGATTAACAGGAGTAATCCTGGCTAATTCATCGATTGACATCGCAATGCACGACACTTATTATGTAGTAGCCCATTTCCACTATGTACTTTCAATAGGAGCAGTATTTGCTATTATAGGAGGATTTATCCACTGATTTCCATTATTTACTGGAGTTACAATAGATAACCAAATACTAAAAGCCCAATTCACAATTATATTTATTGGGGTAAATCTCACCTTTTTTCCCCAACACTTCCTTGGATTAGCAGGTATACCCCGACGATACTCTGACTACCCAGATGCTTATGTAGCCTGAAACATTATTTCATCAATTGGAAGATCAATCTCATTACTAGGAGTAATTATACTCTTATATATTATCTGAGAAGCAATAACAGCACAACGACAAGTTTTATCTCCTAATGCTCTTAATACATCAATTGAATGATACCAAAAGACACCTCCAACCGAGCACAGTTTCTCTGAACTTCCATTAACAGTAAAGT
		</sequence>
		<sequence>
			<taxon idref="sg38 Shioya"/>
			GGGTTCGGTATAATCTCTCACATTATTGCCCAAGAAAGAGGAAAGAAGGAAACATTCGGAGTGCTAGGAATAATTTATGCTATAGTAACAATTGGTATTTTAGGTTTTGTAGTATGAGCACACCATATATTTACTGKAGGAATAGATGTTGATACACGAGCTTATTTCACGTCAGCTACCATAGTTATTGCTGTACCTACAGGAATCAAAATTTTTAGATGACTAGCCACTCTTCATGGAACCCAATTTTCATATAGTCCTTCTTTATTATGAGCATTAGGGTTTGTATTCTTATTCACTATAGGAGGACTAACAGGAGTTGTATTAGCCAACTCCTCTATTGATATTGCTCTACATGATACTTATTATGTTGTTGCCCATTTTCATTATGTATTATCAATAGGAGCAGTATTTGCAATTATAGGAGGGTTAGTTCAATGATTCCCACTATTTACCGGAGTAACTCTAAATAACCACTCACTAAAAATTCAATTTTTAGTTATATTTATTGGTGTTAATTTAACTTTCTTTCCTCAACACTTTCTTGGTTTAAGA----------------------------------------------------------------------------------------------------------------------------------------------------------------------------------------------------------------------------------------------
		</sequence>
		<sequence>
			<taxon idref="Libellula angelina"/>
			--------------------------------------------------AACATTTGGTGTCCTAGGAATAATCTATGCTATAGTGGCAATTGGTATCTTGGGATTTGTTGTATGAGCTCACCATATATTCACTGTAGGAATGGATGTAGATACTCGAGCATATTTTACATCAGCTACTATAGTAATTGCTGTCCCTACAGGGATCAAAATTTTCAGTTGGCTTGCAACACTTCACGGAACACAATTCTCATATAGCCCCTCCTTACTATGGGCTCTAGGATTTGTATTTCTATTTACAATTGGAGGCTTAACAGGAGTAGTACTAGCAAATTCCTCAATTGATATTACATTACATGATACTTATTATGTTGTTGCCCACTTTCACTATGTACTATCAATAGGGGCAGTATTTGCAATTATAGGTGGATTAGTTCAATGGTTCTCCTTATTTACAGGAGTAACATTAAATAATCATCTATTAAAAATCCAATTTCTAATTATATTTATTGGTGTAAATTTGACATTCTTCCCTCAGCACTTTTTAGGATTAAGTGGGATACCACGACGATATTCAGATTATCCAGATGCTTATACTTCATGAAATATTATATCCTCTATAGGAAGTACTATCTCTTTAATTGGTGTAATACTTTTAATCTACATCATGTGAGAAGGTCTAGTAGCACAACGTCAAGTTATAAGAACTTTAAATGTTAATACATCAATTGAATGATACCAGAAGCTACCTCCCATGGAACACAGATATGCTGAACTACCAATCTTATTAAAGT
		</sequence>
		<sequence>
			<taxon idref="Orthetrum triangulare"/>
			--------------------------------------------------AACATTTGGGGTATTAGGAATAATTTATGCTATAGTAGCAATTGGTATTTTAGGTTTTGTAGTATGAGCACACCATATATTTACTGTAGGTATAGATGTAGATACACGAGCATACTTTACATCCGCAACTATAGTTATTGCTGTGCCAACAGGAATCAAAATTTTTAGTTGATTAGCAACTCTTCATGGAACACAATTCTCCTACAGACCATCCTTATTATGAGCTTTAGGATTCGTATTTTTATTCACTATTGGAGGTTTAACAGGAGTAGTTTTAGCAAACTCATCTATTGACATTACGTTACATGATACTTATTATGTTGTTGCTCATTTCCATTATGTATTGTCAATAGGGGCAGTATTTGCAATTATAGCAGGGTTAGTACAATGATTTCCTTTATTCACAGGAGTAACATTAAATAATCATATACTAAAAATTCAATTTCTAGTTATATTTATTGGAGTAAATTTAACATTCTTTCCTCAACATTTCCTTGGACTAAGAGGAATACCACGACGATATTCAGATTACCCTGATGCTTATACAGCATGAAATATTATATCTTCCTTAGGAAGAACAATTTCACTATTTGGAGTAATCATACTAATTTACATTATATGAGAAGCCCTTGTAACCCAACGACAAGTAATCAGTACATTAAGTATTAATACTTCTATTGAATGATATCAAAAATTACCTCCCATGGAACATAGTTATGCAGAACTACCAATTTTACTAAAGT
		</sequence>
		<sequence>
			<taxon idref="Anax imperator"/>
			GGATTTGGTATAATTTCACATATTATTGCTCAAGAAAGAGGAAAAAAGGAAACATTCGGACTTTTAGGAATAATTTATGCTATAGTAGCAATTGGAATTCTAGGATTTGTAGTATGAGCTCATCATATATTTACTGTAGGAATAGATGTAGATACACGAGCTTATTTTACATCTGCAACTATAGTAATTGCTGTTCCAACTGGAATTAAAATTTTTAGTTGATTAGCAACTTTACATGGAACTCAATTATCTTATAGTCCATCATTACTTTGGGCTTTAGGATTTGTATTCCTCTTTACAATTGGAGGATTAACAGGTGTAGTATTGGCTAATTCATCAATTGATATTGCTATACATGATACATACTATGTAGTAGCTCATTTTCATTATGTTTTATCTATAGGAGCAGTATTTGCTATTATAGGTGGTCTAGTTCATTGATTCCCACTATTCAGAGGAGTTACATTAAATAATCACATACTTAAAATTCACTTTTTAGTTATATTCTTTGGTGTAAACTTAACATTCTTCCCACAACACTTTTTAGGTCTTAGAGGAATACCTCGACGATATTCAGATTATCCAGATGCTTATACAGCTTGAAATATTATATCCACTTTAGGAAGAACAATTTCAGTATTTGGTGTTATTCTATTAATTTTCATTATTTGAGAAGCCATAGTATCACAACGACAAATTTTATCTCCTTTAAATCTAAATACTTCAATTGAATGATATCAGAAGTTACCACCAATAGAACATAGTTATGCTGAATTACCTTTATTACTAAAGT
		</sequence>
		<sequence>
			<taxon idref="Epophthalmia elegans"/>
			GGCTTTGGTATAATTTCACATATTATTGCTCAAGAAAGAGGTAAAAAGGAAACATTTGGAGTATTAGGAATAATTTATGCCATAGTAGCCATTGGAATCTTAGGTTTTGTTGTATGGGCACATCATATATTCACGGTAGGAATAGATGTTGATACACGAGCATATTTTACCTCAGCAACAATAGTAATTGCGGTACCAACGGGAATTAAAATTTTCAGTTGATTAGCCACACTTCATGGTACTCAATTCTCTTATAGACCATCACTATTGTGAGCCTTAGGATTTGTTTTCCTATTTACAATTGGGGGGCTAACAGGAGTGGTATTAGCAAATTCATCTATTGATATTGCCTTACATGACACATATTATGTTGTAGCCCATTTTCATTATGTTTTATCAATAGGAGCTGTATTTGCAATTATAGGAGGTCTAGTACAATGATTCCCTTTATTTACTGGATTAACTTTAAATAACCAAATGCTAAAAATGCAATTTGCAGTTATATTTGTAGGAGTAAATTTAACATTTTTTCCTCAACACTTCCTAGGTTTAAGTGGTATACCACGACGATATTCTGATTACCCTGATGCCTATACCTCATGAAATGTTATTTCATCATTAGGAAGAACCATTTCCCTTTTTGGTGTAATAATATTAATTTTTATTATTTGAGAAAGTATATATAGTCAACGACAAGTTATAAGAACTTTGAATATCAATTCATCAATTGAATGATATCAAAAGTTACCCCCAATAGAACACAGATATGCTGAATTACCTTTAATATTAAAGT
		</sequence>
		<sequence>
			<taxon idref="Euphaea yayeyamana"/>
			GGATTTGGAATAATTTCTCACATTATTGCTCAGGAAAGAGGAAAAAAGGAAACATTCGGAGTACTAGGAATAATTTATGCAATAATCGCAATTGGTATTTTAGGGTTCGTAGTATGGGCTCATCACATATTCACAGTAGGAATGGACGTAGACACACGGGCATACTTTACATCAGCAACAATAGTTATTGCCGTACCAACAGGTATTAAAATTTTCAGTTGACTAGCAACCTTACATGGAACACAATTAAGATATAGACCTTCACTACTTTGAGCTCTAGGTTTCGTTTTTCTGTTTACAGTGGGTGGATTAACAGGAGTAGTACTAGCAAATTCATCACTTGACATTGCTATACATGACACATACTACGTAGTAGCCCACTTCCATTATGTATTGTCAATAGGAGCAGTATTTGCCATCATAGGAGGATTAATTCATTGATTCCCACTATTTACAGGTACAACAATAGATAACTCTATGCTTAAAACCCAATTTGTAACAATATTCATTGGAGTAAATTTAACATTTTTTCCCCAACATTTCTTAGGATTAGCAGGAATACCACGACGATACTCAGACTATCCAGATGCATACACAACATGAAATATCGTCTCCACACTAGGAAGATCTATCTCAATAGTAGCCGTAGTAATATTACTGTTTATCATTTGAGAAGCCATAGCATCTCAACGACAAGTACTATCACCTAGAGCTCTTAACACATCAATTGAATGATACCAAAAAACACCTCCAACAGAACACAGTTATTCTGAATTACCATTAATAGTAAAGT
		</sequence>
		<sequence>
			<taxon idref="Euphaea formosa"/>
			GGGTTTGGAATAATTTCTCACATTATTGCCCAAGAAAGAGGAAAAAAGGAAACATTCGGAGTATTAGGAATAATTTATGCAATAATTGCAATTGGGATTTTAGGATTCGTAGTATGAGCCCATCACATATTCACGGTAGGAATGGATGTAGATACACGAGCATACTTTACATCAGCAACAATAGTTATTGCTGTACCAACAGGTATTAAAATTTTCAGTTGACTAGCAACCTTACATGGAACACAGTTAAGATACAGACCTTCACTACTTTGAGCTCTAGGTTTTGTTTTCCTGTTTACAGTAGGTGGATTAACAGGAGTAGTACTAGCAAATTCATCACTTGACATTGCTATACACGATACCTACTACGTAGTAGCCCACTTCCATTATGTATTGTCAATAGGAGCAGTATTTGCCATCATAGGAGGATTAATTCACTGATTCCCACTATTTACAGGTACAACTATAGACAACTCTATGCTTAAAACCCAATTTGTAACAATATTTATTGGAGTAAATTTAACATTTTTTCCCCAACATTTCTTGGGGTTAGCAGGAATACCACGACGATATTCAGACTATCCAGATGCATACACAACATGAAATATTGTCTCCACATTAGGAAGATCTATCTCAATAGTAGCCGTAGTAATATTACTATTTATCATTTGAGAAGCCATAGCATCTCAACGACAAGTATTATCACCTAGAGCTCTTAACACATCAATTGAATGATACCAAAAAACACCTCCAACAGAACACAGTTATTCTGAATTACCATTAATAGTAAAGT
		</sequence>
		<sequence>
			<taxon idref="Somatochlora hineana"/>
			GGGTTTGGTATAATTTCTCACATTATTGCTCAAGAAAGAGGAAAAAAGGAAACATTCGGAGTACTGGGAATAATCTACGCAATGGTCGCAATTGGAATTTTAGGATTTGTAGTATGAGCTCACCACATATTTACAGTTGGAATAGATGTAGATACCCGAGCATACTTCACATCAGCAACTATGGTAATTGCTGTTCCTACAGGAATTAAAATTTTTAGATGATTAGCTACCCTTCATGGAACACAATTCACTTATAGTCCTTCTCTTTTATGAGCACTAGGATTTGTATTCTTATTCACCATTGGTGGTTTAACAGGAGTAGTTTTAGCAAATTCATCAATTGATATTGCTATACATGACACATACTATGTAGTAGCTCATTTCCATTATGTATTATCCATGGGAGCTGTATTTGCAATTATGGGGGGTCTAGTCCAATGATTCCCTTTATTTACAGGAGTAACAATAAACAACTATCTATTAAAAATTCAATTTACAGTAATATTTATTGGAGTAAATCTAACATTTTTCCCTCAACACTTCCTAGGATTAAGTGGAATACCACGACGATATTCTGATTATCCTGATGCTTACACAGCATGAAATATTGTCTCCTCATTAGGAAGAATGATTTCTTTAATTGGAATCATCCTTTTAATTTACATTATATGAGAAGCATTAACTATACAACGACAAGTTTTAAGAACACTAAATATTAATACATCAATTGAATGATACCAAAAATTACCTCCCATGGAGCATAGATACGCACAACTACCTCTTTTATTAAAGT
		</sequence>
		<sequence>
			<taxon idref="Atrocalopteryx melli"/>
			GGGTTTGGTATAATCTCTCACATTATTGCACAGGAAAGAGGAAAAAAGGAAACATTTGGAGTATTAGGAATAATCTATGCAATAATAGCAATTGGATTATTAGGATTTGTGGTATGGGCACACCACATATTTACAGTGGGAATAGATGTAGATACTCGAGCATACTTCACATCAGCCACAATAGTAATCGCTGTTCCAACAGGAATTAAAATTTTCAGATGACTAGCCACCCTACACGGGACTCAGTTTAATTATTCACCATCTCTATTATGAGCATTAGGATTTGTATTCCTATTCACTGTTGGAGGACTAACAGGAGTAGTATTAGCAAACTCTTCAATTGATATTGCAATACACGATACATATTACGTAGTAGCTCACTTTCATTATGTACTATCAATAGGAGCAGTGTTTGCTATCATAGGAGGACTGGTACACTGATTCCCATTATTTACAGGAGTAACTATAAATAACACTATATTAAAGGCACAATTCATTACAATATTTGCTGGGGTAAATATAACATTTTTCCCACAACACTTCTTGGGGCTAGCAGGAATGCCACGACGGTATTCAGACTACCCTGATGCATATACCTCATGAAATATTATATCTACTCTTGGAGGGTCAATCTCAACATTAAGAGTTATTATATTAATATTTATTTTATGGGAAGCCTTGGCTTCTCAACGACAAGTTTTATCTCCTGACGCCCTTAATACTTCAATTGAATGATATCAGATAACTCCTCCAACAGAACATAGATATTCAGAATTACCCCTAACAATTAAAT
		</sequence>
		<sequence>
			<taxon idref="Mnais costalis"/>
			GGATTCGGTATGATCTCTCACATTATCGCCCAAGAAAGAGGGAAAAAAGAAACATTTGGAGTATTAGGAATAATTTATGCAATAATCGCAATTGGAGTTCTTGGATTTGTGGTATGAGCACACCACATGTTCACAGTGGGAATAGATGTAGACACCCGAGCCTACTTTACATCAGCCACTATAGTAATTGCTGTGCCAACAGGAATCAAGATTTTTAGCTGATTAGCGACTTTACACGGGACCCAATTCCAATACAGCCCATCTCTTATATGAGCATTAGGATTTGTATTTCTATTTACAGTGGGAGGCTTAACAGGAGTGGTCTTAGCAAACTCATCAATTGATATCGCGATGCATGATACCTACTATGTAGTAGCACACTTCCACTATGTCCTATCCATAGGGGCAGTATTCGCTATTATGGGTGGATTAGTGCACTGATTTCCCTTATTTACAGGAATAACTATAAATAATACAATGCTTAAGGCACAATTCGCAACTATATTTGTAGGGGTGAACCTAACCTTCTTCCCGCAGCACTTCTTAGGACTAGCAGGTATACCACGACGGTATTCAGATTACCCTGATGCATACACCGCATGAAATACTATATCAACAATTGGAAGAGCAATTTCTGTGATAGGAGTAATCATACTATTATTTATTATATGAGAAGCTATTGCTGGCCAACGACAAGTTATCTCACCCCATGCACTTAATACATCAATTGAATGATATCAGAAAATACCTCCTACAGAACATAGATTCTCAGAACTACCACTAATAACAAAAT
		</sequence>
		<sequence>
			<taxon idref="Ictinogomphus pertinax"/>
			GGATTTGGAATAATTTCCCACATCATTGCCCAAGAAAGTGGTAAAAAGGAGACATTTGGAGTATTAGGAATAATCTACGCAATAATGGCAATTGGGCTTCTAGGATTTGTTGTTTGAGCACATCACATATTTACAGTAGGAATAGATGTAGACACTCGAGCCTACTTCACCTCCGCCACTATAGTAATTGCTGTCCCCACAGGAATTAAAATTTTTAGTTGGTTAGCAACTCTCCATGGAACTCAATTCTCCTATAGCCCCTCCCTACTATGAGCCCTAGGATTCGTATTTCTATTCACTATTGGAGGATTAACAGGAGTAGTATTAGCCAATTCATCAATTGATATTGCCCTACATGACACATATTATGTAGTTGCCCACTTCCACTATGTCCTGTCAATAGGAGCAGTATTTGCCATCATAGGAGGGTTAGTTCACTGATTCCCTCTTTTTACAGGAGTATCTCTCAACAACTTTGTCCTAAAGGTACAATTTCTAATCATATTTATTGGAGTCAATTTAACATTTTTCCCACAGCACTTTCTAGGATTAAGAGGTATACCCCGACGATATTCTGATTACCCCGACGCCTATACAGCATGAAACGTAATATCCTCCTTAGGAAGCTTTATTTCCCTGGTAGGGGTTATAGTCTTAATTTTCGCAATATGAGAGGCCCTATCAGCCCAACGTTTAATTATTGCCCCTCTTAATCTAAACACATCTATTGAATGATATCAGAAAACACCTCCAATGGAACATAGCTATGCTGAACTGCCCATTTTATTAAAGT
		</sequence>
		<sequence>
			<taxon idref="Paracercion v-nigrum"/>
			GGATTTGGTATAATCTCACATATTATTGCACAAGAAAGAGGTAAAAAGGAAACATTTGGAGTACTAGGAATGATTTATGCCATGCTTGCAATTGGAATTCTAGGTTTTGTAGTATGAGCACATCACATATTTACTGTAGGAATAGATGTTGATACCCGAGCCTACTTCACATCAGCAACAATAGTAATTGCTGTACCTACAGGTATTAAAATTTTTAGTTGACTTGCCACTTTACATGGAAGTCAATTAAATTACAGCCCATCCCTTCTTTGGGCATTAGGATTCGTATTCTTATTCACTGTAGGAGGGTTAACAGGAGTAGTCCTAGCAAACTCATCAATTGATATTGCAATACATGATACATACTATGTAGTAGCACACTTCCATTATGTGTTATCTATAGGAGCCGTATTCGCAATTATAGGAGGACTAATTCACTGATTCCCACTTTTTACAGGAACTACCATAAACAGTCAACTATTAAAGGCACAATTTTTAACAATATTCATTGGTGTAAACTTAACTTTCTTTCCCCAACATTTTTTAGGACTAGCCGGAATACCTCGGCGATATTCTGATTACCCAGACTCATATACCGCATGAAATATTGTATCAACATTAGGAAGATCAATTTCAATAATAGGGGTAATCATGTTACTATTCATTATTTGAGAAGCCATAGCATCACAACGACAAGTATTATCTACTAATGCAATAAATACATCTATTGAATGATATCAAAAAACTCCACCAACTGAACATAGCTACACAGAATTACCATTAATAATTAAAT
		</sequence>
		<sequence>
			<taxon idref="Mesopodagrion tibetanum"/>
			GGATTTGGTATAATTTCACACATTATTGCTCAAGAAAGAGGTAAAAAAGAAACCTTTGGTGTTCTTGGTATAATTTATGCAATAATTGCTATTGGAATTTTAGGGTTTGTAGTATGAGCTCACCACATATTCACAGTAGGAATAGATGTAGATACACGAGCATATTTTACATCAGCTACAATAGTAATTGCTGTTCCAACAGGAATCAAAATTTTTAGTTGACTAGCCACACTTCATGGAGCCCAACTAAATTATAGTCCATCATTATTATGAGCATTAGGATTTGTATTTCTATTCACAGTAGGAGGATTAACAGGAGTAATTTTAGCTAATTCATCAATTGATATTGCAATACACGATACTTACTATGTAGTAGCTCATTTCCACTATGTGTTATCGATAGGAGCAGTATTTGCAATTATAGGTGGATTAATTCATTGATTTCCATTATTTACCGGAACTACAATAGACAATAAACTATTAAAAACACAATTCTTAACAATATTTGTGGGAGTAAACATAACATTTTTTCCACAACACTTTTTAGGACTAGCAGGAATACCACGACGATACTCTGATTATCCAGATGCTTATACAGCATGAAACATTATTTCAACCTTAGGTAGTAGTATTTCCGTAATAGGAGTAATTATACTTCTATTTATTATATGGGAATCAATAGCATCACAACGACAAGTATTAGCATCCAGTGCATTAAATACATCAATTGAATGATATCAAAAAACTCCCCCGACAGAACATAGCTATTCTGAGTTGCCATTAACAATTAAAT
		</sequence>
		<sequence>
			<taxon idref="Orthetrum glaucum"/>
			GGATTTGGTATAATTTCTCATATTATTGCTCAAGAAAGAGGTAAAAAGGAAACATTTGGAGTTCTAGGAATAATTTATGCTATAGTAGCAATTGGTATTCTTGGATTTGTTGTATGAGCACATCATATATTTACAGTAGGAATAGATGTAGATACACGAGCTTATTTCACATCAGCTACTATAGTTATTGCTGTACCAACTGGAATTAAAATTTTTAGTTGATTAGCTACTCTCCATGGAACACAATTCTCTTATAGCCCATCTTTATTATGAGCTTTAGGATTTGTCTTTTTATTTACTATTGGTGGATTAACTGGAGTAGTTTTAGCTAATTCTTCTATTGATATTACATTACATGACACTTATTATGTTGTTGCTCACTTTCATTATGTGTTATCAATAGGAGCAGTATTTGCAATTATAGCAGGACTTGTTCAATGATTCCCTTTATTTACAGGAGTAACATTAAATAATCATATACTTAAAATTCAATTCCTAATTATATTCATTGGAGTCAATTTAACCTTTTTTCCTCAACATTTTTTAGGTTTGAGAGGTATACCACGACGATACTCAGATTATCCAGATGCTTACACAGCATGAAATATTATATCCTCCCTAGGAAGAACTATTTCATTATTAGGTGTAATTATATTAATTTATATTATATGAGAAGCTCTAGTAACTCAACGACAGGTAGTTAGTACATTAAATGTTAATACTTCAATTGAATGATATCAAAAATTACCACCTATAGAACATAGTTACGCAGAATTACCAATCTTATTAAAGT
		</sequence>
		<sequence>
			<taxon idref="Orthetrum sabina"/>
			GGGTTTGGCATAATTTCACATATCATTGCCCAAGAAAGAGGAAAAAAGGAAACTTTTGGAGTTCTGGGAATAATCTATGCAATAGTAGCAATTGGGATTTTAGGATTTGTAGTATGAGCTCATCATATATTCACAGTTGGAATGGATGTAGATACACGAGCATATTTTACCTCAGCAACTATAGTAATTGCTGTTCCAACAGGAATTAAAATTTTCAGATGATTAGCAACTCTTCATGGAACACAATTTTCTTATAGTCCTTCATTATTATGAGCTTTAGGGTTCGTATTTTTATTCACAATTGGAGGACTTACAGGAGTAGTTTTAGCAAATTCTTCAATTGATATTGCCCTTCATGACACATATTATGTTGTAGCACACTTTCATTATGTATTATCCATAGGAGCAGTATTTGCAATTATAGGAGGACTTGTTCAATGATTTCCTTTATTTACAGGAGTAACATTGAATAATCATATATTAAAGATTCAATTCCTAATTATATTTATTGGGGTAAATTTAACATTCTTTCCCCAACATTTCTTGGGTTTAAGAGGAATACCTCGGCGATATTCAGACTACCCAGATGCCTACACTGCATGAAATATTGTATCATCTCTAGGTAGTACTATCTCATTATTTGGAGTAATTATATTAATTTATATTATATGAGAAGCTCTTGTAACCCAACGACAAGTTATCAGCACTTTAAACGTTAATACTTCTATTGAATGATATCAAAAGCTACCTCCTATAGAACATAGTTATGCAGAACTGCCAATCCTATTAAAGT
		</sequence>
		<sequence>
			<taxon idref="Psolodesmus mandarinus"/>
			GGATTCGGTATAATTTCTCATATCATCGCCCAAGAAAGAGGAAAGAAGGAAACATTTGGAGTACTAGGAATAATTTACGCAATAATCGCAATTGGAGTATTAGGATTCGTTGTATGAGCACATCATATATTCACAGTAGGAATAGATGTAGATACCCGAGCCTATTTTACATCTGCCACAATAGTAATTGCTGTTCCAACAGGAATTAAAATCTTTAGTTGGCTAGCCACCCTCCACGGAACCCAATTCCAATATAGACCATCACTAATATGAGCATTAGGGTTTGTATTTTTATTTACTGTTGGTGGACTCACAGGAGTTGTATTAGCAAACTCAGCAATTGATATTGCTATACATGACACCTACTATGTAGTAGCTCACTTTCATTACGTACTATCCATAGGAGCAGTATTTGCCATTATAGGAGGGCTAATCCACTGATTCCCCCTATTCACAGGAATAACCATAAATAATACAATACTCAAAGCACAATTTGCAACAATATTCGTTGGGGTAAATTTGACTTTCTTCCCCCAACACTTTCTAGGTTTAGCGGGAATACCTCGCCGATACTCAGACTATCCTGACGCTTACACTGCTTGAAATACAGCATCAACGCTGGGGAGAGCTATCTCAGTAATAGGAGTGATTATACTGCTATTTATTATATGAGAGGCCATAGCGGGACAACGACAAGTAATCACCTCACAAGCACTTAGTACGTCAATTGAATGATATCAAAAAACACCACCAACAGAACATAGATTCTCTGAGTTACCACTAATAACAAAAT
		</sequence>
		<sequence>
			<taxon idref="Orthetrum testaceum"/>
			GGGTTTGGTATAATTTCTCATATTATTGCTCAAGAAAGAGGAAAAAAGGAAACATTTGGAGTATTGGGAATAATTTATGCAATAGTAGCAATTGGTATTTTAGGTTTTGTTGTATGAGCACATCATATATTTACTGTAGGTATAGATGTAGACACACGAGCATATTTTACATCAGCAACTATAGTTATTGCTGTACCAACAGGAATTAAAATTTTTAGTTGATTAGCAACCCTTCACGGAACACAATTTTCTTATAGTCCATCATTATTATGAGCTTTAGGATTTGTATTTTTATTCACTATTGGTGGTTTAACAGGTGTAGTTTTAGCAAACTCATCAATTGATATTGCATTACATGACACTTATTATGTAGTTGCTCACTTCCATTATGTTTTATCTATGGGAGCTGTATTTGCAATTATAGGAGGTTTAGTTCAATGATTTTCCCTATTTACAGGAGTAACATTAAATAATTTTATATTAAAAATTCAATTCTTAGTAATATTTATTGGAGTGAATTTAACATTTTTCCCTCAACACTTTTTAGGATTAAGAGGTATACCACGACGTTATTCAGATTATCCTGACGCTTACACAGCATGAAATATCATATCCTCTTTAGGTAGAACAATTTCATTATTTGGGGTGATTATATTAATCTACATTATATGAGAAGCTCTTATAATAAAACGACAAGTAATTAGTACACTAAGTATTAATACTTCTATTGAATGATATCAAAAATTACCTCCTATAGAACATAGATATGCAGAATTACCTATTTTATTAAAGT
		</sequence>
		<sequence>
			<taxon idref="Pseudolestes mirabilis"/>
			GGATTTGGAATAATCTCTCACATCATCGCCCAGGAAAGAGGTAAAAAGGAAACCTTCGGAGTATTAGGAATAATTTACGCAATAATAGCGATCGGGCTATTAGGATTCGTAGTATGAGCCCACCATATATTCACAGTAGGAATAGACGTAGACACACGAGCCTACTTTACATCAGCAACCATAATCATTGCAGTACCAACAGGGATTAAGATCTTCAGATGGCTGGCCACTCTGCACGGAACACAATTAACTTATAGACCGTCATTACTATGAGCACTGGGATTTGTATTTCTATTCACCGTGGGGGGATTAACTGGAGTAGTCTTAGCCAACTCATCAATTGATATTGCAATACACGACACATATTATGTGGTAGCACACTTTCACTACGTCTTATCTATAGGAGCGGTATTCGCAATCATAGGAGGACTAATTCACTGATTCCCATTATTCACAGGAACCACTATGAATAATCAATGATTAAAAACACAATTTCTAACTATATTCGTCGGGGTAAACCTGACCTTCTTCCCCCAACACTTCTTAGGGCTCGCAGGAATACCCCGACGATATTCAGACTACCCAGATGCTTATATAGCATGAAATATTATATCCACCTTGGGAAGATCAATTTCGGTAGTAGGAGTTATTATAATTTTATTCATCATATGAGAAGCCATATCAACACAACGCCAAGTCCTATCACCAGACGCCCTAAACACCTCGATTGAATGATATCAAAAAACACCACCTACCGAGCATTGCTACACAGAATTACCACTATTAACTAAGT
		</sequence>
		<sequence>
			<taxon idref="Nannophya pygmaea haccho"/>
			GGATTTGGTATAATCTCACACATTATTGCACAAGAGAGAGGAAAGAAGGAAACATTTGGTGTCCTAGGAATAATTTATGCTATAGTAGCAATTGGTATTTTAGGATTTGTTGTATGAGCACATCATATATTTACAGTTGGAATAGATGTAGACACACGAGCATATTTTACATCCGCAACTATAGTTATTGCTGTACCAACAGGAATTAAAATTTTCAGATGATTAGCTACACTACATGGAACTCAATTCACGTATAGTCCTTCCTTATTATGAGCATTAGGATTTGTATTTCTATTTACCATTGGGGGTTTAACAGGAGTAGTTCTGGCTAATTCATCAATTGATATTGCACTACATGATACATACTACGTTGTAGCTCATTTCCATTATGTACTATCAATAGGAGCTGTATTTGCAATTATAGGAGGATTAGTTCAATGATTTTCTCTATTCACTGGAGTAACAATAAATAATCACTTCCTTAAAATTCAGTTTCTAGTTATATTTGTCGGTGTAAATTTAACATTTTTCCCTCAACACTTTTTAGGTTTAAGAGGGATACCACGACGATATTCAGACTATCCTGATGCATATACAGCATGAAATATTGTATCTTCAATAGGAAGTACAATTTCCTTGATTGGTGTAATAATACTAATTTACATTATATGAGAAGCTCTTATTTCACAACGACAAGTTATAAGAACATTAAATGTTAATACTTCAATTGAATGATATCAAAAACTTCCTCCTATAGAACATAGTTACGCTGAACTGCCTATTTTATTAAAGT
		</sequence>
		<sequence>
			<taxon idref="Hydrobasileus croceus ookiiro"/>
			GGATTTGGTATAATTTCACATATTATTGCTCAAGAAAGAGGTAAAAAGGAAACTTTTGGAGTTTTAGGAATGATTTACGCCATAGTAGCAATTGGGATTTTAGGATTTGTTGTATGAGCTCACCATATATTTACAGTTGGAATAGATGTTGATACACGAGCTTATTTCACATCAGCAACTATAGTTATTGCTGTACCAACAGGAATTAAAATTTTTAGATGATTAGCCACATTACATGGAACTCAGTTCTCATATAGCCCTTCATTAATATGAGCTCTAGGATTCGTATTCTTATTTACTATTGGAGGTCTAACAGGAGTACTCCTAGCAAACTCCTCAATTGATATTGCATTACATGATACATATTATGTTGTAGCACATTTCCATTATGTTTTATCTATGGGAGCTGTATTTGCTATTATAGCAGGACTAGTTCAATGATTCTCATTGTTTACAGGTGTAACATTAAATAATCACATATTAAAAATTCAATTTTTAATTATATTTATTGGAGTAAATTTAACATTTTTTCCTCAACATTTTTTAGGACTAAGTGGAATACCACGACGATATTCAGATTACCCTGACGCATATACATCATGAAATGTCATTTCATCATTAGGAAGAATTATTTCATTAGTTGGTGTAATCTTCTTAATTTATATTGTTTGAGAGGCACTTGTATCTCAGCGACAAGTACTAAGAACATTAAACTTAAATTCATCAATTGAGTGATACCAAGAATTACCTCCAATAGAACATAGTTATGCTGAATTACCAATTTTATTAAAGT
		</sequence>
		<sequence>
			<taxon idref="Orthetrum chrysis ooharabiro"/>
			GGATTTGGTATAATTTCTCATATCATTGCTCAAGAAAGAGGAAAAAAGGAAACATTCGGAGTTTTAGGAATAATTTATGCTATAGTAGCAATTGGTATTCTTGGATTTGTTGTATGAGCACACCATATATTTACCGTAGGAATAGATGTAGATACACGAGCATATTTCACATCAGCAACTATAGTGATTGCTGTCCCAACAGGAATTAAAATTTTTAGTTGATTAGCAACACTTCATGGAACGCAATTTTCTTATAGTCCATCACTACTATGGGCCTTAGGATTCGTATTCTTATTCACTATTGGTGGATTAACAGGAGTAGTATTAGCAAACTCATCAATTGATATTGCATTACATGATACATACTATGTAGTTGCCCATTTTCATTATGTCCTATCAATAGGAGCCGTATTTGCAATTATAGGAGGATTAGTTCAATGATTTTCTTTATTTACAGGAGTTAGATTAAATAACCATATACTAAAAATTCAATTCTTAGTAATATTTATTGGTGTAAACTTGACATTTTTTCCTCAACACTTTCTTGGGTTAAGAGGTATACCACGACGATATTCAGATTACCCTGATGCCTATACAGCATGAAATATTATATCTTCTTTAGGTAGAACAATCTCATTATTTGGGGTAATTATACTAATTTACATTATATGAGAAGCCCTTGTAACCCAGCGACAAGTAATTAGAACACTAAGTATTAATACCTCAATTGAATGATATCAAAAATTACCTCCTATAGAACATAGTTATGCAGAACTCCCAATCTTATTAAAGT
		</sequence>
		<sequence>
			<taxon idref="Brachythemis contaminata himeki"/>
			GGATTCGGTATAATTTCTCATATTATTGCCCAAGAAAGAGGAAAAAAGGAAACATTTGGTGTACTAGGTATAATCTATGCTATGGCAGCAATTGGCTTATTAGGTTTTGTTGTATGAGCACACCACATATTCACAGTGGGCATAGATGTAGATACCCGAGCATATTTCACGTCAGCAACAATAGTAATTGCAGTCCCAACAGGAATTAAAATTTTTAGCTGGCTTGCCACCCTTCACGGAACACAATTTATTTATAGACCTTCCCTTCTATGAGCTTTAGGTTTTGTATTTTTATTCACTATTGGTGGACTAACAGGAGTTGTATTAGCAAATTCATCTATTGATATTACACTACATGACACTTATTATGTTGTTGCACACTTTCATTACGTATTATCTATGGGTGCTGTATTCGCAATTATAGGGGGCTTAGTTCATTGATTTTCTCTTTTTACAGGAGTAACTCTTAACAACTACTGATTGAAAATTCAATTTCTAATTATGTTTGTAGGAGTAAATTTAACATTCTTTCCTCAACATTTCTTAGGATTAAGAGGTATACCTCGACGTTATTCAGACTATCCAGATGCATATACAGCATGAAATATTTTATCTTCAATTGGAAGAACTATGTCACTAATTGGAGTAATTTTATTAATTTACATTATATGAGAAGCAATAATTGCACAACGGCAAGTTATAAGAACACTTAATATTCACACTTCAATTGAATGATTCCAAAAATTACCTCCAATAGAACATAGCTACAGCGAACTGCCCATTTTATTAAAAT
		</sequence>
		<sequence>
			<taxon idref="Ischnura elegans"/>
			GGGTTTGGAATAATTTCACATATTATTGCACAAGAAAGAGGTAAAAAGGAGACATTTGGAGTACTAGGAATAATTTATGCTATAATTGCAATTGGAATTCTAGGGTTTGTAGTATGGGCTCACCATATATTTACTGTAGGTATAGATGTTGATACACGAGCTTATTTCACTTCAGCAACAATAGTAATTGCTGTACCCACAGGAATTAAAATTTTCAGTTGACTTGCCACATTGCACGGTAGCCAATTAAGTTATAGACCTTCGTTATTATGAGCATTAGGGTTTGTATTCTTATTTACTGTAGGAGGATTAACAGGAGTTGTATTAGCAAATTCATCAATCGATATTGCTATACATGATACTTACTACGTGGTAGCCCACTTCCATTACGTCCTATCAATAGGAGCCGTTTTTGCAATTATAGGAGGACTAATTCACTGATTTCCACTATTTACAGGAACATCAATAAATAGTCAAATATTAAAGGTACAGTTCCTAACAATGTTTATTGGAGTAAATTTAACATTCTTTCCACAGCATTTCTTAGGATTAGCTGGTATACCTCGACGATACTCAGACTACCCTGATTCATATACAGCATGAAATATTGTTTCCACTTTAGGTAGATCAATTTCTATAATAGGAGTAATTATATTATTATTTATTATTTGGGAGGCATTAGCTTCTCAACGACAAGTATTAGCAACAAATTCTATAAATACCTCAATTGAATGATATCAAAAAACACCGCCAACTGAACATTGTTATTCAGAATTACCACTAATAATTAAGT
		</sequence>
		<sequence>
			<taxon idref="Cordulia aenea takene"/>
			GGATTTGGTATAATCTCCCACATTATTGCCCAAGAAAGAGGTAAAAAGGAAACATTTGGTGTATTAGGAATAATTTATGCTATAGTAGCAATTGGTATTTTAGGATTTGTAGTATGAGCTCATCATATATTTACAGTAGGTATAGATGTAGATACACGAGCATACTTTACATCAGCTACTATAGTAATTGCTGTACCTACAGGTATTAAAATTTTTAGATGACTTGCTACTCTTCATGGAACACAATTTACTTATAGTCCTTCCCTCCTATGAGCATTAGGATTTGTATTCTTATTCACTATTGGAGGTTTAACTGGTGTAGTTTTGGCTAATTCATCAATTGACATTGCTATGCATGATACCTATTATGTTGTAGCCCACTTTCACTATGTTTTATCTATAGGAGCTGTATTTGCAATTATAGGAGGATTAGTTCAATGGTTCCCATTATTTACAGGAGTTACACTAAACAACTATATACTAAAAATTCAGTTCATGGTAATGTTTATTGGTGTAAACCTGACATTCTTCCCCCAACACTTCCTAGGATTAAGAGGTATACCACGACGATATTCCGATTATCCAGATGCATACACCGCATGAAATATTGTATCATCCCTAGGTAGAGTAATTTCACTAATTGGGGTTATGATTTTAATTTACATTATATGAGAAGCATTAATTGCACAACGACAAGTTTTAAGTACCCTTAATATTAATACTTCAATTGAATGGTACCAAAAATTACCTCCAATAGAACATAGATATGCTCAACTACCTCTTTTATTAAAGT
		</sequence>
		<sequence>
			<taxon idref="Agriocnemis femina mo-ton"/>
			GGATTTGGTATAATTTCACACATTATTGCTCAAGAAAGAGGAAAAAAAGAAACATTTGGAGTTTTAGGAATAATTTATGCAATAATTGCTATTGGTATCCTAGGATTTGTAGTATGAGCGCATCATATATTTACAGTAGGTATAGATGTAGATACACGAGCTTATTTCACATCAGCCACAATAGTAATTGCTGTTCCAACAGGAATTAAAATTTTTAGATGACTAGCTACATTACATGGTAGCCAACTAAATTACAGCCCATCCCTACTATGAGCATTAGGATTTGTATTCTTATTTACAGTAGGTGGACTAACAGGAGTTGTTCTAGCAAACTCATCAATTGATATCGCAATACATGATACATATTATGTAGTTGCACACTTCCATTACGTTTTATCTATAGGAGCAGTATTTGCTATTATAGGAGGATTAGTTCACTGATTTCCATTATTTACAGGTACTGCCATAAATAGACAAATACTCAAAACACAATTTTTAGTGATATTTATTGGAGTTAATTTAACATTTTTCCCACAACACTTCCTTGGGCTGGCTGGAATACCCCGACGATACTCAGATTACCCTGATTCATACACAGCCTGAAATGTCATCTCTACCTTAGGTAGATCAATTTCAGTAATAGGAGTTATCATATTACTATACATTATATGAGAGGCACTTTCCGCTCAACGACAAATTATATCACCAACAAATTTAAGAACAGCAATCGAATGATATCAAAAAACGCCACCAACAGAACATAGCTATTCAGAATTGCCATTAATAATTAAGT
		</sequence>
		<sequence>
			<taxon idref="Orthetrum albistylum shiokara"/>
			GGATTTGGAATAATTTCTCATATTATTGCTCAAGAAAGAGGAAAGAAGGAAACATTTGGAGTATTAGGAATAATCTATGCTATAGTAGCAATTGGTATTCTAGGATTCGTAGTTTGAGCTCATCATATATTTACAGTGGGAATAGATGTAGACACACGAGCCTATTTCACATCAGCAACTATGGTTATTGCTGTACCAACAGGAATCAAAATTTTTAGTTGATTAGCAACTCTTCATGGAACACAATTCTCTTATAGCCCTTCACTTTTATGAGCTTTAGGATTTGTATTTTTATTTACTATTGGGGGATTAACAGGAGTTGTTCTAGCAAACTCTTCTATTGATATTGCACTACATGACACTTATTATGTTGTTGCTCACTTCCACTATGTGTTATCAATAGGGGCAGTATTTGCAATTATAGGAGGACTAGTTCAATGATTCCCTTTATTTACAGGAGTAACTTTAAATAACCACATACTGAAGATTCAATTTTTAGTAATATTTATTGGTGTTAATTTAACTTTCTTCCCTCAACATTTCCTTGGTTTAAGAGGTATACCACGACGATATTCAGATTATCCTGATGCATATACAGCATGAAATATTATATCTTCATTAGGAAGTACTATTTCATTATTAGGGGTAATTATATTAATTTACATCATATGAGAAGCACTTGTAACTCAGCGACAAGTAATTAGTACTTTAAACATTAACACTTCAATTGAATGATATCAAAAGCTTCCTCCTATGGAACATAGCTATGCAGAATTACCAATTTTATTAAAGT
		</sequence>
		<sequence>
			<taxon idref="Orthetrum melania"/>
			GGATTTGGTATAATTTCCCATATTATTGCTCAAGAAAGAGGAAAAAAGGAAACATTTGGGGTATTAGGAATAATTTATGCTATAGTAGCAATTGGTATTTTAGGTTTTGTAGTATGAGCACACCATATATTTACTGTAGGTATAGATGTGGATACACGAGCATACTTCACATCCGCAACTATAGTTATTGCTGTACCAACAGGAATTAAAATTTTTAGTTGACTAGCAACTCTTCATGGAACACAATTCTCCTACAGACCATCCTTATTATGAGCTTTAGGATTCGTATTTTTATTCACTATTGGAGGTTTAACAGGAGTAGTTTTAGCAAATTCATCTATTGACATCGCATTACATGATACTTATTATGTTGTTGCTCATTTCCATTATGTATTATCAATAGGGGCAGTATTTGCAATTATAGCAGGTTTAGTACAATGATTCCCTTTATTCACAGGATTAACATTAAATAATTATATACTAAAAATTCAATTTCTAGTTATATTTATTGGAGTAAATTTAACATTCTTTCCTCAACATTTCCTTGGTCTAAGAGGAATACCACGACGATATTCAGATTACCCTGATGCTTATACAGCATGAAATATTATATCTTCCTTAGGAAGAACAATTTCACTATTTGGAGTAATCATACTAATTTACATTATATGAGAGGCCCTTGTAACCCAACGACAAGTAATCAGTACACTAAGTATTAATACTTCTATTGAATGATATCAAAAATTACCTCCCATGGAACATAGTTATGCAGAATTACCAATTTTACTAAAGT
		</sequence>
		<sequence>
			<taxon idref="Davidius lunatus"/>
			GGGTTCGGAATAATCTCCCACATCATTGCACAAGAAAGAGGAAAAAAAGAAACGTTTGGTGTATTAGGAATAATTTATGCGATAGTGGCAATTGGAGTTCTTGGGTTTGTAGTATGAGCACACCATATATTCACTGTAGGTATAGACGTAGATACACGAGCATATTTCACTTCTGCAACTATAGTAATTGCGGTTCCTACAGGAATTAAAATTTTTAGCTGACTTGCAACACTGCATGGAGCACAGATGTCCTACAGCCCGTCGCTTCTGTGAGCTCTAGGATTTGTCTTTCTATTTACTATTGGAGGATTGACAGGAGTAATCCTAGCTAATTCATCTATTGATATTTCTATACACGACACATATTATGTAGTAGCTCACTTTCACTACGTTTTATCAATAGGAGCTGTATTCGCAATCATAGGAGGGTTAGTTCACTGATTCCCTCTATTTTCTGGTGTTACATTGAACAACTATCTTTTAAAGGTTCAATTTGTAGTTATATTCACAGGAGTGAACCTAACATTTTTCCCTCAACACTTTTTAGGACTGAGAGGAATGCCCCGACGCTACTCAGACTACCCCGACGCTTATACCTCATGAAACGTAATTTCTTCACTTGGAAGAATCATCTCTCTCATTGGAGTATTTATTTTAATCTTTATTGTATGAGAGGCAATAGCAGCACAACGGCACGTTCTATCAACATTAAGCCTAAACTCATCAATTGAATGATATCAAAAATTACCTCCTATAGAACATAGTTATTCAGAATTACCTATCCTATTAAAGT
		</sequence>
		<sequence>
			<taxon idref="mayfly Ephemera orientalis"/>
			GGATTTGGTATAATTTCCCATATTATTAGTCAAGAAAGAGGTAAAAAGGAAGCCTTTGGTTCTTTAGGAATAATCTACGCTATACTTGCAATTGGTCTTTTAGGATTTGTTGTATGAGCCCATCATATATTTACTGTAGGTATAGACGTTGATACTCGAGCTTATTTTACCGCAGCTACTATAATTATTGCTGTGCCTACCGGAATTAAAATTTTTAGATGACTAGCTACACTTCATGGGACTCAATTAACATATAGGCCATCCCTTCTCTGGGCTTTAGGGTTTGTATTTTTATTTACAATTGGAGGTTTAACCGGAGTAGTATTAGCTAATTCATCTATTGATATTGTACTACACGATACATATTATGTAGTAGCTCATTTCCATTATGTATTATCTATAGGAGCCGTGTTTGCTATTATAGGAGGTTTAGTTCATTGATTCCCTTTATTCACTGGCCTTTCTCTAAACCCTCAATGATTAAAAATACATTTTGCTATTATATTCATCGGTGTTAATTTAACTTTCTTCCCACAACACTTTTTAGGATTAAGAGGAATACCCCGACGTTATTCTGACTACCCAGATGCTTACGCAGCCTGAAATGTAGTTTCTTCAGTTGGATCAACAATTTCTTTTGTAGGTGTTCTTTTCTTAGTTTTCATTGTTTGGGAAGCTTTTGTTAGACACCGACAAGTAGCTTTCCCTCTTCAAATAACTTCTTCTGTTGAATGATTTCATAGCTTACCTCCTGCTGAACATAGCTATGCTGAATTACCAACACTACTAAATT
		</sequence>
		<sequence>
			<taxon idref="mayfly Siphlonurus immanis"/>
			GGGTTTGGTATAATTTCTCATATTATTAGTCAAGAAAGAGGTAAAAAGGAAGCTTTTGGGTCTTTAGGTATAATTTATGCTATACTAGCTATTGGGTTACTAGGATTTGTTGTATGAGCACACCATATATTTACTGTAGGGATGGATGTAGATACTCGAGCCTACTTTACAGCCGCTACTATGATTATTGCTGTACCTACAGGTATTAAAATTTTCAGATGACTTGCTACCCTTCATGGTACTCAATTAACTTACAGTCCCTCTCTTTTATGAGCCTTAGGCTTCGTATTTTTATTTACTATTGGGGGCTTGACAGGAGTAGTATTAGCTAATTCATCAATTGATATTGTTCTTCATGACACATATTATGTTGTTGCCCATTTTCATTATGTACTTTCTATAGGAGCAGTGTTTGCTATTATAGGAGGGCTGGTCCACTGGTTTCCTTTATTTACAGGATTGTCTTTAAATCCTCAATGATTAAAAATACATTTTGCTATTATATTTATTGGTGTAAATTTAACATTCTTCCCTCAACATTTCTTAGGATTAAGAGGAATACCTCGACGATATTCTGATTACCCTGACGCTTACGCGGCTTGAAATGTAGTTTCCTCTGTAGGGTCAACTATTTCATTTGTAGGTGTATTATTTTTAGTATTTATTGTGTGAGAAGCTTTCGTTAGTCATCGACAAGTAGCCTTTCCTTTACAAATAACTTCATCTGTAGAATGATTCCATAGTCTTCCTCCCGCCGAACATAGCTACGCTGAATTACCTACTTTACTAAATT
		</sequence>
		<sequence>
			<taxon idref="mayfly Siphluriscus chinensis"/>
			GGATTTGGAATAATTTCCCATATTATTAGCCAAGAAAGAGGAAAGAAGGAAGCGTTTGGATCTTTGGGAATAATTTATGCTATACTAGCGATTGGGCTTTTAGGATTTGTTGTTTGAGCTCACCATATATTTACTGTAGGAATAGATGTAGATACACGCGCCTACTTTACTGCCGCTACCATAATTATTGCAGTGCCTACAGGAATTAAAATTTTCAGCTGGCTTGCTACTTTGCACGGAACCCAATTAAATTATAGTCCCTCCCTACTATGAGCCCTAGGATTCGTATTCTTATTTACAATTGGAGGTCTTACTGGAGTAGTTCTCGCTAATTCTTCAATTGACATTGTTCTTCATGATACTTATTATGTAGTCGCCCACTTTCATTACGTACTTTCTATAGGAGCTGTCTTTGCCATTATAGGAGGAGTAGTTCACTGATATCCTTTATTTACCGGACTTTCTTTAAATCCTCAATGACTCAAGGCCCACTTTATCGTAATATTCATTGGAGTAAATTTAACATTCTTCCCTCAACATTTCTTAGGTCTAAGAGGTATACCGCGACGTTACTCAGACTATCCTGATGCCTATACTGCCTGAAATGTTGTTTCAACTATTGGTTCTACTATTTCCCTAGTAGGAGTTCTAATGTTAGTGTTTATTATCTGAGAAAGTATAATTAGTCACCGAGTGGTAGCCTTTCCCCTTCAAATAAACTCTTCTATTGAATGATTTCATTCCCTACCTCCAGCAGAACACAGTTACTCTGAATTACCTACTCTTTTAAGAT
		</sequence>
		<sequence>
			<taxon idref="simi Ctenolepisma villosa"/>
			GGATTTGGAATAATTTCACATATCGTAACACAAGAAAGAGGAAAAAAGGAAACTTTCGGAGCCCTAGGAATAATCTATGCCATACTCGCTATTGGATTTCTAGGCTTTATCGTTTGAGCTCACCATATATTCACAGTAGGCATAGACGTTGATACCCGAGCATACTTCACTGCCGCTACTATAATTATTGCAGTCCCAACTGGTATTAAAGTATTTAGATGAATTGCAACTTTACACGGTACACAAATCAATTATTCCCCCGCACTCCTATGAGCTTTAGGATTCATTTTTCTTTTTACTGTAGGGGGATTAACAGGGGTAATATTAGCTAATTCATCCATAGATATTGTACTTCATGACACTTACTATGTTGTTGCCCACTTTCACTACGTCCTTTCTATAGGAGCAGTATTTGCCATTATAGCAGGAATTATCCACTGATTCCCCCTATTTAGAGGAACGACAATAAACCCTACATGACTCAAAATCCAATTTTTATCAATATTTCTTGGAGTTAATATTACATTTTTTCCTCAGCATTTCCTTGGTTTAAGAGGAATACCCCGCCGATATTCAGATTACCCCGATGCTTATATAACATGAAATATAGTCTCAAGCATTGGTTCTATCCTCTCTTTCGTTGCAGTTTTAGGCTTAATTTTCATCGTTTGAGAAGCATGAGTTAGAGCCCGACCAGTAATCTTCCCAAATCAACAAATTACATCCTTAGAATGGTATCAAAATCTCCCTCCAGCAGAACACAGTTATAGTGAGCTTCCATTAGTTA--AACT
		</sequence>
		<sequence>
			<taxon idref="simi Lepisma saccharina"/>
			GGATTTGGCATAATTTCTCACATTGTTACACAAGAAAGAGGCAAAAAGGAAACTTTCGGAGCACTAGGAATAATCTACGCGATACTAGCAATTGGATTCTTAGGATTTATTGTATGAGCTCATCACATATTTACAGTAGGAATAGACGTTGACACACGGGCCTACTTTACAGCAGCCACTATAATTATTGCGGTACCAACAGGAATCAAGGTATTCAGATGAATTGCAACCTTACATGGAACCCAAATTAACTATTCCCCACCTACTCTTTGAGCCCTAGGATTCATCTTCCTATTCACAGTAGGAGGACTAACAGGAGTCATACTAGCAAACTCATCTATAGACATTGTCCTACACGACACTTATTATGTTGTAGCACATTTTCACTATGTTCTTTCCATAGGAGCTGTCTTTGCAATTATAGCAGGAATCATCCACTGATTCCCTCTATTTAGAGGGACATCCTTAAACCCCACTTGACTCAAAATCCAATTTTCATCAATATTCCTAGGAGTAAACATCACATTCTTCCCTCAACATTTCCTAGGCCTAAGAGGAATACCACGACGATATTCAGATTATCCTGATGTCTATATAACATGAAATATAGTATCAAGCATTGGATCCATCCTATCACTAGTTGCAGTTCTCACACTAGTTATTATTGTCTGAGAAGCCTTCGCAAGAGCACGCCCAATTATATTTTCAGACCAACAACCCACCTCACTTGAATGGTACCAAAATCTACCACCAGCAGAACACAGCTACACAGAAATCCCCTTGTTAACAAAAC
		</sequence>
		<sequence>
			<taxon idref="simi Thermobia domestica"/>
			GGATTCGGTATAATTTCACATATTGTAACCCAAGAAAGTGGTAAAAAGGAAACTTTCGGTGTTTTAGGAATAATTTATGCAATACTAGCAATTGGATTCTTAGGATTTATTGTATGGGCTCACCATATGTTCACTGTTGGTATAGACGTTGACACTCGCGCTTACTTTACTGCAGCCACAATAATCATTGCTGTTCCTACAGGAATTAAGGTATTTAGATGAATCGCCACACTTCATGGAGCACAAATAACTTATTCACCTTCAATCTTATGAACCTTAGGCTTCATTTTCCTTTTTACCGTAGGTGGCCTCACAGGAGTCGTACTTGCAAACTCATCTTTAGATATTGTTCTCCACGACACTTACTATGTAGTAGCACATTTTCACTATGTACTATCCATAGGTGCCGTATTCGCTATCATAGCGGGACTTATTCATTGATTTCCTTTATTTAGAGGAACAACAATAAACCCCACATGGCTAAAAATTCAATTCTTAGTAATATTTATAGGAGTAAATATCACATTCTTCCCTCAACATTTTTTAGGACTAAGAGGAATGCCGCGTCGATATTCAGATTACCCAGACGCTTATACTACATGAAATATAGTATCAAGTATTGGCTCATTCCTTTCTTTCATCGCTGTCTTAGTACTTGTAATTATTATATGAGAAGCCTTCGCAAGAGCTCGACCAGTAATCTTTTCGGATCAACAAACAACCTCTCTAGAGTGATTTCAAAACCTGCCCCCTGCGGAACATAGTTATGCAGAACTTCCCTTATTAA--AACT
		</sequence>
		<sequence>
			<taxon idref="simi Ctenolepisma villosum"/>
			GGATTTGGAATAATTTCACATATCGTAACACAAGAAAGAGGAAAAAAGGAAACTTTCGGAGCCCTAGGAATAATCTATGCCATACTCGCTATTGGATTTCTAGGCTTTATCGTTTGAGCTCACCATATATTCACAGTAGGCATAGACGTTGATACCCGAGCATACTTCACTGCCGCTACTATAATTATTGCAGTCCCAACTGGTATTAAAGTATTTAGATGAATTGCAACTTTACACGGTACACAAATCAATTATTCCCCCGCACTCCTATGAGCTTTAGGATTCATTTTTCTTTTTACTGTAGGGGGATTAACAGGGGTAATATTAGCTAATTCATCCATAGATATTGTACTTCATGACACTTACTATGTTGTTGCCCACTTTCACTACGTCCTTTCTATAGGAGCAGTATTTGCCATTATAGCAGGAATTATCCACTGATTCCCCCTATTTAGAGGAACGACAATAAACCCTACATGACTCAAAATCCAATTTTTATCAATATTTCTTGGAGTTAATATTACATTTTTTCCTCAGCATTTCCTTGGTTTAAGAGGAATACCCCGCCGATATTCAGATTACCCCGATGCTTATATAACATGAAATATAGTCTCAAGCATTGGTTCTATCCTCTCTTTCGTTGCAGTTTTAGGCTTAATTTTCATCGTTTGAGAAGCATGAGTTAGAGCCCGACCAGTAATCTTCCCAAATCAACAAATTACATCCTTAGAATGGTATCAAAATCTCCCTCCAGCAGAACACAGTTATAGTGAGCTTCCATTAGTTACTAACT
		</sequence>
		<sequence>
			<taxon idref="simi Neoasterolepisma foreli"/>
			GGATTTGGTATAATTTCACATATTGTTACCCAAGAAAGTGGAAAAAAGGAAACCTTTGGTGTACTAGGTATAATTTATGCAATAATAGCAATTGGATTTCTAGGATTTATTGTATGAGCACATCATATATTCACAGTAGGTATAGATGTAGATACTCGAGCCTACTTTACAGCTGCCACCATAATTATCGCTGTACCAACAGGAATTAAGATTTTCAGATGAATTGCAACCCTACATGGGACCCAAATCAACTATTCCCCCTCAATATTATGAGCATTAGGATTTATTTTCCTATTTACAGTAGGAGGACTTACAGGTGTAATCTTAGCAAATTCTTCACTTGATATTATCTTACATGATACTTATTATGTAGTAGCCCATTTCCATTATGTACTCTCTATAGGAGCAGTATTTGCTATTATAGCAGGACTAATTCACTGATTCCCCCTATTTACAGGTCTTACTATAAATCCAACTTGATTAAAAATACAATTTTTAACAATATTTGTCGGAGTTAACTTAACATTCTTTCCTCAACACTTCCTCGGGCTAGCTGGTATACCTCGTCGATATTCAGATTATCCAGATGCATATACCTCATGAAATATTATTTCAAGTTTAGGATCCCTACTCTCATTTATAGCAGTAATTATAATAGTATTTATTACATGAGAAGCATTAGCAAGAAATCGACCATCCATATTTTACTTACAACAAACATCTTCAGTAGAATGATACCAAAATTCCCCTCCGTCTGAACATAGCTATTCTGAATTACCCATACTTATAACAT
		</sequence>
		<sequence>
			<taxon idref="simi Ctenolepisma longicaudatum"/>
			GGCTTTGGGATAATCTCCCATATCGTAACCCAAGAAAGTGGAAAAAAGGAAACGTTTGGAGCACTAGGAATAATTTATGCAATGCTAGCAATTGGATTCCTAGGATTTATTGTATGAGCTCACCACATATTTACAGTTGGGATAGACGTAGATACCCGTGCCTACTTTACAGCAGCAACAATAATTATTGCGGTCCCAACAGGCATTAAAGTCTTTAGATGAATTGCTACCCTACATGGAGCACAAATCAATTATTCTCCCCCTACTCTCTGATCACTAGGATTCATTTTCCTATTTACCGTAGGAGGACTAACTGGGGTTATATTAGCCAATTCCTCTATGGATATTGTTTTACATGACACTTACTATGTAGTAGCCCATTTCCATTATGTCCTCTCAATAGGAGCCGTCTTTGCCATTATAGCCGGAATCACTCATTGATTCCCTCTTTTTAGAGGTTTATCAATAAACCCCACCTGGCTAAAGATCCAATTCCTAGCAATATTTACAGGGGTAAATATTACATTTTTCCCACAACACTTCTTAGGCTTAAGAGGAATACCCCGACGATATTCTGACTACCCTGACGCATACATAACCTGAAATATTGTCTCAAGAATTGGATCTTTATTATCCCTAGTAGCAATTATACTATTAATTTTTATTGTATGAGAAGCAATAGCAAGTTCACGACCTATCCTATATGCAGACCAACAACCAACCTCATTGGAATGATTCCAAAACCTCCCTCCAGCCGAGCACAGTTATATAGAAATTCCCCTGCTAACAAATT
		</sequence>
		<sequence>
			<taxon idref="ishinomi Pedetontus silvestrii"/>
			GGGTTTGGAATAATTTCCCATATTATTAATCAAGAAAGAGGTAAAAAAGAGGCTTTTGGTACATTAGGTATAATTTACGCAATATTAGCAATTGGACTACTAGGATTCGTTGTATGGGCCCACCATATATTCACGGTAGGAATAGATGTAGATACACGAGCCTACTTTACAGCAGCTACTATAATCATTGCAGTTCCTACTGGAATTAAAATCTTTAGATGATTAGCCACACTACACGGAATAAATATAACATACTCGCCGCCTCTTCTATGATCCTTAGGATTTGTATTTCTATTTACAGTAGGAGGCTTAACAGGTGTAGTATTAGCAAATTCATCCATTGATATTATTTTACATGATACTTACTATGTAGTTGCCCATTTTCATTATGTCCTTTCTATGGGAGCTGTATTTGCAATTATAGGAGGATTTGTTCAATGATTCTCACTATTTACAAGAATAACATTAAATCAACAATGATTAAAAATTCAATTTATTATTATATTTTTAGGTGTAAATTTAACCTTCTTTCCTCAACACTTTCTAGGATTAAGAGGTATACCACGACGATACTCAGACTATCCAGACGCCTATACTATTTGAAACGTAATTTCATCAACCGGATCTTATATTTCCCTTATTGGAGTAATTTTCTTAATTGTAATTATTTGAGAGGCTATAATTAGAGCACGACCAGTAATATTTCATTATAGAACCCCAGCCTCATTAGAATGATTACATAATACACCTCCAGCAGATCATAGCTATAATGAACTTCCAATAATTATTTTT-
		</sequence>
		<sequence>
			<taxon idref="ishinomi Trigoniophthalmus alternatus"/>
			GGGTTTGGAATAATTTCTCACATTATTAGTCAAGAAAGAGGAAAAAAAGAAGCCTTCGGAACCCTAGGAATAATTTATGCAATATTAGCTATTGGACTCTTGGGATTTGTAGTATGAGCCCATCATATATTCACAGTAGGAATAGACGTAGATACTCGAGCATACTTCACAGCTGCCACTATAATTATTGCAGTCCCAACAGGTATTAAAATTTTTAGTTGACTAGCCACACTCCACGGAATATACATATGATACTCTCCATCATTATTATGAGCACTAGGATTCGTTTTTTTATTTACAGTAGGAGGACTTACAGGAGTTGTTCTAGCAAATTCATCAATTGATATTATCTTACACGACACTTATTACGTAGTAGCCCATTTTCACTACGTACTTTCCATAGGAGCAGTTTTTGCAATTATAGCCGGATTTACACAATGATTCTCCTTATTTTCAGGAGTGTTGTTAAATCAACAATGACTAAAAATCCAATTTTTCATTATATTTCTAGGAGTAAATTTAACATTTTTCCCGCAACATTTCCTTGGATTAAGAGGTATACCCCGTCGTTACTCTGATTATCCAGATGCCTACACAACATGGAATGTTGTTTCATCTACTGGATCTTATATCTCCTTAATCAGCGTCGTCATTATAACAATAATTGTATGAGAAGGTATACTAAACGCACGTCCTGCAATTTTTACCCTCAATATTACTAGATCACTAGAATGGATTCATAATACCCCCCCTGGGGATCATAGTTATGATGAACTTCCTATAATTAAATTA-
		</sequence>
		<sequence>
			<taxon idref="ishinomi Petrobius brevistylis"/>
			GGATTTGGTATTATTTCACACATCATTAGCCAGGAGAGCGGGAAAAAAGAAGCATTTGGTAATTTAGGTATAATTTATGCTATACTAGCCATTGGTTTACTAGGGTTCGTTGTATGAGCTCATCACATATTTACAGTAGGAATAGATGTAGATACTCGCGCATATTTTACAGCTGCAACTATAATTATTGCAGTTCCAACAGGTATTAAAATTTTCAGCTGGCTCGCCACCTTACATGGAATACAAATTGATTGCGCCCCCTCACTTTTATGGGCATTAGGATTCGTGTTTCTATTCACTGTAGGTGGATTAACCGGAGTCGTACTTGCAAACTCATCAATTGATATTATCCTACATGACACTTACTACGTAGTTGCCCACTTTCATTACGTCCTTTCCATAGGTGCAGTATTTGCTATTATAGGTGGTATTATCCAATGATTTCCGTTATTCTCAGGAGTGACTATGAACAACAAGTGGTTGAAATTGCAATTCGCTGTTATGTTCTTAGGAGTGAATTTAACCTTTTTTCCGCAACACTTTCTCGGTTTAAGAGGAATACCACGGCGGTATTCAGATTACCCGGATGCCTATACAGCCTGAAACGTCATTTCCTCGTTAGGTTCAACTATCTCTCTTATTGGAGTCGGACTAATAGTAATCATTGTGTGAGAAGCACTAGTATGCAGACGGCCTGCTCTATTTTCTCTTAATATAAATAGCTCACTTGAATGAGCTCATGCACTACCACCGGCAGACCACAGATATGATGAATTACCATTAATTTCCGATT
		</sequence>
		<sequence>
			<taxon idref="ishinomi Pedetontus zhejiangensis"/>
			GGATTTGGAATAATTTCACATATTATTAGTCAAGAAAGAGGAAAAAAAGAAGCCTTCGGTTCCCTGGGTATAATTTATGCAATATTAGCTATCGGTTTATTAGGATTTGTTGTATGAGCTCACCACATATTTACAGTAGGTATAGATGTAGATACCCGAGCTTACTTTACAGCAGCTACAATAATTATTGCAGTACCCACTGGAATTAAAATTTTTAGATGACTTGCCACATTACATGGTATGAACATAAATTATTCACCACCACTTATATGAGCATTAGGATTTCTATTTCTATTTACTGTAGGAGGATTAACTGGTGTAGTATTAGCTAACTCATCTATTGATATTATTCTTCATGACACCTACTATGTAGTAGCACACTTCCACTACGTTCTTTCCATAGGTGCTGTCTTTGCTATTATAGGTGGTTTTACCCAATGATTTTCACTTTTTACAGGAAATATAATAAACCAACAATGATTAAAAATTCAGTTTATTATTATATTTCTAGGTGTAAATTTAACCTTCTTCCCGCAACACTTTCTAGGATTAAGAGGCATACCACGACGATATTCAGATTATCCTGATGCCTACACAATTTGAAATGTAGTATCATCATCTGGATCCTATATTTCTCTAATTAGAGTTATTTTTCTAGCTATTATTGTTTGAGAAGCTATAATTAGAGCACGACCAGTAATTTTTTATTATAATACCCCTAGCTCCTTAGAATGAAATCATAATACACCACCAGCTGACCACAGATATGACGAATTACCTATAATCTTAATTT
		</sequence>
		<sequence>
			<taxon idref="ishinomi Coreamachilis coreanus"/>
			GGGTTTGGTATAATCTCACATATTATTAGTCAAGAAAGAGGTAAAAAGGAAGCATTTGGTACACTAGGAATAATTTATGCAATACTAGCTATTGGTTTACTAGGATTTGTAGTGTGAGCTCATCACATGTTTACTGTTGGAATAGATGTTGATACTCGGGCATACTTTACTGCAGCAACAATAATCATTGCCGTTCCCACTGGAATCAAAATTTTTAGTTGATTAGCAACCCTCCATGGAATACATATTAGTTATTCACCACCTTTACTTTGAGCTTTAGGTTTTGTCTTTTTATTTACTGTAGGTGGCTTAACAGGAGTTGTTTTAGCTAATTCATCTATTGATATTATCTTACATGATACGTATTATGTAGTAGCTCACTTCCATTACGTCCTATCTATAGGAGCTGTCTTTGCTATTATAGGAGGTTTTACTCAATGATTTCCCCTATTTGCCGGTGTAACATTAAATCAACAATGATTAAAAATTCAATTCTTTGTTATGTTCTTAGGAGTTAATTTAACTTTCTTCCCTCAACACTTCTTAGGATTAAGTGGTATACCACGACGATATTCAGATTACCCAGATGCATACACAGCATGAAATGTCATTTCATCACTAGGATCTTATATCTCCCTTGTAGGGGTTCTTTTACTTGTTATCATCGTTTGAGAAGCTTTATTAGCCCAACGTACTTCAATATTCCCTTTAAATACCCCAAGCTCTTTAGAATGAAATCACAACCTACCTCCTATAGACCATAGATATGATGAACTTCCAATAATCTCTCATT
		</sequence>
		<sequence>
			<taxon idref="ishinomi Coreamachilis songi"/>
			GGATTTGGTATAATTTCACATATTATTAGTCAAGAAAGAGGTAAAAAGGAAGCATTTGGTACACTAGGAATAATTTATGCAATATTAGCTATTGGTTTATTAGGATTTGTAGTATGAGCTCATCACATATTTACTGTTGGAATAGACGTTGATACTCGAGCATATTTTACTGCGGCTACAATAATTATTGCTGTTCCTACTGGAATTAAAATTTTCAGTTGATTAGCAACTCTTCATGGAATACATATTAGTTATTCACCGCCTTTGCTCTGAGCTTTAGGTTTTGTCTTTTTATTTACTGTAGGTGGCTTAACGGGAGTTGTTTTAGCTAATTCATCCATTGATATTATCTTACATGATACCTATTATGTAGTAGCACACTTCCATTACGTTTTATCTATAGGAGCTGTCTTTGCTATTATAGGAGGTTTTACTCAATGATTTCCTTTATTTGCCGGTGTAACATTAAATCAACAATGATTAAAAATTCAATTCCTTGTTATATTCTTAGGGGTTAACCTAACCTTCTTCCCTCAACATTTTCTAGGATTAAGTGGTATACCACGACGCTATTCTGATTACCCAGACGCCTATACAGCATGAAATGTTATCTCATCACTAGGATCTTATATTTCTCTTGTGGGTGTTCTCTTGCTCGTTGCTATTGTTTGAGAAGCCTTATTAGCTCAACGTACCTCAATATTTCCTCTGAATACCCCT-------------------------------------------------------------------------
		</sequence>
		<sequence>
			<taxon idref="ishinomi Songmachilis xinxiangensis"/>
			GGATTCGGTATAATTTCACATATCATTAGTCAAGAAAGAGGAAAAAAAGAAGCATTTGGTACTTTAGGAATAATTTACGCTATATTAGCTATTGGCCTATTAGGATTTGTTGTATGAGCTCACCACATATTTACAGTAGGAATAGATGTCGACACACGAGCTTACTTCACAGCAGCAACAATAATCATTGCCGTACCAACAGGAATTAAAATTTTTAGATGATTAGCCACTCTGCATGGTATAAAAATTAATTATTCGCCGCCTCTTCTATGAGCCTTAGGATTCGTTTTTCTATTCACAGTTGGTGGTTTAACTGGAGTTGTATTAGCAAATTCATCAATTGATATTACTTTACATGACACTTATTATGTAGTAGCACACTTCCATTATGTACTTTCAATAGGAGCTGTCTTCGCTATTATAGGAGGTTTCACTCAATGATTTTCTCTATTTATAGGACTTAATATAAATCAACAATGATTAAAAATTCAATTTGTCATTATATTTTTTGGTGTAAACTTAACTTTTTTTCCTCAACACTTTTTAGGGTTAACAGGTATACCTCGACGTTACTCTGATTATCCAGATGCATACATAATATGAAACGTAATATCCTCAACAGGATCCTATATTTCTTTAATTGGAGTTATCCTAATAGTAGTTATTGTATGAGAAGCTAGAATTGGTGCTCGACCAGTATTATTTTCTTTTAATACATCAAGATCATTAGAATGAACACATAATACACCTCCTGCTGATCATAGTTATGATGAATTACCTTTAATTACTCGAT
		</sequence>
		<sequence>
			<taxon idref="ishinomi Pedetontinus luanchuanensis"/>
			GGATTCGGTATAATTTCACATATCATTAGTCAAGAAAGAGGAAAAAAAGAAGCATTTGGTACTTTAGGAATAATTTACGCTATATTAGCTATTGGCCTATTAGGATTTGTTGTATGAGCTCACCACATATTTACAGTAGGAATAGATGTCGACACACGAGCTTACTTCACAGCAGCAACAATAATCATTGCCGTACCAACAGGAATTAAAATTTTTAGATGATTAGCCACTCTGCATGGTATAAAAATTAATTATTCGCCGCCTCTTCTATGAGCCTTAGGATTCGTTTTTCTATTCACAGTTGGTGGTTTAACTGGAGTTGTATTAGCAAATTCATCAATTGATATTACTTTACATGACACTTATTATGTAGTAGCACACTTCCATTATGTACTTTCAATAGGAGCTGTCTTCGCTATTATAGGAGGTTTCACTCAATGATTTTCTCTATTTATAGGACTTAATATAAATCAACAATGATTAAAAATTCAATTTGTCATTATATTTTTTGGTGTAAACTTAACTTTTTTTCCTCAACACTTTTTAGGGTTAACAGGTATACCTCGACGTTACTCTGATTATCCAGATGCATACATAATATGAAACGTAATATCCTCAACAGGATCCTATATTTCTTTAATTGGAGTTATCCTAATAGTAGTTATTGTATGAGAAGCTAGAATTGGTGCTCGACCAGTATTATTTTCTTTTAATACATCAAGATCATTAGAATGAACACATAATACACCTCCTGCTGATCATAGTTATGATGAATTACCTTTAATTACTCGAT
		</sequence>
		<sequence>
			<taxon idref="Erythromma najas"/>
			GGGTTTGGTATAATCTCACATATTATTGCACAAGAAAGAGGTAAAAAGGAAACGTTTGGAGTATTAGGAATAATTTATGCTATAATTGCAATTGGAATCTTGGGATTCGTAGTATGAGCTCACCACATATTTACTGTAGGAATAGACGTAGATACCCGAGCATACTTTACCTCAGCAACAATAGTAATTGCTGTACCCACAGGAATTAAAATTTTCAGATGGCTTGCAACTTTACATGGTAGTCAACTGAACTATAGTCCCTCATTATTATGAGCATTAGGATTTGTTTTTCTATTTACTGTAGGAGGATTAACAGGGGTAGTTTTAGCAAACTCATCAATTGATATTGCAATACATGACACTTACTACGTCGTAGCCCACTTCCATTATGTTCTCTCTATGGGAGCAGTATTCGCAATCATAGGAGGACTAATTCACTGATTCCCTTTGTTTACAGGAACTACAATGAATAGACAATTATTAAAGGCCCAATTTCTAACAATATTTGTAGGAGTAAACCTGACTTTCTTTCCGCAACATTTTCTAGGTTTAGCAGGAATACCTCGACGATATTCTGATTACCCAGATTCATATACAGCATGAAATATTGTATCTACAGTAGGTAGATCTATCTCAATAATAGGGGTGATCATATTATTATTTATTATCTGAGAGGCAATAGCTTCACAACGACAAGTCTTAACTACAAACGCAATGAATACATCCATTGAGTGATACCAAAAGACCCCGCCGACTGAACACAGATACACGGAACTACCATTAATAATTAAAT
		</sequence>
		<sequence>
			<taxon idref="Petalura gigantea"/>
			GGATTTGGAATAATTTCTCATATTATTGCGCAAGAAAGAGGTAAAAAGGAAACATTTGGAGTTCTTGGAATAATTTATGCCATAGTGGCAATTGGAATCTTAGGATTCGTTGTTTGAGCACACCATATATTTACAGTTGGAATAGATGTAGATACTCGAGCTTATTTCACTTCCGCTACCATGGTTATTGCTGTACCTACAGGTATTAAAATTTTTAGTTGACTTGCAACACTTCATGGTACCAATTTATCTTATAGTCCATCCTTATTATGAGCACTAGGATTCGTGTTTCTGTTCACTATTGGGGGCTTAACTGGAGTTGTTTTAGCTAATTCATCAATTGATATTGCAATACATGATACTTATTATGTAGTAGCTCATTTCCACTACGTTTTATCAATGGGAGCAGTATTTGCTATTATAGGAGGTCTTGTACATTGATTTCCTCTATTTACAGGAGTCACAATAAATAATCACATATTAAAAATTCATTTTTTAATTATATTCATTGGAGTAAATTTAACATTTTTCCCTCAACATTTTTTAGGATTAAGAGGTATACCACGTCGATATTCAGATTACCCTGATGCTTATACTGCATGAAATATTATATCAACACTAGGAAGAACTATTTCTTTATTAGGAGTAATTATATTAATTTTTATTATTTGAGAAGCAATAGCTTCTCAACGACAAATTTTATCTCCTTTAAATCTTAATACATCAATTGAATGATACCAAAAACTTCCTCCTATAGAACATAGCTACGCAGAACTACCTTTATTATTAAAGT
		</sequence>
		<sequence>
			<taxon idref="Tachopteryx thoreyi"/>
			GGATTTGGAATAATTTCTCATATTATTGCGCAAGAAAGAGGTAAAAAGGAAACATTTGGAGTTCTTGGAATAATTTATGCCATAGTGGCAATTGGAATCTTAGGATTCGTTGTTTGAGCACACCATATATTTACAGTTGGAATAGATGTAGATACTCGAGCTTATTTCACTTCCGCTACCATGGTTATTGCTGTACCTACAGGTATTAAAATTTTTAGTTGACTTGCAACACTTCATGGTACCAATTTATCTTATAGTCCATCCTTATTATGAGCACTAGGATTCGTGTTTCTGTTCACTATTGGGGGCTTAACTGGAGTTGTTTTAGCTAATTCATCAATTGATATTGCAATACATGATACTTATTATGTAGTAGCTCATTTCCACTACGTTTTATCAATGGGAGCAGTATTTGCTATTATAGGAGGTCTTGTACATTGATTTCCTCTATTTACAGGAGTCACAATAAATAATCACATATTAAAAATTCATTTTTTAATTATATTCATTGGAGTAAATTTAACATTTTTCCCTCAACATTTTTTAGGATTAAGAGGTATACCACGTCGATATTCAGATTACCCTGATGCTTATACTGCATGAAATATTATATCAACACTAGGAAGAACTATTTCTTTATTAGGAGTAATTATATTAATTTTTATTATTTGAGAAGCAATAGCTTCTCAACGACAAATTTTATCTCCTTTAAATCTTAATACATCAATTGAATGATACCAAAAACTTCCTCCTATAGAACATAGCTACGCAGAACTACCTTTATTATTAAAGT
		</sequence>
		<sequence>
			<taxon idref="Tanypteryx hageni"/>
			GGATTTGGAATAATTTCTCATATTATTGCGCAAGAAAGAGGTAAAAAGGAAACATTTGGAGTTCTTGGAATAATTTATGCCATAGTGGCAATTGGAATCTTAGGATTCGTTGTTTGAGCACACCATATATTTACAGTTGGAATAGATGTAGATACTCGAGCTTATTTCACTTCCGCTACCATGGTTATTGCTGTACCTACAGGTATTAAAATTTTTAGTTGACTTGCAACACTTCATGGTACCAATTTATCTTATAGTCCATCCTTATTATGAGCACTAGGATTCGTGTTTCTGTTCACTATTGGGGGCTTAACTGGAGTTGTTTTAGCTAATTCATCAATTGATATTGCAATACATGATACTTATTATGTAGTAGCTCATTTCCACTACGTTTTATCAATGGGAGCAGTATTTGCTATTATAGGAGGTCTTGTACATTGATTTCCTCTATTTACAGGAGTCACAATAAATAATCACATATTAAAAATTCATTTTTTAATTATATTCATTGGAGTAAATTTAACATTTTTCCCTCAACATTTTTTAGGATTAAGAGGTATACCACGTCGATATTCAGATTACCCTGATGCTTATACTGCATGAAATATTATATCAACACTAGGAAGAACTATTTCTTTATTAGGAGTAATTATATTAATTTTTATTATTTGAGAAGCAATAGCTTCTCAACGACAAATTTTATCTCCTTTAAATCTTAATACATCAATTGAATGATACCAAAAACTTCCTCCTATAGAACATAGCTACGCAGAACTACCTTTATTATTAAAGT
		</sequence>
		<sequence>
			<taxon idref="Anax junius"/>
			GGATTTGGTATAATTTCACATATTATTGCTCAAGAAAGAGGAAAAAAGGAAACATTCGGACTTTTAGGAATAATTTATGCTATAGTAGCAATTGGAATTCTAGGATTTGTAGTATGAGCTCATCATATATTTACTGTAGGAATAGATGTAGATACACGAGCTTATTTTACATCTGCAACTATAGTAATTGCTGTTCCAACTGGAATTAAAATTTTTAGTTGATTAGCAACTTTACATGGAACTCAATTATCTTATAGTCCATCATTACTTTGGGCTTTAGGATTTGTATTCCTCTTTACAATTGGAGGATTAACAGGTGTAGTATTGGCTAATTCATCAATTGATATTGCTATACATGATACATACTATGTAGTAGCTCATTTTCATTATGTTTTATCTATAGGAGCAGTATTTGCTATTATAGGTGGTCTAGTTCATTGATTCCCACTATTCAGAGGAGTTACATTAAATAATCACATACTTAAAATTCACTTTTTAGTTATATTCTTTGGTGTAAACTTAACATTCTTCCCACAACACTTTTTAGGTCTTAGAGGAATACCTCGACGATATTCAGATTATCCAGATGCTTATACAGCTTGAAATATTATATCCACTTTAGGAAGAACAATTTCAGTATTTGGTGTTATTCTATTAATTTTCATTATTTGAGAAGCCATAGTATCACAACGACAAATTTTATCTCCTTTAAATCTAAATACTTCAATTGAATGATATCAGAAGTTACCACCAATAGAACATAGTTATGCTGAATTACCTTTATTACTAAAGT
		</sequence>
		<sequence>
			<taxon idref="Anax parthenope"/>
			GGATTTGGTATAATTTCACATATCATTGCTCAAGAAAGAGGAAAAAAGGAGACATTTGGACTTTTAGGAATAATTTATGCTATAGTAGCAATTGGAATTCTAGGATTTGTAGTATGAGCTCATCATATATTTACTGTAGGAATAGATGTAGATACACGAGCTTATTTTACATCTGCAACTATAGTAATTGCTGTTCCAACTGGAATTAAAATTTTTAGTTGATTAGCAACTTTACATGGAACTCAATTATCTTATAGTCCATCATTACTTTGGGCTTTAGGATTTGTATTCCTCTTTACAATTGGAGGATTAACAGGTGTAGTATTGGCTAATTCATCAATTGATATTGCTATACATGATACATACTATGTAGTAGCTCATTTCCACTATGTTCTATCTATAGGAGCAGTATTTGCTATTATAGGTGGTTTAGTTCATTGATTCCCATTATTTAGAGGAGTTACATTAAACAATCATATACTTAAAATTCACTTTCTAGTTATATTCTTTGGTGTAAATTTAACATTCTTCCCACAACATTTTTTAGGTCTTAGAGGAATACCTCGACGATACTCAGATTATCCAGATGCTTATACAGCTTGAAATATTATATCCACTTTAGGAAGAACAATTTCAGTATTTGGTGTTATTTTATTAATTTTCATTATTTGAGAAGCTATAGTATCACAACGACAAATTTTATCTCCTTTAAATCTAAATACTTCAATTGAATGATATCAGAAGTTACCACCAATAGAACATAGTTATGCTGAATTACCTTTATTACTAAAGT
		</sequence>
		<sequence>
			<taxon idref="Anax nigrofasciatus kurosujigin"/>
			---------------TCACATATTATTGCACAAGAAAGAGGAAAAAAGGAAACATTTGGACTTTTAGGAATAATTTATGCTATAGTAGCAATTGGAATTCTAGGATTTGTAGTATGAGCCCATCATATATTTACTGTAGGAATAGATGTAGATACACGAGCTTATTTTACATCTGCAACTATAGTAATTGCTGTTCCAACAGGAATTAAAATTTTTAGTTGATTAGCAACTTTACATGGAACTCAATTATCTTATAGCCCATCATTACTTTGAGCTTTAGGATTCGTATTCCTCTTTACAATTGGGGGATTAACAGGTGTAGTATTGGCTAATTCATCAATTGATATTGCTATACATGATACATATTATGTAGTAGCCCATTTCCATTATGTTTTATCTATAGGAGCAGTATTTGCAATTATAGGTGGTCTAGTTCATTGATTCCCATTATTTAGAGGAGTTACATTAAATAATCATATACTTAAAATTCACTTTCTAGTAATATTTTTCGGTGTAAACTTAACATTCTTCCCACAACACTTTTTAGGTCTTAGAGGAATACCTCGACGATATTCAGATTATCCAGACGCTTATACAGCTTGAAATATTATATCCACTTTAGGAAGAACAATTTCAGTATTTGGTGTTATTTTATTAATTTTCATTATTTGAGAAGCTATAGTATCACAACGACAAATTCTATCTCCTTTAAATCTAAATACTTCAATTGAATGATATCAAAAGTTACCACCAATAGAACATAGTTATGCTGAATTACCTTTATTACTAAAGT
		</sequence>
		<sequence>
			<taxon idref="Aeshna mixta madarayanma"/>
			GGATTTGGTATAATTTCACACATTATTGCTCAAGAAAGAGGTAAAAAGGAAACATTTGGCTTACTAGGAATAATCTATGCTATAGTAGCTATTGGAATTCTTGGATTTGTTGTTTGAGCACATCATATGTTCACTGTAGGAATAGATGTTGATACACGAGCTTATTTTACATCAGCAACTATAGTAATTGCTGTACCAACAGGAATTAAGATTTTCAGTTGATTAGCAACACTACACGGAACTCAACTATCTTATAGTCCATCTCTACTATGAGCATTAGGATTTGTATTTCTATTTACTATTGGAGGATTAACTGGAGTTGTCTTAGCTAATTCATCAATTGATATTGCTATACATGATACATATTATGTAGTAGCTCATTTTCACTATGTTTTATCTATAGGAGCTGTATTTGCTATTATAGCAGGACTAGTACACTGATTCCCATTATTCAGAGGAGTAACTATAAACAATCATATACTTAAAATTCACTTCATAGTAATATTTGTAGGAGTAAATTTAACTTTCTTTCCTCAACACTTTTTAGGTCTTAGAGGTATACCACGACGATACTCAGACTACCCTGATGCTTATACTGCATGAAATATTATGTCTACATTAGGAAGTACTATTTCTCTATTTGGAGTAATTCTATTAATTTTTATTATTTGAGAAGCTATAGTATCACAACGACAAATTTTATCACCATTAAATTTAAATACATCAATTGAATGATATCAGAAATTACCTCCTATGGAACATAGTTACGCTGAATTACCTTTATTATTAAAGT
		</sequence>
		<sequence>
			<taxon idref="Anaciaeschna triangulifera tobiiroyanma"/>
			---------------TCACACATTATTGCTCAAGAAAGAGGAAAAAAGGAAACCTTTGGTCTATTAGGTATAATTTATGCTATAGTAGCCATTGGAATTTTAGGATTCGTTGTTTGAGCACATCATATATTCACAGTAGGAATAGATGTTGATACACGAGCATATTTTACTTCAGCAACTATAGTAATTGCTGTACCAACAGGAATTAAAATTTTTAGTTGACTAGCAACATTACATGGAACTCAATTATCTTATAGACCATCATTATTGTGAGCATTAGGATTTGTATTTTTATTCACTATTGGAGGATTAACAGGAGTAGTTCTAGCTAACTCATCAATTGATATTGCTATACATGATACTTATTATGTAGTAGCTCATTTCCATTATGTATTATCTATGGGAGCAGTATTTGCAATTATAGGGGGTTTAGTACACTGATTCCCATTATTTAGAGGAGTAACTTTAAATAACCACATACTTAAAATTCATTTCATAGTAATATTTTTCGGGGTAAACTTAACATTTTTCCCACAACATTTCTTAGGTCTTAGAGGAATACCTCGACGATATTCAGATTATCCTGATGCTTATACAGCATGAAATATTATATCAACATTAGGAAGTACTATCTCAGTATTTGGAGTAATTCTATTAATCTATATTATTTGAGAAGCAATAGTATCCCAACGACAAATTCTATCACCTCTAAATTTAAATACATCAATTGAATGATACCAAAAGTTACCACCTATGGAACATAGCTATGCTGAATTACCTTTATTATTAAAGT
		</sequence>
		<sequence>
			<taxon idref="Aeschnophlebia longistigma Aoyanma"/>
			GGATTTGGAATAATTTCCCATATTATTGCTCAAGAGAGTGGTAAAAAGGAAACTTTTGGTCTATTAGGAATAATTTACGCTATAGTAGCTATTGGAATTTTAGGATTTGTTGTATGAGCACATCATATATTCACAGTAGGAATGGATGTTGATACTCGAGCTTACTTTACATCAGCAACTATAGTAATTGCTGTACCTACAGGAATTAAAATTTTTAGTTGATTAGCAACCCTTCATGGAACACAATTATCTTATAGCCCTTCATTATTATGAGCATTAGGATTTGTATTTCTATTCACAATTGGAGGATTAACTGGAGTAGTATTAGCAAATTCATCAATTGATATTGCTATACACGATACATATTATGTAGTTGCTCATTTCCATTATGTTTTATCAATGGGTGCTGTGTTTGCTATTATAGGAGGATTAGTTCATTGATTTCCTTTATTTAGAGGTGTAACATTAAATAATCATATACTTAAAATTCACTTCCTAGTTATATTTATTGGAGTAAATTTAACATTCTTCCCACAACACTTCTTAGGTCTTAGA----------------------------------------------------------------------------------------------------------------------------------------------------------------------------------------------------------------------------------------------
		</sequence>
		<sequence>
			<taxon idref="Aeshna verticalis ruriboshi"/>
			---------------TCACATATTATTGCACAAGAAAGAGGAAAAAAGGAAACATTTGGTCTATTAGGAATRATTTATGCTATAGTAGCCATTGGAATTCTAGGATTTGTTGTATGAGCACACCATATATTTACTGTAGGAATAGATGTTGATACACGAGCCTACTTCACATCAGCAACTATAGTAATTGCTGTTCCAACAGGAATCAAAATTTTCAGTTGATTAGCAACATTACATGGAACTCAATTATCTTATAGTCCATCYTTATTATGAGCATTAGGATTTGTATTCTTATTTACTATTGGTGGTTTAACTGGAGTAGTTTTAGCTAATTCATCAATTGATATTGCTATGCATGATACATAYTATGTAGTAGCTCATTTCCACTATGTATTATCCATAGGAGCAGTATTCGCAATTATAGGAGGACTAGTACACTGATTTCCATTATTTAGWGGAGTAACTTTAAATAATCATATACTTAAAATTCATTTTATAGTAATGTTTATTGGAGTAAATTTAACCTTTTTTCCTCAACATTTYCTAGGTCTTAGAGGAATACCTCGACGATATTCAGATTATCCTGATGCTTACACAGCATGAAATATTATGTCTACATTAGGAAGAACTATTTCATTGTTTGGAGTAATTCTATTAATTTTTATTATTTGAGAAGCYATAGTATCACAACGACAAATTTTATGTCCRTTGAATTTAAATACATCAATTGAATGATACCAAAAATTRCCTCCTATAGAACATAGTTACGCTGAATTGCCTTTATTATTAAAGT
		</sequence>
		<sequence>
			<taxon idref="Aeshna cyanea ruriboshi"/>
			----------------------------------------------------------------------------------------------------------------------------------------------------------------------------------------------------------------------------------------TACACGGAACTCAATTATCTTATAGACCATCTTTATTATGAGCATTAGGATTTGTATTTTTATTTACAATTGGTGGTTTAACTGGAGTAGTACTAGCTAACTCATCAATTGATATTGCTATACACGATACATACTATGTAGTAGCTCATTTCCATTATGTACTATCTATAGGAGCAGTATTTGCTATTATAGGAGGATTAGTTCACTGATTTCCTTTATTCAGAGGAGTAACTATAAATAATCATATACTTAAAATTCATTTTGTAGTAATATTTGTTGGGGTAAACTTAACTTTCTTTCCTCAACATTTTCTAGGACTTAGAGGTATACCTCGACGATATTCAGATTATCCAGATGCATATACAGCATGAAATATTATATCCACACTAGGAAGAACTATTTCATTATTCGGAGTAATTCTATTAATTTTTATTATTTGAGAAGCTATAGTATCACAACGACAAATTCTATGTCCATTAAATTTAAATACATCAATTGAATGATATCA-----------------------------------------------------
		</sequence>
		<sequence>
			<taxon idref="Aeshna grandis ruriboshi"/>
			---------------TCACATATTATTGCACAAGAAAGAGGAAAAAAGGAAACATTTGGTCTATTAGGAATRATTTATGCTATAGTAGCCATTGGAATTCTAGGATTTGTTGTATGAGCACACCATATATTTACTGTAGGAATAGATGTTGATACACGAGCCTACTTCACATCAGCAACTATAGTAATTGCTGTTCCAACAGGAATCAAAATTTTCAGTTGATTAGCAACATTACATGGAACTCAATTATCTTATAGTCCATCYTTATTATGAGCATTAGGATTTGTATTCTTATTTACTATTGGTGGTTTAACTGGAGTAGTTTTAGCTAATTCATCAATTGATATTGCTATGCATGATACATAYTATGTAGTAGCTCATTTCCACTATGTATTATCCATAGGAGCAGTATTCGCAATTATAGGAGGACTAGTACACTGATTTCCATTATTTAGWGGAGTAACTTTAAATAATCATATACTTAAAATTCATTTTATAGTAATGTTTATTGGAGTAAATTTAACCTTTTTTCCTCAACATTTYCTAGGTCTTAGAGGAATACCTCGACGATATTCAGATTATCCTGATGCTTACACAGCATGAAATATTATGTCTACATTAGGAAGAACTATTTCATTGTTTGGAGTAATTCTATTAATTTTTATTATTTGAGAAGCYATAGTATCACAACGACAAATTTTATGTCCRTTGAATTTAAATACATCAATTGAATGATACCAAAAATTRCCTCCTATAGAACATAGTTACGCTGAATTGCCTTTATTATTAAAGT
		</sequence>
		<sequence>
			<taxon idref="Aeshna rileyi ruriboshi"/>
			----------------------------------------------------------------------------------------------------------------------------------------------------------------------------------------------------------------------------------------TACATGGAACTCAACTATCATATAGTCCATCTTTATTATGAGCATTAGGATTCGTATTTTTATTTACTATTGGAGGATTAACAGGAGTAGTTCTTGCTAATTCATCAATTGATATTGCCATACATGATACATATTATGTAGTAGCCCATTTCCATTATGTATTATCTATAGGAGCTGTATTTGCAATTATAGGAGGATTAGTACACTGATTTCCATTGTTTAGAGGAGTAACTTTAAATAATCATATACTTAAAATTCACTTTATAGTTATATTTGTTGGAGTAAATCTAACATTTTTCCCACAACATTTTCTAGGTCTTAGAGGAATACCTCGACGATACTCAGATTATCCTGATGCTTACACAGCATGAAATATTATATCAACATTAGGAAGAACTATTTCAGTATTTGGAGTAATTTTATTAATTTTTATTATTTGAGAAGCTATAGTATCACAACGACAAATTTTATCTCCACTAAATTTAAATACATCAATTGAATGATATCA-----------------------------------------------------
		</sequence>
		<sequence>
			<taxon idref="Gynacantha japonica katori"/>
			GGATTTGGTATAATTTCTCATATTATTGCTCAAGAAAGAGGTAAAAAGGAAACTTTTGGTCTATTAGGAATAATTTATGCTATAGTAGCAATTGGAATTTTAGGATTTGTAGTATGAGCTCATCATATATTTACTGTAGGAATAGATGTTGATACACGAGCATATTTTACTTCAGCTACTATAGTAATTGCTGTACCAACAGGAATTAAAATTTTCAGTTGATTAGCAACACTTCATGGAACTCAATTATCTTATAGCCCTTCATTATTATGAGCATTAGGTTTTGTATTTTTATTCACAATTGGAGGTTTAACCGGAGTAGTATTAGCAAACTCATCTATTGATATTGCCATACATGATACCTATTATGTAGTAGCCCATTTTCACTACGTTTTATCAATAGGAGCAGTATTTGCTATTATAGGAGGATTAGTACACTGATTCCCATTATTTAGAGGAGTCGCCTTAAATAATCATTTACTTAAGGCTCATTTTCTAATTATATTTTTTGGAGTAAATTTAACATTTTTCCCACAACATTTTTTAGGACTCAGC----------------------------------------------------------------------------------------------------------------------------------------------------------------------------------------------------------------------------------------------
		</sequence>
		<sequence>
			<taxon idref="Gynacantha interioris katori"/>
			---------------TCCCATATTATTGCACAAGAAAGAGGAAAAAAGGAAACATTTGGATTATTAGGGATAATCTATGCTATAGTAGCAATTGGAATTCTAGGATTTGTAGTATGAGCCCATCATATATTCACAGTAGGAATAGATGTAGATACACGAGCTTACTTCACATCAGCTACTATAGTAATTGCTGTTCCAACAGGAATCAAGATTTTCAGATGATTAGCAACTCTCCATGGAACTCAATTATCTTACAGACCATCTTTACTATGAGCATTAGGGTTTGTATTTCTATTCACAATTGGAGGTTTAACAGGAGTAGTTTTAGCAAATTCATCTATTGATATTGCTATACATGATACATATTATGTTGTAGCTCATTTCCATTATGTTTTATCTATAGGAGCCGTATTTGCTATTATAGGCGGACTAGTTCACTGATTTCCTTTATTTACAGGAACTGCTTTAAATCAACATCTCCTTAAAATCCACTTCTTCATTATATTTTTTGGTGTAAATCTAACATTTTTCCCTCAACATTTCTTAGGTCTAAGAGGAATACCACGACGATATTCTGATTATCCAGATGCTTACACAGCATGAAACATTATATCAACATTAGGTAGAACTATTTCTGTATTTGGAGTAATTTTATTAATTTATATTATTTGAGAAGCAATAGTATCTCAACGAATAATTATGTCACCATTAAACTTAAATTCATCAGTGGAATGATATCAAAAGTTACCTCCTATAGAACATAGTTATGCTGAATTACCTTTATTATTAAAGT
		</sequence>
		<sequence>
			<taxon idref="Gynacantha membranalis katori"/>
			---------------TCCCATATTATTGCCCAAGAAAGAGGAAAAAAGGAAACATTTGGGTTATTAGGAATAATTTATGCCATAGTAGCAATTGGAATTCTAGGATTTGTAGTATGAGCACATCATATATTCACAGTTGGTATAGATGTTGATACACGAGCATACTTTACATCAGCTACTATAGTAATTGCTGTTCCAACAGGAATTAAAATTTTTAGTTGATTAGCAACACTTCATGGAACCCAATTATCATACAGTCCTTCATTATTATGAGCTCTAGGATTCGTATTTCTATTTACGATTGGAGGATTAACTGGAGTAGTATTAGCAAATTCATCTATTGACATTGCAATGCATGATACTTATTATGTTGTTGCTCATTTCCACTACGTTTTATCAATAGGAGCTGTATTTGCAATTATAGGAGGATTAGTTCATTGATTTCCTCTCTTTAGAGGAGTTGCATTAAATCAGCACCTTCTTAAAACTCATTTCCTAGTAATATTCTTTGGAGTAAATTTAACATTTTTCCCTCAACATTTCTTAGGTCTTAGAGGAATACCACGACGATACTCAGACTATCCTGATGCATACACAGCATGAAATATTATTTCAACCTTAGGTAGAACTATTTCAGTGTTTGGGGTAATTTTATTAATTTATATTATCTGAGAAGCTATGGTATCTCAACGAACAATTATATCACCATTAAACCTAAATTCATCAGTTGAATGATATCAAAAATTACCTCCTATAGAACATAGTTATGCTGAATTACCTTTATTACTAAAGT
		</sequence>
		<sequence>
			<taxon idref="Gynacantha bullata katori"/>
			---------------------------------------------------------------------------------------------GGTATTTTAGGATTTGTAGTATGAGCTCATCATATATTTACAGTAGGAATAGACGTTGATACTCGAGCCTATTTCACCTCAGCAACTATAGTAATTGCTGTTCCAACAGGAATTAAAATTTTTAGTTGATTAGCAACCCTTCATGGAACTCAACTATCATATAGTCCATCCCTTTTATGAGCTTTAGGGTTTGTATTTTTATTTACAATTGGTGGTTTAACAGGAGTAGTATTAGCAAATTCATCTATTGATATTGCTATACATGATACTTATTATGTTGTTGCTCACTTCCACTATGTATTATCTATGGGAGCTGTATTCGCAATTATAGGAGGATTAGTTCATTGATTTCCATTATTTAGAGGAGTTGCCTTAAATAATCACCTTCTTAAAATTCACTTCTTTGTAATATTCTTCGGGGTAAATTTAACATTTTTCCCACAACATTTCCTTGGTCTTAGTGGAATACCACGACGATACTCAGACTACCCAGATGCTTACACAGCATGAAATATTATATCAACATTAGGTAGAACTATTTCAGTATTTGGAGTAATTTTATTAATTTATATTATCTGAGAAGCCATAGTATCACAACGAATACTTATATCACCATTAAACTTAAATTCATCAATTGAATGATACCAAAAATTACCTCCTATAGAACATAGCTATGCTGAACTACCTTTATTATTAAAGT
		</sequence>
		<sequence>
			<taxon idref="yanma Polycanthagyna melanictera yahu"/>
			GGATTTGGAATAATTTCACATATTATTGCCCAAGAAAGAGGGAAAAAGGAAACATTTGGTTTATTAGGAATAATTTACGCCATAGTAGCAATTGGAATTCTAGGATTTGTTGTATGAGCACACCACATATTTACTGTAGGAATAGATGTTGATACTCGAGCTTACTTTACATCAGCAACAATAGTAATTGCAGTTCCAACAGGAATTAAAATTTTTAGTTGACTAGCAACCCTTCATGGTACTCAATTATCTTATAGACCATCCTTATTATGAGCATTAGGATTTGTATTTCTATTTACTATTGGTGGGTTAACAGGAGTAGTATTAGCTAATTCATCAATTGATATTGCTATACATGATACTTACTATGTAGTAGCTCATTTTCATTATGTTTTATCAATAGGAGCAGTATTTGCTATTATAGGAGGATTGGTACACTGATTTCCATTATTTAGAGGAGTAACATTAAACAATCACATACTTAAGATTCACTTCATAGTAATATTTGTAGGAGTTAACTTAACCTTCTTTCCACAACACTTCTTAGGTCTTAGA----------------------------------------------------------------------------------------------------------------------------------------------------------------------------------------------------------------------------------------------
		</sequence>
		<sequence>
			<taxon idref="gomp Asiagomphus coreanus"/>
			GGATTCGGAATAATTTCCCATATTATTGCACAAGAAAGTGGTAAAAAGGAAACATTTGGTGTACTTGGTATAATTTACGCCATAGTAGCAATTGGTATTTTGGGGTTTGTAGTATGAGCCCACCATATATTCACTGTTGGAATAGACGTAGATACTCGAGCATATTTCACTTCAGCCACTATAGTGATTGCAGTACCAACAGGAATTAAGATTTTCAGATGATTAGCAACACTTCACGGAACTCAATTATCCTATAGTCCCTCCCTCCTATGAGCCTTAGGATTTGTATTCCTATTTACAATTGGAGGGTTAACAGGAGTAGTACTGGCTAACTCATCTATTGACATTGCTATACATGATACTTATTATGTAGTTGCTCACTTTCACTATGTACTATCCATAGGAGCTGTATTTGCAATTATAGGAGGATTAGTACACTGATTTCCCCTGTTCTCAGGAGTAACTCTAAATAACTATTTATTAAAAATTCAATTTTTAGTTATATTTGTAGGAGTAAATTTGACATTTTTCCCACAACATTTTTTAGGTTTAAGAGGTATACCCCGACGATATTCGGATTATCCTGACGCCTACACTGCATGAAATATTATATCTTCTCTAGGAAGAATCATTTCTCTAATTGGGGTCTTTATTTTAATCTTCATTATATGAGAAGCTATAACAGCTCAACGTCCCATTCTTTCACCATTAAATTTAAATACCTCAATTGAATGGTATCAAAAACTCCCACCCATGGAACATAGTTATGCTGAATTACCTATCCTATTAAAGT
		</sequence>
		<sequence>
			<taxon idref="gomp Onychogomphus forcipatus"/>
			GGATTTGGAATAATCTCTCATATTATTGCTCAAGAAAGAGGAAAAAAGGAAACATTTGGAGTATTAGGTATAATTTATGCAATAATAGCAATTGGAATTCTTGGATTTGTTGTTTGAGCACATCATATATTTACTGTAGGAATAGATGTAGATACACGAGCTTATTTCACTTCAGCTACTATAGTTATTGCTGTTCCAACAGGAATTAAAATTTTTAGCTGACTTGCTACTTTACATGGTACACAATTAAATTATAGCCCTTCCTTATTATGAGCATTAGGATTTGTATTTCTATTTACTATTGGAGGATTAACAGGAGTAGTTCTAGCTAATTCATCTATTGATATTGCATTACATGATACTTATTATGTAGTAGCTCATTTCCATTATGTATTATCAATAGGAGCTGTATTTGCAATTATAGGAGGGTTAGTTCACTGATTCCCATTATTTTCAGGGGTTACAATAAATTCACACCTATTAAAAATTCAATTTCTAGTAATATTTGTAGGAGTAAATTTAACCTTCTTCCCGCAACATTTCTTGGGATTAAGAGGTATACCACGGCGATATTCAGATTATCCTGACGCTTATACATCATGAAATATTATATCTTCATTAGGAAGAATTATCTCTCTTGTTGGGGTATTTATTTTAATTTTTATTGTATGAGAAGCTCTATCTGCTCAACGACCAGTATTATCCCCATTAAACCTTAATACATCAATTGAATGATATCAAAAGTTACCTCCGATGGAACATAGTTATGCTGAGCTTCCTATATTATTAAAGT
		</sequence>
		<sequence>
			<taxon idref="gomp Nihonogomphus minor aosanae"/>
			GGATTTGGAATGATTTCACATATTATTGCTCAAGAAAGAGGAAAAAAGGAAACTTTCGGAGTATTAGGAATAATTTATGCAATAATAGCAATTGGAATTCTTGGATTTGTTGTTTGGGCCCATCATATATTCACCGTAGGAATGGACGTAGACACTCGAGCTTACTTCACTTCAGCAACTATAGTTATTGCGGTGCCAACAGGAATTAAAATCTTTAGCTGACTTGCCACCTTACATGGTGCCCAAATATCATATAGCCCCTATTTATTATGAGCTCTAGGATTCGTATTTTTATTTACCATTGGAGAGTTAACAGGGGTAGTTTTAGCAAACTCATCTATTGATATTGCATTACACGACACGTACTACGTAGTATCCCACTTTCACTATGTACTATCTATAGGGGCAGTATTCGCTAATATAGGAAGACTAGTACACTGATTCCCTTTATTTTCTGGTGTTACAGTAAACTCTCACCTTCTATATATTCAATTCTTCGTTATATTGGTAGGAGTTAACCTAACATTTTTCCCTCAACATTTTCTAGGACTAAGA----------------------------------------------------------------------------------------------------------------------------------------------------------------------------------------------------------------------------------------------
		</sequence>
		<sequence>
			<taxon idref="gomp Shaogomphus postocularis honsanae"/>
			GGATTTGGTATAATTTCTCACATCATTGCACAAGAAAGTGGTAAAAAGGAAACATTTGGAGTTTTGGGAATAATTTATGCAATAGTAGCAATTGGAATTCTAGGATTTGTAGTTTGAGCTCATCATATATTTACTGTAGGAATAGATGTAGATACTCGGGCATATTTCACTTCAGCCACAATAGTAATTGCTGTTCCAACAGGAATTAAGATTTTTAGATGACTAGCCACTTTGCATGGAACTCAATTATCTTATAGACCATCTCTCCTATGAGCTCTAGGATTTGTTTTCCTATTTACTATTGGTGGATTGACAGGAGTAGTTTTAGCGAACTCCTCTATTGATATTGCAATACATGATACTTACTATGTAGTTGCTCATTTTCATTATGTATTATCTATAGGAGCTGTATTTGCTATTATAGGAGGCCTAGTTCACTGATTCCCTCTATTAACAGGAGTAACCTTAGACAACCATTTATTAAAAATTCAGTTCTTAGGTATATTCGTCGGAGTAAAATTAACATTCCTCCCACAACACTACTTAGATTTAAGA----------------------------------------------------------------------------------------------------------------------------------------------------------------------------------------------------------------------------------------------
		</sequence>
		<sequence>
			<taxon idref="gomp Trigomphus nigripes tabeKorea"/>
			GGATTTGGAATGATCTCCCATATTATTGCTCAAGAAAGAGGGAAAAAGGAGACGTTTGGAGTTCTAGGAATAATTTATGCCATAATAGCAATTGGAATTCTTGGATTTGTTGTTTGAGCTCATCACATATTTACAGTAGGTATGGATGTAGATACTCGAGCATATTTCACTTCCGCTACGATAGTTATTGCTGTTCCCACAGGAATTAAGATTTTTAGATGACTTGCTACACTTCATGGCACTCAATTATCTTATAGTCCTTCACTACTATGAGCTCTAGGATTTGTATTCCTATTCACCATTGGTGGATTAACAGGAGTAGTATTAGCTAATTCATCAATTGATATTGCTATACATGATACCTACTATGTCGTAGCCCATTTTCATTATGTATTATCAATAGGAGCTGTATTTGCAATTATAGGAGGGTTAGTTCACTGATTTCCTTTATTCTCGGGGGTGACACTAAATAATCACATGTTAAAAATCCAATTCTTAGTTATATTTGTTGGAGTTAATTTAACCTTCTTTCCTCAACATTTCTTAGGTTTAAGA----------------------------------------------------------------------------------------------------------------------------------------------------------------------------------------------------------------------------------------------
		</sequence>
		<sequence>
			<taxon idref="gomp Burmagomphus collaris"/>
			GGATTTGGTATAATTTCTCATATTATTGCCCAAGAAAGAGGAAAAAAGGAAACATTTGGAGTACTCGGAATAATTTATGCTATAGTAGCCATTGGTATTTTAGGATTCGTAGTTTGAGCACATCATATATTCACAGTAGGAATGGATGTAGATACTCGAGCATATTTTACATCAGCCACAATAGTAATTGCAGTTCCAACTGGAATTAAAATTTTCAGATGATTAGCGACTCTTCATGGAACACAACTTTCATATAGTCCATCATTACTATGGGCTCTAGGTTTTGTATTTTTATTTACTATTGGAGGATTGACAGGAGTAGTTTTGGCTAACTCATCTATTGATATTGCTATACATGATACTTATTATGTAGTTGCACACTTTCATTATGTTTTATCCATAGGAGCTGTATTTGCAATTATGGGTGGTTTGGTTCATTGATTTCCTTTATTTTCAGGAGTAACTTTAGATAATTACTTATTAAAAATTCAATTCCTAGTTATATTTGTCGGAGTAAATTTAACCTTTTTTCCTCAACACTTCTTAGGATTAAGT----------------------------------------------------------------------------------------------------------------------------------------------------------------------------------------------------------------------------------------------
		</sequence>
		<sequence>
			<taxon idref="gomp Anisogomphus maacki miyama"/>
			GGATTCGGAATAATCTCACATATTATTGCACAAGAAAGAGGAAAAAAGGAAACATTTGGAGTACTTGGAATAATTTATGCAATGGTAGCAATTGGAATTCTTGGTTTTGTTGTATGAGCTCATCATATATTTACAGTTGGAATAGATGTTGATACTCGAGCATATTTTACTTCCGCTACAATAGTTATTGCTGTACCAACAGGAATTAAAATTTTTAGCTGATTAGCTACATTGCATGGAACTCAACTTTCTTATAGTCCCTCACTATTATGAGCCTTAGGATTTGTATTCCTATTTACTATTGGAGGATTAACAGGAGTAGTATTAGCCAATTCATCTATTGATATTGCTATACATGATACCTATTATGTTGTAGCACATTTCCATTATGTATTATCGATAGGAGCAGTATTTGCTATTATAGGAGGATTAGTTCATTGATTTCCATTATTTTCAGGAGTAACTTTAGATAGTTACCTACTAAAGGTTCAATTCTTAGTAATATTTATTGGTGTAAACTTAACTTTCTTCCCTCAGCATTTTTTAGGATTAAGA----------------------------------------------------------------------------------------------------------------------------------------------------------------------------------------------------------------------------------------------
		</sequence>
		<sequence>
			<taxon idref="gomp Gomphidia confluens"/>
			GGATTCGGAATAATTTCACATATTATTGCCCAAGAAAGAGGTAAAAAGGAAACCTTTGGAGTATTAGGAATAATTTATGCTATATTAGCAATTGGTTTATTAGGATTTGTAGTGTGAGCTCATCATATATTCACTGTAGGTATAGATGTAGATACTCGAGCATACTTTACATCCGCCACTATAGTAATTGCTGTTCCAACAGGAATTAAAATTTTCAGATGGTTAGCCACTCTCCACGGAACACAATTTTCATATAGCCCTTCATTATTATGAGCTCTTGGATTCGTATTTTTATTTACTATTGGAGGATTAACAGGTGTAGTCTTAGCCAATTCATCAATTGACATTGCACTACATGACACATATTATGTAGTAGCTCATTTCCATTACGTTCTTTCAATAGGAGCAGTATTTGCCATTATAGGAGGATTAGTTCATTGATTTCCTTTATTCACAGGAGTATCTTTAAACAACTATATTTTAAAGGTTCAATTTCTAGTAATATTTATTGGAGTTAATCTAACATTCTTCCCTCAACACTTTTTAGGATTAGCA----------------------------------------------------------------------------------------------------------------------------------------------------------------------------------------------------------------------------------------------
		</sequence>
		<sequence>
			<taxon idref="gomp Lamelligomphus ringens"/>
			GGATTTGGTATAATTTCTCATATTATTGCTCAAGAAAGAGGTAAAAAGGAAACCTTTGGAGTATTAGGTATAATTTATGCAATATTAGCAATTGGAATTCTTGGATTTGTTGTTTGAGCTCATCATATATTTACAGTTGGAATAGATGTAGATACTCGAGCCTACTTCACTTCCGCAACAATAGTTATTGCCGTTCCAACAGGAATTAAAATTTTCAGTTGACTTGCCACACTACACGGTGCTCAACTATCTTACAGACCTTCCTTATTATGGGCACTAGGATTTGTATTCCTATTTACAATTGGAGGATTAACAGGAGTGGTACTAGCTAACTCATCTATTGATATTGCATTACATGACACTTATTATGTAGTAGCTCATTTCCATTATGTTCTATCTATAGGAGCAGTATTTGCAATTATAGGCGGACTAGTCCACTGATTTCCTTTATTTTCAGGAGTAACAATAAATTCCCATTTATTAAAAATTCAATTTTTAGTAATATTCGTAGGAGTAAATTTAACATTCTTTCCTCAACATTTTCTTGGACTAAGA----------------------------------------------------------------------------------------------------------------------------------------------------------------------------------------------------------------------------------------------
		</sequence>
		<sequence>
			<taxon idref="cord Cordulegaster boltonii"/>
			GGATTTGGTATAATTTCACACATTATTGCTCAGGAAAGTGGGAAAAAGGAAACTTTCGGATTATTAGGAATAATCTATGCTATAGTAGCAATTGGGATTTTAGGTTTCGTTGTATGAGCACACCATATATTTACTGTAGGAATGGATGTAGATACTCGTGCTTACTTTACATCAGCAACTATAGTTATTGCTGTTCCCACTGGAATTAAAATTTTTAGTTGATTAGCTACTCTACACGGTACCCAACTCTCATATAGACCTTCATTATTATGAGCTTTAGGATTTGTATTTTTATTTACTATTGGTGGTTTAACTGGAGTAGTTTTAGCTAATTCATCTATTGACATTGCTATACATGATACCTATTATGTAGTAGCTCATTTCCATTATGTATTATCCATGGGAGCGGTTTTTGCAATTATAGGTGGATTAGTCCACTGATTCCCTCTATTTTCAGGAGTTACTTTAAATAATCACATATTAAAAATCCAATTCTCAGTAATATTTATTGGAGTTAACTTAACTTTCTTTCCTCAACATTTTTTAGGATTAAGAGGTATACCACGACGATACTCAGATTATCCAGATGCTTATACATCATGAAATATTTTATCTACTTTAGGTAGAACTATTTCCCTTATTGGAGTATTAATTTTAATTTATATTATTTGAGAAGCATTAACATCCCAACGCCAAATTCTATCTCCTTTAAGTTTAAATTCTTCCATTGAATGATTACAAAACACTCCTCCTATAGAACATAGTTATAGAGAATTGCCTTTATTATTAAAGT
		</sequence>
		<sequence>
			<taxon idref="cord Macromia daimoji"/>
			GGATTTGGAATAATTTCACATATTATTGCTCAGGAAAGAGGTAAAAAGGAAACATTTGGAGTATTAGGAATAATTTATGCAATAGTAGCAATTGGTATTTTAGGATTTGTAGTATGAGCTCATCATATATTTACTGTTGGAATGGATGTTGATACTCGAGCATATTTCACTTCAGCAACAATAGTAATTGCTGTTCCAACAGGAATTAAAATTTTTAGCTGATTAGCAACCCTTCACGGAACACAACTTTCTTATAGTCCATCATTATTATGAGCCTTAGGATTTGTATTTTTATTTACTATTGGAGGATTAACAGGAGTTGTATTAGCTAACTCATCTATTGATATTGCACTCCATGATACCTATTATGTAGTAGCTCATTTTCATTATGTCTTATCTATAGGAGCAGTATTCGCTATTATAGGAGGTTTAGTTCAATGATTCCCTCTATTTACAGGATTAACATTAAATAATCAATTATTAAAAATTCAATTCTTAGTTATATTCATTGGAGTAAACTTGACTTTTTTCCCTCAACATTTCCTAGGTCTTAGAGGAATACCTCGACGTTATTCAGATTATCCTGATGCTTACACCTCATGAAATATTTTATCATCTTTAGGAAGAGTAATCTCTCTATTTGGAGTGATGATATTAATTTTTATTATATGAGAGAGAATGTATTCCCAACGACAAGTATTAAGTCCACTTAATATTAATTCATCAATTGAATGATATCAAAAACTTCCTCCAATGGAACATAGTTACGCTGAGTTACCTCTACTATTAAAGT
		</sequence>
		<sequence>
			<taxon idref="cord Macromia eurynome"/>
			GGATTTGGAATAATTTCACATATTATTGCTCAGGAAAGAGGTAAAAAGGAAACATTTGGAGTATTAGGAATAATTTATGCAATAGTAGCAATTGGTATTTTAGGATTTGTAGTATGAGCTCATCATATATTTACTGTTGGAATGGATGTTGATACTCGAGCATATTTCACTTCAGCAACAATAGTAATTGCTGTTCCAACAGGAATTAAAATTTTTAGCTGATTAGCAACCCTTCACGGAACACAACTTTCTTATAGTCCATCATTATTATGAGCCTTAGGATTTGTATTTTTATTTACTATTGGAGGATTAACAGGAGTTGTATTAGCTAACTCATCTATTGATATTGCACTCCATGATACCTATTATGTAGTAGCTCATTTTCATTATGTCTTATCTATAGGAGCAGTATTCGCTATTATAGGAGGTTTAGTTCAATGATTCCCTCTATTTACAGGATTAACATTAAATAATCAATTATTAAAAATTCAATTCTTAGTTATATTCATTGGAGTAAACTTGACTTTTTTCCCTCAACATTTCCTAGGTCTTAGAGGAATACCTCGACGTTATTCAGATTATCCTGATGCTTACACCTCATGAAATATTTTATCATCTTTAGGAAGAGTAATCTCTCTATTTGGAGTGATGATATTAATTTTTATTATATGAGAGAGAATGTATTCCCAACGACAAGTATTAAGTCCACTTAATATTAATTCATCAATTGAATGATATCAAAAACTTCCTCCAATGGAACATAGTTACGCTGAGTTACCTCTACTATTAAAGT
		</sequence>
		<sequence>
			<taxon idref="cord Macromia amphigena koyama"/>
			GGATTTGGAATGATTTCCCATATTATTGCCCAAGAGAGAGGAAAAAAGGAAACATTTGGAGTATTAGGTATAATTTATGCCATAGTGGCCATTGGTATTTTAGGTTTTGTTGTTTGAGCTCACCATATATTTACTGTAGGAATGGATGTAGATACTCGAGCTTATTTTACCTCAGCAACTATAGTAATTGCCGTACCAACCGGTATTAAAATTTTCAGTTGATTAGCAACTTTACATGGAACTCAACTTTCATATAGACCATCCTTATTATGAGCATTAGGGTTTGTATTCCTATTCACCATTGGAGGTCTAACAGGAGTCGTATTAGCTAATTCATCAATTGATATTGCTCTTCATGACACTTACTATGTTGTAGCCCACTTCCATTATGTATTATCAATAGGAGCTGTATTTGCCATTATAGGGGGATTAGTTCAATGATTTCCCTTATTCACTGGAATAACATTGAACAATCAATTATTGAAAATTCAATTTATGGTTATATTCATTGGTGTAAACCTAACATTCTTCCCCCAACACTTCCTGGGACTTAGAGGAATACCTCGACGTTATTCTGACTATCCAGATGCTTATACTTCATGAAATATCATGTCTTCCTTAGGAAGAATAATTTCCTTATTTGGAGTAATAATATTAATTTTTATTATTTGAGAAAGAATGTATGCTCAACGACAAGTTTTATCTTCCCTCCATATTAATTCGTCAATCGAATGATATCAGAAACTCCCTCCAATGGAACATAGCTATGCTGAACTACCATTATTATTAAAGT
		</sequence>
		<sequence>
			<taxon idref="cord Macromia manchurica"/>
			GGATTTGGAATGATTTCCCATATTATTGCCCAAGAGAGAGGAAAAAAGGAAACATTTGGAGTATTAGGTATAATTTATGCCATAGTGGCCATTGGTATTTTAGGTTTTGTTGTTTGAGCTCACCATATATTTACTGTAGGAATGGATGTAGATACTCGAGCTTATTTTACCTCAGCAACTATAGTAATTGCCGTACCAACCGGTATTAAAATTTTCAGTTGATTAGCAACTTTACATGGAACTCAACTTTCATATAGACCATCCTTATTATGAGCATTAGGGTTTGTATTCCTATTCACCATTGGAGGTCTAACAGGAGTCGTATTAGCTAATTCATCAATTGATATTGCTCTTCATGACACTTACTATGTTGTAGCCCACTTCCATTATGTATTATCAATAGGAGCTGTATTTGCCATTATAGGGGGATTAGTTCAATGATTTCCCTTATTCACTGGAATAACATTGAACAATCAATTATTGAAAATTCAATTTATGGTTATATTCATTGGTGTAAACCTAACATTCTTCCCCCAACACTTCCTGGGACTTAGAGGAATACCTCGACGTTATTCTGACTATCCAGATGCTTATACTTCATGAAATATCATGTCTTCCTTAGGAAGAATAATTTCCTTATTTGGAGTAATAATATTAATTTTTATTATTTGAGAAAGAATGTATGCTCAACGACAAGTTTTATCTTCCCTCCATATTAATTCGTCAATCGAATGATATCAGAAACTCCCTCCAATGGAACATAGCTATGCTGAACTACCATTATTATTAAAGT
		</sequence>
		<sequence>
			<taxon idref="cord Somatochlora graeseri ezotonbo"/>
			GGATTTGGTATAATTTCCCACATTATTGCCCAAGAAAGTGGGAAAAAGGAAACTTTTGGAGTACTAGGAATAATTTACGCTATAGTAGCAATTGGTATCTTAGGCTTCGTGGTATGAGCTCACCATATATTTACAGTAGGAATAGATGTAGATACACGAGCATATTTCACTTCAGCTACAATAGTAATTGCTGTACCTACAGGTATTAAGATTTTCAGCTGACTTGCCACTTTGCATGGAACACAATTCACATATAGTCCCTCCCTTTTATGAGCATTAGGCTTTGTATTTTTATTCACCATTGGTGGTTTAACAGGAGTAGTTTTAGCAAACTCATCCATTGATATTGCTATACACGACACCTATTATGTAGTAGCCCACTTCCACTATGTTCTATCTATAGGAGCTGTATTTGCAATCATAGGAGGCCTAGTTCAATGATTCCCCTTATTTACAGGATTAACACTAAATAATTATCTACTAAAAATTCAATTTGCAGTAATATTTATTGGAGTAAATTTAACATTCTTTCCTCAACATTTTTTAGGATTAAGT----------------------------------------------------------------------------------------------------------------------------------------------------------------------------------------------------------------------------------------------
		</sequence>
		<sequence>
			<taxon idref="cord Eusynthemis nigra Australia"/>
			GGATTTGGTATAATTTCCCACATTATTGCCCAAGAAAGTGGGAAAAAGGAAACTTTTGGAGTACTAGGAATAATTTACGCTATAGTAGCAATTGGTATCTTAGGCTTCGTGGTATGAGCTCACCATATATTTACAGTAGGAATAGATGTAGATACACGAGCATATTTCACTTCAGCTACAATAGTAATTGCTGTACCTACAGGTATTAAGATTTTCAGCTGACTTGCCACTTTGCATGGAACACAATTCACATATAGTCCCTCCCTTTTATGAGCATTAGGCTTTGTATTTTTATTCACCATTGGTGGTTTAACAGGAGTAGTTTTAGCAAACTCATCCATTGATATTGCTATACACGACACCTATTATGTAGTAGCCCACTTCCACTATGTTCTATCTATAGGAGCTGTATTTGCAATCATAGGAGGCCTAGTTCAATGATTCCCCTTATTTACAGGATTAACACTAAATAATTATCTACTAAAAATTCAATTTGCAGTAATATTTATTGGAGTAAATTTAACATTCTTTCCTCAACATTTTTTAGGATTAAGT----------------------------------------------------------------------------------------------------------------------------------------------------------------------------------------------------------------------------------------------
		</sequence>
		<sequence>
			<taxon idref="cord Choristhemis flavoterminata Australia"/>
			GGATTTGGTATAATTTCCCACATTATTGCCCAAGAAAGTGGGAAAAAGGAAACTTTTGGAGTACTAGGAATAATTTACGCTATAGTAGCAATTGGTATCTTAGGCTTCGTGGTATGAGCTCACCATATATTTACAGTAGGAATAGATGTAGATACACGAGCATATTTCACTTCAGCTACAATAGTAATTGCTGTACCTACAGGTATTAAGATTTTCAGCTGACTTGCCACTTTGCATGGAACACAATTCACATATAGTCCCTCCCTTTTATGAGCATTAGGCTTTGTATTTTTATTCACCATTGGTGGTTTAACAGGAGTAGTTTTAGCAAACTCATCCATTGATATTGCTATACACGACACCTATTATGTAGTAGCCCACTTCCACTATGTTCTATCTATAGGAGCTGTATTTGCAATCATAGGAGGCCTAGTTCAATGATTCCCCTTATTTACAGGATTAACACTAAATAATTATCTACTAAAAATTCAATTTGCAGTAATATTTATTGGAGTAAATTTAACATTCTTTCCTCAACATTTTTTAGGATTAAGT----------------------------------------------------------------------------------------------------------------------------------------------------------------------------------------------------------------------------------------------
		</sequence>
		<sequence>
			<taxon idref="cord Synthemis marcrostigma Australia"/>
			GGATTTGGTATAATTTCCCACATTATTGCCCAAGAAAGTGGGAAAAAGGAAACTTTTGGAGTACTAGGAATAATTTACGCTATAGTAGCAATTGGTATCTTAGGCTTCGTGGTATGAGCTCACCATATATTTACAGTAGGAATAGATGTAGATACACGAGCATATTTCACTTCAGCTACAATAGTAATTGCTGTACCTACAGGTATTAAGATTTTCAGCTGACTTGCCACTTTGCATGGAACACAATTCACATATAGTCCCTCCCTTTTATGAGCATTAGGCTTTGTATTTTTATTCACCATTGGTGGTTTAACAGGAGTAGTTTTAGCAAACTCATCCATTGATATTGCTATACACGACACCTATTATGTAGTAGCCCACTTCCACTATGTTCTATCTATAGGAGCTGTATTTGCAATCATAGGAGGCCTAGTTCAATGATTCCCCTTATTTACAGGATTAACACTAAATAATTATCTACTAAAAATTCAATTTGCAGTAATATTTATTGGAGTAAATTTAACATTCTTTCCTCAACATTTTTTAGGATTAAGT----------------------------------------------------------------------------------------------------------------------------------------------------------------------------------------------------------------------------------------------
		</sequence>
		<sequence>
			<taxon idref="lib Pantala flavescens usubaki"/>
			GGATTTGGTATAATTTCTCATATTATTGCTCAAGAAAGAGGTAAAAAGGAAACATTTGGAGTTCTAGGGATAATTTATGCTATAGTAGCAATTGGAATTCTAGGATTTGTTGTTTGAGCTCACCACATATTTACTGTAGGTATAGATGTTGATACTCGTGCCTACTTTACATCAGCAACAATAGTAATTGCGGTTCCTACCGGAATTAAAATTTTTAGTTGACTAGCAACATTACATGGAACTCAATTCTCTTATAGTCCATCATTACTATGAGCATTAGGATTTGTATTTTTATTCACTATTGGTGGATTAACAGGAGTAGTTTTAGCTAATTCCTCAATTGATATTGCCCTACATGATACTTACTATGTTGTAGCTCACTTTCATTATGTACTATCAATAGGAGCTGTATTTGCTATTATAGCAGGATTAGTACACTGATTTTCTCTATTTACAGGAGTAACTCTTAATAATCATTTTTTAAAGATCCAATTCTTAGTAATATTTATTGGAGTAAATTTAACATTCTTCCCTCAACACTTTTTAGGACTAAGTGGAATGCCACGACGATATTCAGATTATCCTGATGCTTATACAGCATGAAATGTTGTATCTTCTATTGGAAGAACAATTTCTTTAATTGGTGTTATTTTATTAATTTATATTCTATGAGAGGCATTAGTGTCTCAACGTCAAGTTATAAGAGCACTAAACATTAATACCTCTATTGAATGATACCAAAAGTTACCTCCTACAGAACACAGTTATTCAGAACTACCAGTTTTATTAAAGT
		</sequence>
		<sequence>
			<taxon idref="lib Neurothemis fulvia"/>
			GGATTTGGTATAATTTCTCATATCATTGCTCAAGAGAGAGGAAAAAAGGAAACATTTGGAGTCCTAGGGATAATCTATGCCATGGTAGCAATTGGTGTATTAGGATTTGTTGTGTGGGCACATCACATATTTACTGTAGGAATAGACGTAGACACTCGTGCATACTTCACTTCTGCAACAATGGTAATTGCGGTACCTACTGGAATTAAAATTTTTAGTTGGTTAGCTACCCTTCATGGAACACAATTCTCCTACAGCCCATCCTTATTATGGGCATTAGGATTCGTATTTTTATTTACTATTGGTGGATTAACTGGGGTTGTCCTAGCAAATTCATCAATTGATATCGCTCTACATGACACATACTATGTAGTAGCCCATTTTCACTATGTTCTGTCAATAGGTGCAGTGTTTGCAATCATAGGAGGTCTAGTACAATGATTTTCACTATTTACAGGAATAACACTTAATAACCACTTATTAAAGGCCCAATTTTTAATCATATTTATCGGAGTTAACCTTACGTTCTTCCCTCAACATTTTCTAGGATTAAGAGGTATACCCCGACGTTATTCAGATTATCCAGATGCTTACACAGCATGAAATATTATATCTTCTTTAGGAAGAACTATTTCATTAATTGGGGTAATTATGCTTATTTATATTATGTGGGAGGCACTTGTAGCACAACGACAGGTTATAAGAACTCTTAATGTTAATACATCTATTGAATGATACCAAAAGCTCCCTCCGATGGAACATAGCTATGCTGAACTACCAATCTTATTAAAGT
		</sequence>
		<sequence>
			<taxon idref="lib Sympetrum striolatum tairiku"/>
			GGTTTCGGAATAATTTCTCATATTATTGCACAAGAAAGAGGTAAAAAGGAAACATTTGGAGTACTTGGTATAATTTATGCTATAGTAGCTATTGGAATTTTAGGTTTTGTTGTATGAGCACATCACATATTTACAGTAGGTATAGATGTAGATACTCGTGCATACTTCACCTCTGCCACAATGGTAATTGCTGTACCAACGGGAATCAAGATTTTTAGATGGTTGGCTACACTTCATGGCACTCAATTCTCTTATAGCCCATCACTATTATGAGCATTAGGATTTGTATTCTTATTTACCATTGGGGGTTTAACAGGTGTTGTATTAGCAAACTCATCAATTGATATTGCTTTACATGACACATACTATGTCGTGGCTCATTTTCACTATGTACTATCAATAGGTGCTGTGTTTGCTATTATAGGAGGGTTAGTTCACTGATTCTCCCTTTTTACCGGAGTTAGCTTAAATAGATATTTATTAAAGGTACAATTCCTTATTATGTTTATTGGGGTGAATTTAACATTTTTCCCCCAACATTTCTTAGGTTTAAGAGGTATACCACGACGATACTCAGACTACCCTGATGCTTACACAGCATGAAATATCGTTTCCTCTATTGGAAGAACTATTTCATTGATTGGGGTTATCTTATTAATTTACATCATGTGAGAAGCATTAATTTCTCAACGTCAAGTAATAAGTGCATTAAATATTAATACTTCTATCGAATGATATCAAAAACTTCCTCCAATGGAACACAGTTATGCTGAACTACCAATTTTACTAAAGT
		</sequence>
		<sequence>
			<taxon idref="lub Sympetrum uniforme oki"/>
			GGGTTTGGTATAATTTCTCACATTATTGCCCAAGAAAGAGGTAAAAAGGAAACATTTGGTGTACTTGGTATAATTTATGCGATAGTAGCAATTGGGATTTTAGGATTTGTTGTGTGAGCTCACCATATATTTACAGTGGGAATAGATGTTGATACACGTGCTTACTTTACTTCTGCCACAATAGTTATTGCTGTACCAACAGGAATTAAAATTTTCAGCTGGTTGGCTACACTTCACGGAACACAATTTTCATACAGCCCATCATTAATATGAGCATTAGGGTTTGTATTCCTATTCACTATTGGAGGATTAACAGGAGTTGTATTAGCAAACTCATCAATTGATATTGCCTTACATGATACATACTATGTTGTAGCCCACTTTCACTATGTTCTGTCCATGGGTGCCGTATTCGCTATTATAGGGGGGTTAGTTCATTGATTCTCTCTATTTACCGGAGTAACATTAAATAATTATTTATTAAAAATCCAATTTCTTATTATATTCATTGGGGTAAATTTAACATTCTTCCCTCAACATTTCCTAGGACTAAGA----------------------------------------------------------------------------------------------------------------------------------------------------------------------------------------------------------------------------------------------
		</sequence>
		<sequence>
			<taxon idref="lub Sympetrum kunckeli maiko"/>
			GGATTTGGCATAATCTCCCATATTATTGCTCAGGAAAGAGGTAAAAAGGAAACATTTGGTGTTCTTGGTATAATTTATGCTATAGTAGCAATTGGTATTCTAGGGTTTGTTGTATGGGCACATCATATATTCACAGTAGGAATAGACGTAGATACTCGTGCATACTTTACTTCCGCTACAATAGTAATCGCTGTACCAACAGGGATTAAAATTTTTAGTTGACTAGCTACACTTCATGGTACACAATTTTCATACAGACCATCATTATTATGAGCACTGGGATTCGTATTTCTATTTACTATTGGAGGACTAACAGGAGTTGTTTTAGCAAATTCGTCAATTGATATTGCCCTGCATGATACATATTATGTTGTAGCTCATTTTCACTATGTGCTATCTATGGGCGCAGTCTTCGCTATCATGGGAGGATTAGTTCACTGATTTTCTTTATTTACGGGTACTGTAATAAATAATTCTTTATTAAAAATTCAATTTCTTATCATATTCATTGGGGTAAACCTAACATTCTTCCCTCAACACTTCCTAGGTCTGGCA----------------------------------------------------------------------------------------------------------------------------------------------------------------------------------------------------------------------------------------------
		</sequence>
		<sequence>
			<taxon idref="lub Sympetrum frequens aki"/>
			GGATTTGGTATAATTTCTCATATTATTGCTCAAGAAAGTGGTAAAAAGGAAACATTTGGAGTACTTGGAATGATTTATGCTATAGTAGCCATTGGTATTCTAGGATTTGTTGTATGGGCCCACCATATATTCACAGTAGGAATGGATGTAGATACTCGTGCATACTTTACTTCCGCAACAATAGTAATTGCCGTGCCGACAGGAATTAAAATTTTCAGTTGACTAGCTACACTTCATGGAACACAATTCTCATATAGTCCATCATTATTATGAGCACTAGGTTTTGTATTTCTATTTACTATTGGGGGACTGACCGGAGTAGTTCTAGCAAATTCATCAATTGATATTGCTTTACATGACACATATTATGTGGTAGCTCATTTTCATTACGTCTTATCTATAGGTGCTGTATTTGCTATTATAGGGGGTCTAGTACATTGATTTTCCCTATTCTCTGGTGTAACGTTAAATAATTACTTATTAAAGATTCAATTTCTTATTATATTCATTGGAGTAAATTTAACTTTCTTCCCTCAACATTTCTTAGGACTAAGA----------------------------------------------------------------------------------------------------------------------------------------------------------------------------------------------------------------------------------------------
		</sequence>
		<sequence>
			<taxon idref="lub Sympetrum eroticum mayutate"/>
			GGATTCGGTATAATTTCTCATATTATTGCTCAGGAAAGAGGTAAAAAGGAAACATTTGGCGTACTTGGGATAATTTATGCTATAGTAGCAATTGGTATTCTAGGATTTGTTGTCTGAGCACACCACATATTCACAGTAGGGATAGATGTAGATACTCGGGCATATTTTACTTCCGCTACAATAGTAATCGCCGTACCAACAGGGATTAAAATTTTTAGATGGTTGGCCACTCTTCATGGAACACAATTTTCATATAGCCCATCCTTATTATGAGCACTGGGGTTTGTATTCTTATTTACTATTGGAGGACTAACAGGAGTTGTTTTAGCAAATTCATCAATTGATATTGCTCTGCATGACACATATTATGTTGTAGCTCATTTCCACTATGTACTATCAATAGGAGCAGTATTTGCTATCATAGGAGGATTGGTTCATTGATTTTCATTATTTACAGGTACCGTAATAAATAATTCCTTACTAAAAATCCAATTCCTTATCATATTCATCGGGGTAAACCTAACCTTCTTCCCCCAACATTTCCTAGGCCTAGCA----------------------------------------------------------------------------------------------------------------------------------------------------------------------------------------------------------------------------------------------
		</sequence>
		<sequence>
			<taxon idref="lub Sympetrum infuscatum noshime"/>
			GGATTTGGAATAATTTCTCATATCATTGCTCAAGAAAGAGGTAAAAAGGAAACTTTTGGTGTACTAGGAATAATTTATGCCATAGTAGCAATTGGAATTCTAGGCTTCGTCGTCTGAGCTCATCACATATTTACTGTAGGTATAGATGTAGATACTCGTGCTTATTTTACCTCTACCACAATAGTAATTGCTGTTCCAACAGGAATTAAAATTTTTAGATGATTAGCTACATTACATGGAACACAATTCTCCTATAGACCATCATTATTATGAGCTTTAGGTTTTGTTTTCTTATTCACTATTGGGGGTTTAACTGGAGTAGTTCTAGCAAATTCCTCAATTGATATTGCTCTTCATGATACTTACTACGTTGTAGCTCATTTCCACTATGTTCTATCAATAGGTGCTGTGTTTGCTATTATAGGAGGATTAGTGCACTGATTTTCCTTATTTACAGGTACCACAATAAGTAACCTTATACTAAAGGTACAGTTCCTCATTATGTTTATTGGAGTAAACTTAACATTTTTTCCACAACATTTCTTAGGTTTAAGA----------------------------------------------------------------------------------------------------------------------------------------------------------------------------------------------------------------------------------------------
		</sequence>
		<sequence>
			<taxon idref="lub Sympetrum parvulum hime"/>
			GGATTTGGTATAATCTCTCATATTATTGCCCAAGAAAGAGGTAAAAAGGAAACATTTGGCGTACTTGGTATAATTTATGCTATAGTAGCAATTGGTATCTTAGGATTCGTTGTATGAGCACACCATATATTCACAGTAGGTATAGATGTAGATACTCGTGCATATTTTACTTCTGCTACAATAGTGATCGCTGTGCCAACAGGGATTAAAATTTTTAGTTGACTAGCTACTCTTCATGGTACACAATTCTCATACAGACCATCATTATTATGAGCTCTAGGATTTGTATTTCTATTTACTATTGGGGGATTAACAGGAGTTGTTCTAGCGAATTCGTCAATTGACATTGCCCTACATGATACATACTATGTTGTAGCTCATTTTCACTATGTACTATCAATGGGTGCAGTATTTGCTATCATAGGAGGATTAGTCCACTGATTTTCCTTATTTACAGGTACTGTAATAAATAATTCCTTGCTAAAAACCCAATTCCTTATCATATTCATTGGGGTAAACTTAACATTTTTTCCTCAACACTTTCTAGGTCTAGCG----------------------------------------------------------------------------------------------------------------------------------------------------------------------------------------------------------------------------------------------
		</sequence>
		<sequence>
			<taxon idref="lub Sympetrum speciosum neki"/>
			GGGTTTGGAATAATTTCCCATATTATTGCTCAAGAAAGCGGAAAAAAGGAAACATTTGGGGTACTTGGAATAATTTATGCCATAGTAGCAATTGGAATTCTAGGGTTTGTTGTATGAGCCCACCACATGTTTACAGTAGGTATAGATGTAGACACTCGTGCATACTTCACCTCTGCCACAATAGTAATTGCTGTACCAACAGGTATCAAAATTTTCAGTTGACTAGCCACACTTCACGGGACACAATTCTCGTATAGTCCGTCATTATTATGGGCATTAGGATTTGTATTCCTATTTACTATTGGGGGTCTAACAGGAGTCGTTTTAGCAAACTCATCAATTGATATTACATTACATGATACATACTATGTCGTAGCTCACTTCCACTATGTTTTATCAATAGGTGCTGTATTTGCTATTATAGGGGGACTGGTACATTGATTCCCTCTATTTTCTGGTGTAACATTAAATAATTACTTACTAAAAATTCAATTCCTTATCATATTCATCGGTGTAAACTTAACATTTTTCCCTCAACATTTCTTAGGGTTAAGC----------------------------------------------------------------------------------------------------------------------------------------------------------------------------------------------------------------------------------------------
		</sequence>
		<sequence>
			<taxon idref="lub Sympetrum baccha konoshime"/>
			GGATTTGGTATAATTTCCCATATTATTGCTCAAGAAAGAGGTAAAAAGGAAACATTTGGAGTACTTGGTATAATTTATGCTATAGTAGCAATTGGTATTTTAGGATTCGTTGTCTGAGCACATCATATATTTACAGTAGGGATAGATGTAGATACCCGTGCATACTTTACTTCTGCTACGATAGTAATCGCTGTACCAACAGGTATTAAAATTTTTAGCTGGTTAGCTACACTTCATGGCACACAATTTTCATATAGCCCATCATTGTTATGAGCACTAGGATTTGTATTTTTATTTACTATTGGAGGACTAACAGGAGTTGTTCTAGCAAATTCATCAATTGATATTGCCTTACATGATACATATTATGTTGTAGCTCATTTTCACTATGTACTATCAATAGGTGCCGTCTTTGCTATTATAGGAGGATTAGTCCATTGATTTTCTTTATTTACAGGTACAGTAATAAATAATTCCTTATTAAAAATCCAATTTCTTATTATATTCATTGGGGTAAACTTAACCTTTTTCCCTCAACATTTTCTTGGTCTGGCA----------------------------------------------------------------------------------------------------------------------------------------------------------------------------------------------------------------------------------------------
		</sequence>
		<sequence>
			<taxon idref="lub Sympetrum pedemontanum miyama"/>
			GGTTTCGGTATAATTTCTCATATTATTGCCCAGGAAAGAGGTAAAAAGGAAACATTCGGAGTACTTGGAATAATTTATGCAATAGTAGCAATTGGTATTTTAGGATTTGTTGTCTGAGCACATCATATATTTACAGTAGGAATAGATGTAGATACTCGAGCATATTTTACTTCCGCTACAATAGTAATTGCTGTCCCAACAGGGATTAAAATTTTTAGATGATTAGCTACCCTTCATGGTACACAGTTCTCATATAGACCATCATTACTATGGGCATTAGGATTTGTATTTTTATTTACTATTGGAGGTTTAACTGGTGTTGTTTTAGCAAATTCATCAATTGATATTGCACTTCATGATACATATTATGTCGTAGCTCACTTCCACTATGTCTTATCAATAGGTGCTGTGTTTGCTATCATAGGAGGATTAGTTCACTGATTTTCTTTATTTACGGGTACCACAATAAATAACTCCTTATTGAAGATTCAGTTTCTAATTATATTTATTGGGGTAAACTTAACCTTCTTCCCACAACACTTCTTAGGTTTAAGA----------------------------------------------------------------------------------------------------------------------------------------------------------------------------------------------------------------------------------------------
		</sequence>
		<sequence>
			<taxon idref="lub Sympetrum darwinianum nastu"/>
			GGTTTCGGTATAATTTCCCATATTATTGCCCAAGAAAGAGGTAAAAAGGAAACCTTTGGTGTACTGGGAATAATTTATGCTATAGTAGCAATTGGAATTCTAGGATTTGTTGTTTGAGCACATCATATATTCACTGTAGGAATAGATGTTGATACTCGTGCATACTTCACTTCTGCTACAATAGTAATTGCTGTTCCAACAGGAATTAAAATTTTTAGTTGGTTAGCCACTCTACATGGAACACAGTTCTCATATAGTCCATCATTATTATGGGCATTAGGTTTCGTTTTTTTATTTACTATTGGGGGATTAACTGGAGTTGTTTTAGCAAACTCATCGATTGATATTGCCCTTCATGATACATACTATGTGGTAGCTCATTTCCATTATGTCTTATCAATAGGAGCTGTATTCGCTATTATGGGGGGATTAGTTCACTGATTTTCTTTATTTACAGGTACTACAATGAGTAATACTCTATTAAAAATCCAGTTCCTTATTATATTCATTGGGGTAAATTTAACATTTTTCCCTCAACACTTCTTAGGGTTAAGT----------------------------------------------------------------------------------------------------------------------------------------------------------------------------------------------------------------------------------------------
		</sequence>
		<sequence>
			<taxon idref="lub Sympetrum fonscolombii suna"/>
			GGGTTTGGTATAATTTCACATATTATTGCTCAAGAAAGTGGAAAAAAGGAAACATTTGGGGTGCTAGGTATAATTTATGCAATGGTAGCCATTGGGATCCTGGGATTTGTTGTATGAGCACATCATATATTTACTGTAGGAATAGATGTGGATACGCGAGCATATTTCACTTCCGCCACAATAGTAATTGCTGTTCCAACAGGAATTAAAATCTTCAGATGGCTTGCTACTCTACACGGAACTCAATTTTCTTATAGTCCATCATTATTATGAGCATTAGGGTTTGTATTCCTATTCACCATTGGTGGATTAACAGGGGTAGTCTTAGCAAACTCATCAATTGATATTACTTTACATGATACCTATTATGTTGTAGCTCATTTCCATTATGTATTATCAATGGGGGCTGTATTCGCTATTATAGGAGGTTTAGTTCATTGATTCTCATTATTTACTGGTGTAACTATAAGCAATTATCTACTAAAGGTTCAATTCCTAATTATGTTTGTAGGTGTAAATTTAACATTTTTTCCACAACACTTCCTAGGACTAAGA----------------------------------------------------------------------------------------------------------------------------------------------------------------------------------------------------------------------------------------------
		</sequence>
		<sequence>
			<taxon idref="lub Sympetrum risi risu"/>
			GGATTCGGCATAATTTCCCATATTATTGCCCAAGAAAGAGGTAAAAAGGAAACTTTTGGTGTACTGGGAATAATTTATGCTATAGTAGCAATTGGGGTTCTAGGGTTTGTTGTTTGGGCCCATCATATATTTACTGTAGGTATAGATGTTGATACTCGTGCATATTTTACCTCTGCCACAATAGTAATTGCCGTTCCAACAGGAATTAAGATTTTTCGCTGATTAGCCACTTTACATGGGACACAGTTCTCCTATAGCCCATCATTATTATGACCATTAGGGTTCGTTTTTCTATTTACTATTGGAGGTTTAACCGGAGTCGTTCTAGCAAACTCATCAATTGATATTGCCCTTCCTGATACATATTACGTTGTAGCCCACTTCCACTATGTACTATCAATAGGTGCGGTATTTGCTATTATAGGAGGATTGGTCCACTGATTTTCTTTATTTACAAGTACTACAATAAGTAACCTCATATTAAAGGTCCAATTCCTCATTATATTTATTGGAGTAAACTTAACATTTTTCCCTCAGCATTTTTTAGGGTCAAGA----------------------------------------------------------------------------------------------------------------------------------------------------------------------------------------------------------------------------------------------
		</sequence>
		<sequence>
			<taxon idref="lib Pseudothemis zonata koshiaki"/>
			GGGTTTGGTATAATTTCTCATATTATTGCTCAAGAAAGAGGAAAAAAGGAAACATTTGGTGTTCTAGGAATAATTTATGCTATGGTTGCTATTGGACTTTTAGGTTTTGTAGTGTGAGCACATCATATATTTACTGTAGGAATAGATGTAGATACTCGAGCATATTTTACCTCAGCAACTATAGTTATTGCAGTACCAACTGGGATTAAAATTTTCAGTTGATTAGCCACCCTACATGGAACTCAATTCAATTATAGTCCTTCATTACTGTGGGCATTAGGATTTGTCTTCTTATTTACAATTGGGGGTTTAACAGGAGTGGTTTTAGCAAACTCATCAATTGATATTGCTCTTCATGATACATATTATGTTGTAGCTCATTTCCATTATGTTCTATCTATAGGAGCTGTATTTGCTATCATAGGAGGTTTAGTACATTGATTTTCATTATTTACAGGTGTTACAATAAATAATTATTGATTAAGGGTACAATTCTTAATTATATTTATTGGGGTGAATTTAACATTTTTTCCTCAACATTTCTTAGGTCTAAGAGGTATACCACGACGATATTCTGATTATCCAGATGCTTATACTGCATGAAATATCTTATCTTCTCTAGGTAGTACAATTTCACTAATTGGAGTAATATTACTTATTTATATTATATGAGAAGCATTAATTGCCCAACGCCAAGTAATGGGAACCTTAAATATTAATACCTCAATTGAATGATATCAAAAACTACCTCCAATGGAACATAGTTACGCTGAACTTCCTGTTTTATTAAAGT
		</sequence>
		<sequence>
			<taxon idref="lub Trithemis aurora beni"/>
			GGATTTGGAATAATTTCTCATATTATTGCCCAAGAAAGTGGTAAAAAGGAAACATTCGGGGTATTAGGTATAATTTATGCCATGGTAGCGATTGGAATTTTAGGGTTTGTAGTTTGAGCTCATCACATATTTACAGTAGGTATAGATGTTGATACTCGTGCTTACTTCACTTCAGCGACAATAGTAATTGCAGTACCAACAGGAATTAAAATTTTTAGTTGATTAGCTACACTTCATGGAACACAATTTTCATATAGCCCATCACTACTATGAGCATTAGGTTTTGTATTTTTATTTACGATTGGTGGTTTAACTGGAGTAGTTTTAGCAAATTCATCAATTGATATTGCATTACATGATACCTACTATGTAGTAGCTCACTTTCACTACGTTTTATCAATAGGAGCTGTATTTGCAATTATAGGAGGTCTAGTTCATTGATTTTCATTATTTACAGGAGTTACATTAAATAGTTTATTATTAAAGGTACAATTCTTAGTTATATTTATTGGAGTAAATTTAACATTCTTTCCTCAACACTTCTTAGGTTTAAGAGGAATGCCTCGACGATATTCAGACTATCCAGATGCTTATACTGCATGAAATATTGTATCATCACTAGGAAGAACAATTTCACTAGTAGGTGTAATAATATTAATTTATATTGTATGAGAAGCTTTAGTATCCCAACGACAAGTAATAACAACACTTAATGTAAATACATCTATTGAATGATACCAAAAATTACCTCCAATAGAACATAGTTATGCTGAATTACCAATCCTATTAAAGT
		</sequence>
		<sequence>
			<taxon idref="lub Libellula quadrimaculata yotsuboshi"/>
			GGTTTCGGTATAGTATCACACATTATTGCACAGGAAAGAGGAAAAAAGGAAACCTTCGGTATACTAGGAATAATTTATGCCATAGTAGCAATTGGTCTTTTAGGATTTGTAGTATGAGCTCACCACATATTTACTGTGGGAATAGATGTAGATACCCGAGCATATTTTACATCAGCAACAATAGTTATTGCTGTACCAACGGGTATTAAAATTTTCAGATGATTAGCAACATTGCATGGTACACAATTTTCATATAGCCCTCCTTTATTATGAGCATTAGGATTTGTATTTTTATTCACTATTGGTGGTTTAACAGGAGTAGTATTAGCAAATTCATCTATTGATATTACTCTTCATGATACTTATTATGTAGTTGCACATTTCCATTATGTATTGTCTATAGGTGCAGTATTTGCTATTATAGGAGGATTAGTACAATGATTTTCTTTATTCACAGGAGTAACTTTAAATAACCACTTATTAAAGGTTCAATTTATAATTATATTTATCGGTGTAAATTTAACTTTTTTTCCTCAGCACTTCCTTGGTTTAAGAGGTATACCCCGACGATATTCCGACTATCCTGATGCCTTTACAGCTTGAAATATTATTTCTTCCCTAGGAAGAACTATCTCCCTTGTAGGAGTAATAATGCTAATTTATATTATCTGAGAAGCCTTAGTAGCTAAACGTCAAGTAATAAGTACTTTAAACATTAACTCCTCTATTGAATGATACCAAAAATTACCTCCTATGGAGCATAGCTACAGTGAACTACCAGTTTTATTAAAGT
		</sequence>
		<sequence>
			<taxon idref="lub Orthetrum lineostigma"/>
			GGATTTGGTATAATTTCCCATATTATTGCTCAGGAAAGTGGAAAAAAGGAAACATTTGGGGTATTAGGAATAATTTATGCTATAGTAGCAATTGGAATTTTAGGTTTTGTAGTTTGAGCACATCATATATTTACTGTAGGTATAGACGTTGATACACGAGCATATTTCACATCAGCAACTATAGTAATTGCTGTACCAACAGGAATTAAAATTTTCAGTTGATTAGCCACTCTTCATGGAACTCAACTCTCTTATAGCCCTTCCCTTTTATGGGCCTTAGGGTTTGTATTTTTATTCACTATTGGAGGTTTAACAGGAGTAGTACTAGCAAATTCTTCCATTGATATTGCTCCACATGATACTTATTATGTGGTTGCACATTTCCATTATGTCTTATCAATAGGAGCCGTATTTGCTATTATAGGAGGATTAGTTCAATGATTTCCTCTATTTACGGGAGTCACATTAAACAATTACATGTTAAAAATTCAATTTGTATTTATATTTATTGGTGTTAATCTAACATTCTTTCCCCAACACTTTCTCGGATTAGCA----------------------------------------------------------------------------------------------------------------------------------------------------------------------------------------------------------------------------------------------
		</sequence>
		<sequence>
			<taxon idref="lub Lyriothemis pachygastra harabiro"/>
			GGATTTGGTATAATCTCCCATATTATTGCACAAGAAAGAGGTAAAAAGGAAACTTTTGGGGTTTTAGGAATGATTTATGCTATAGTAGCCATTGGTCTTCTTGGGTTTGTAGTATGAGCACATCATATGTTTACTGTAGGTATAGATGTTGATACTCGGGCTTATTTTACATCAGCTACAATAGTAATTGCAGTACCTACTGGAATTAAAATTTTCAGATGATTAGCCACATTACATGGAACTCAATTCTCTTATAGACCATCATTATTGTGAGCAATAGGATTTGTATTCCTATTTACTATTGGTGGATTAACAGGTGTTGTATTAGCTAATTCTTCTATTGATATCACCCTTCATGACACATATTATGTAGTTGCACATTTCCATTATGTACTATCAATAGGGGCTGTATTCGCAATTATGGGAGGTCTTGTTCAATGATTCCCTTTATTTACAGGAGTAACATTAAGTAATCACATACTGAAGGTACAGTTCCTAGTTATGTTTATTGGTGTTAATTTACCTTTTTTTCCTCAACACTTTCTAGGATTGGCA----------------------------------------------------------------------------------------------------------------------------------------------------------------------------------------------------------------------------------------------
		</sequence>
		<sequence>
			<taxon idref="lub Rhyothemis fuliginosa chou"/>
			GGATTTGGTATAATTTCCCATATTATTGCTCAAGAAAGAGGTAAGAAGGAAACTTTTGGAGCATTAGGTATAATTTATGCTATAGTAGCTATTGGTATTTTAGGATTTGTGGTATGAGCTCATCATATATTTACTGTAGGTATGGATGTTGATACCCGAGCATACTTCACATCTGCAACTATAGTAATTGCTGTCCCAACTGGAATTAAAATTTTTAGTTGACTAGCAACCCTTCATGGAACACAATTTTCATACTCCCCATCTCTTCTTTGAGCATTAGGGTTTGTATTTTTATTTACAATTGGAGGATTAACAGGTGTAGTTCTAGCAAACTCATCTATTGATATTACTTTACATGATACATATTATGTAGTAGCTCACTTTCATTATGTTTTATCAATAGGAGCAGTATTTGCAATTATAGGAGGATTAGTACACTGATTTTCTTTATTTACAGGAGTTACATTAAACAACTTCCTGTTAAAAACTCAATTTCTTATTATATTTATTGGGGTAAACATAACATTTTTCCCTCAACATTTCCTAGGACTTAGA----------------------------------------------------------------------------------------------------------------------------------------------------------------------------------------------------------------------------------------------
		</sequence>
		<sequence>
			<taxon idref="lub Crocothemis servilia shojo"/>
			GGGTTTGGTATAATCTCACATATTATTGCTCAGGAAAGAGGAAAGAAGGAAACCTTCGGGGTATTAGGAATAATTTATGCCATAGTAGCTATTGGTATTTTAGGATTTGTTGTGTGAGCTCATCATATGTTCACTGTTGGTATAGATGTTGATACTCGAGCATATTTTACTTCGGCCACAATAGTTATTGCTGTTCCTACAGGAATTAAGATTTTCAGTTGATTAGCAACTCTTCATGGTACACAATTCTCATATAGACCGCCATTATTATGAGCTTTAGGATTCGTATTTTTATTTACAATTGGTGGTTTAACTGGTATTGTATTAGCAAACTCATCCATTGATATTGCTTTACATGATACATATTATGTAGTAGCTCACTTCCATTATGTTCTTTCCATGGGTGCAGTATTTGCCATTATAGCAGGACTTGTACAGTGATTTTCACTATTTACAGGAGTAACATTAAATAATCATTTATTAAAGGCACAATTTGTAGTAATATTTATTGGGGTAAACCTAACATTCTTCCCTCAGCATTTTTTAGGTCTAAGA----------------------------------------------------------------------------------------------------------------------------------------------------------------------------------------------------------------------------------------------
		</sequence>
		<sequence>
			<taxon idref="lib Deielia phaon kofuki"/>
			GGATTTGGTATAATTTCCCATATTATTGCCCAAGAAAGTGGAAAAAAGGAAACATTTGGAG------------------------------------------------------------------------------------------------------------------------------------------------------------------------------------------------------------------------------------------------------------------------------------------------------------------------------------------------------------------------------------------------------------------------------------------------------------------------------------------------------------------------------------------------------------------------------------------------------------------------------------------------------------------------------------------------------------------------------------------------------------
		</sequence>
		<sequence>
			<taxon idref="ant Cordulegaster boltonii"/>
			GGATTTGGTATAATTTCACACATTATTGCTCAGGAAAGTGGGAAAAAGGAAACTTTCGGAT------------------------------------------------------------------------------------------------------------------------------------------------------------------------------------------------------------------------------------------------------------------------------------------------------------------------------------------------------------------------------------------------------------------------------------------------------------------------------------------------------------------------------------------------------------------------------------------------------------------------------------------------------------------------------------------------------------------------------------------------------------
		</sequence>
		<sequence>
			<taxon idref="mat10 Matrona basilaris China"/>
			GGGTTTGGCATAATCTCTCATATCATCGCACAAGAAAGAGGGAAAAAAGAAACATTTGGGGTACTAGGAATAATTTACGCAATAATAGCAATTGGATTATTAGGATTTGTGGTATGAGCACACCATATATTTACAGTAGGAATAGACGTAGACACTCGAGCATATTTCACATCAGCCACAATAGTAATCGCTGTTCCGACAGGAATTAAAATCTTCAGATGACTAGCCACCTTACACGGAACTCAATTTAATTACTCACCATCTTTACTATGAGCATTAGGATTTGTATTTCTATTCACAGTAGGAGGACTAACAGGAGTAGTATTAGCAAACTCTTCAATTGATATTGCAATACATGATACATACTATGTAGTAGCTCATTTTCACTACGTATTATCAATGGGGGCAGTATTTGCTATCATAGGAGGTCTAGTACACTGATTCCCTTTATTTACAGGAGTAACTATAAATAATACTATATTAAAAGCACAATTCATTACAATATTTGCAGGAGTAAATATAACATTTTTCCCACAACACTTCTTGGGACTGGCTGGAATGCCACGTCGGTACTCAGACTACCCTGATGCATATACAGCATGAAATATTATATCTACCTTGGGGGGTTCAATCTCAACAATAAGAGTTATTATATTAATATTTATTTTATGAGAAGCCCTGGCCTCTCAACGACAAGTCCTATCACCTGATGCTCTTAATACTTCAATTGAATGATACCAAATAACTCCTCCCACAGAACATAGATATTCAGAACTACCACTAACAATTAAA-
		</sequence>
		<sequence>
			<taxon idref="kawa Euphaea ornata China"/>
			GGATTTGGAATAATTTCCCACATTATTGCACAAGAAAGAGGAAAAAAGGAAACATTCGGAGTATTAGGAATAATCTACGCAATAATTGCAATTGGAATTTTAGGATTTGTAGTATGAGCTCACCATATATTTACAGTAGGAATAGACGTAGATACCCGAGCATACTTTACATCAGCAACAATAGTAATTGCTGTCCCCACAGGGATTAAAATTTTCAGATGATTAGCAACTTTACATGGAACACAGCTAAGATATAGTCCCTCACTCCTTTGAGCATTAGGGTTCGTCTTCTTATTTACAGTAGGTGGATTAACAGGAGTAGTATTAGCAAATTCATCAATTGATATCGCTATACACGACACTTATTATGTAGTAGCCCATTTCCATTATGTACTATCTATAGGAGCAGTATTTGCTATTATAGGAGGATTAATTCACTGATTCCCGCTATTCACAGGAACTACAATAGATAATTCTATACTTAAAACCCAATTTGCAACCATATTTATCGGAGTAAACTTAACATTCTTCCCTCAACACTTCCTAGGATTAGCAGGAATACCACGACGATATTCAGACTACCCAGATGCTTATACAGCATGAAATATTATCTCCACATTAGGAAGATCAATCTCAATAGTAGCAGTAGTAATACTACTGTTTATTATTTGAGAGGCAATAGCATCTCAACGTCAAGTATTATCCCCTAGAGCACTAAATACTTCAATCGAATGATATCAAAAAACCCCTCCAACGGAGCATAGTTATTCTGAATTACCATTAATAGTAAAGT
		</sequence>
		<sequence>
			<taxon idref="kawa Euphaea decorata China"/>
			GGATTTGGAATAATTTCCCACATTATTGCACAAGAAAGAGGAAAAAAGGAAACATTCGGAGTATTAGGAATAATCTACGCAATAATTGCAATTGGAATTTTAGGATTTGTAGTATGAGCTCACCATATATTTACAGTAGGAATAGACGTAGATACCCGAGCATACTTTACATCAGCAACAATAGTAATTGCTGTCCCCACAGGGATTAAAATTTTCAGATGATTAGCAACTTTACATGGAACACAGCTAAGATATAGACCCTCACTCCTTTGAGCATTAGGGTTCGTCTTCTTATTTACAGTAGGTGGATTAACAGGAGTAGTATTAGCAAATTCATCAATTGATATCGCTATACACGACACTTATTATGTAGTAGCCCATTTCCATTATGTACTATCTATAGGAGCAGTATTTGCTATTATAGGAGGATTAATTCACTGATTCCCGCTATTCACAGGAACTACAATAGATAATTCTATACTTAAAACCCAATTTGTAACCATATTTATTGGAGTAAACTTAACATTCTTCCCTCAACACTTCCTAGGACTAGCGGGAATATCACGACGATATTCAGACTACCCAGATGCTTATACAGCATGAAATATTATCTCTACATTAGGAAGATCAATCTCAATAGTAGCAGTAGTAATACTACTGTTTATTATTTGAGAGGCAATAGCATCTCAACGTCAAGTATTATCCCCTAGAGCACTAAATACTTCAATCGAATGATATCAAAAAACCCCTCCAACGGAGCATAGTTATTCTGAATTACCACTAATAGTAAAGT
		</sequence>
		<sequence>
			<taxon idref="kawa Megaloprepus caerulatus S America"/>
			GGATTTGGAATAATTTCACACATTATTGCTCAAGAAAGAGGTAAAAAAGAAACTTTTGGAATATTAGGAATAATTTATGCAATAGTAGCTATTGGAATTCTAGGGTTTGTAGTATGAGCTCATCATATATTTACAGTAGGAATAGATGTGGATACTCGTGCATATTTTACTTCAGCTACAATAATTATTGCTGTTCCAACAGGAATTAAAATTTTCAGTTGATTAGCTACACTACATGGAGCACAATTAAACTACAGTCCATCTTTACTATGAGCATTAGGATTCGTTTTCTTATTTACAGTAGGTGGATTAACTGGAGTAGTATTAGCTAACTCATCTATTGATATTGTAATACATGATACTTATTATGTAGTAGCACATTTTCATTACGTTTTATCAATAGGGGCTGTATTTGCTATTATAGGAGGAATAGTACATTGATTTCCGTTATTTACTGGAACTACAATAAATACAAAAATACTAAAAACCCAATTTATAATTATATTTTTTGGGGTAAACTTGACATTTTTTCCCCAACACTTTCTTGGCCTTGCAGGAATACCACGACGATATTCAGATTATCCAGATTCTTTTACTACTTGAAATGTGGTATCAAGCATAGGAAGATCTATTTCAATAATTGGAGTTATTTTTCTAATATTCATTATTTGAGAAAGAATAAGAACACAACGTCAAATTTTATCACCAAATGCAATAAATTCTTCAATTGAATGAATTCAAGAAACCCCCCCATCTGAACATAGTTATTCTGAATTACCAATTATATTTAAA-
		</sequence>
		<sequence>
			<taxon idref="kawa Mnais tenuis Taiwan"/>
			GGGTTTGGCATGATCTCACATATCATCGCCCAAGAAAGAGGAAAAAAGGAAACTTTTGGAGTCCTAGGAATGATTTATGCAATAATCGCAATCGGTGTTTTAGGGTTTGTAGTATGGGCCCACCATATATTCACAGTAGGAATAGATGTAGACACTCGAGCCTACTTCACATCCGCCACCATAGTAATTGCCGTACCAACAGGGATCAAAATTTTCAGATGACTTGCTACCCTTCATGGAACCCAATTCCAATACAGCCCATCTCTAATATGAGCACTAGGATTCGTATTCTTATTCACGGTGGGAGGACTAACGGGAGTAGTTTTAGCAAACTCATCAATTGACATCGCTATACATGACACTTACTACGTAGTAGCACACTTCCACTATGTACTATCAATGGGGGCAGTATTTGCTATTATAGGGGGACTAATTCACTGATTCCCCCTATTTACAGGAATAACTATAAATAGAACAATACTAAAGGCACAATTCGCAACTATGTTTGTTGGAGTAAACCTCACATTTTTCCCCCAACACTTCCTAGGACTCGCAGGAATGCCACGACGATACTCTGACTACCCTGATGCATACACCGCTTGAAATACCATATCCACCATCGGAAGAGCAATTTCGGTAATAGGAGTGATCATATTACTATTTATTATATGAGAGGCCATCGCTGGCCAACGGCAGGTTATCTCCCCTCACGCACTTAATACCTCAATCGAATGATATCAAAAAACGCCCCCCACAGAACATAGTTTCTCAGAACTACCACTAATAACAAAAT
		</sequence>
		<sequence>
			<taxon idref="ito Enallagma cyathigerum"/>
			GGATTTGGGATAATTTCACACATTATTGCACAAGAAAGAGGTAAAAAAGAAACGTTCGGAGTATTAGGGATAATTTATGCAATAATTGCGATTGGAATTTTAGGTTTCGTAGTATGAGCACATCATATATTTACTGTAGGTATAGATGTAGATACCCGAGCATACTTTACTTCAGCAACAATAGTTATTGCAGTTCCTACAGGAATCAAGATTTTCAGATGACTCGCTACATTACATGGTAGTCAACTAAATTATAGCCCTTCTTTATTATGAGCATTAGGGTTTGTATTCTTATTTACTGTAGGAGGGTTAACAGGAGTAGTTTTAGCAAACTCATCTATTGATATTGCAATACATGATACTTATTATGTAGTAGCTCATTTTCATTACGTTTTATCAATAGGGGGAGTATTTGCTATTATAGGAGGATTAATTCACTGATTTCCTCTCTTCACAGGAACTTCTATAAACAGACAAATATTAAAGGTACAATTTTTAACAATATTCATCGGAGTGAATTTAACATTTTTTCCACAACATTTTTTAGGACTAGCAGGAATACCCCGACGATATTCAGATTATCCTGATTCATATACTGCATGAAATATTGTATCTACACTGGGTAGATCAATCTCAATAATAGGAGTAATCATACTACTTTTCATTATTTGAGAAGCTTTATCTGCACAACGACAAGTTTTAGCTACAAATTCAATAAATACTTCTATTGAATGATATCAAAAAACACCTCCAACTGAGCACTGTTATTCAGAATTACCACTAATAATTAAGC
		</sequence>
		<sequence>
			<taxon idref="ito Ceriagrion fallax China"/>
			GGATTTGGAATAATCTCACATATTATTGCCCAAGAAAGAGGAAAAAAGGAAACATTTGGAGTATTAGGAATAATTTATGCTATAATTGCAATTGGAATTTTAGGATTCGTTGTATGAGCTCATCATATATTTACTGTAGGAATAGATGTAGACACTCGAGCATATTTCACTTCAGCCACAATAGTAATTGCTGTTCCAACAGGAATTAAAATTTTCAGTTGATTAGCAACTTTACATGGGTCTCAATTAAATTATAGCCCATCACTATTATGAGCATTAGGATTTGTATTTCTATTTACAGTAGGGGGATTAACAGGAGTGGTATTAGCAAACTCATCTATTGATATTGCTATACATGATACTTACTACGTAGTAGCTCACTTTCATTATGTATTATCAATAGGAGCAGTATTTGCTATTATGGGAGGACTAATCCACTGATTTCCATTATTTACAGGAACAACAATAAATAGACAAATACTAAAAGCTCAATTTTTAACAATATTTATTGGAGTAAACCTCACATTTTTTCCACAACACTTTTTAGGGCTGGCAGGAATACCACGACGATATTCTGATTACCCAGATTCTTATACAGCATGAAATATTTTATCCACCCTAGGAAGATCAATTTCTATAATAGGAGTAATTATACTACTGTTTATTATTTGAGAAGCAATAGCATCACAACGACAAGTGTTGTCAGCCAGTGCAATAAATACATCAATTGAGTGATATCAAAAAACCCCACCGACAGAACATAGTTACTCCGAATTACCACTAATAATTAAGT
		</sequence>
		<sequence>
			<taxon idref="ito Coenagrion johanssoni Europe"/>
			GGATTTGGTATAATTTCACATATTATTGCACAAGAAAGAGGAAAAAAGGAAACATTTGGAGTATTAGGTATAATTTATGCAATAATTGCAATTGGTATTTTAGGATTTGTAGTCTGGGCACATCATATATTCACTGTAGGTATAGATGTAGATACACGAGCCTATTTCACATCAGCAACTATAGTGATTGCTGTTCCAACAGGAATTAAAATCTTTAGTTGACTTGCAACTCTACACGGTAGACAATTGAATTATAGTCCCTCACTATTATGAGCGTTAGGGTTTGTTTTCTTATTTACCGTAGGAGGGTTAACAGGTGTAGTTTTAGCTAACTCATCAATTGATATCGCTATACATGACACTTACTATGTAGTAGCACATTTCCATTATGTATTATCAATAGGAGCCGTATTTGCAATTATAGGAGGATTAATTCACTGATTCCCTTTATTTACAGGAACATCTATAAATAGAAAAATATTAAAGGCCCAATTTTTAACAATGTTTATTGGAGTAAACTTAACATTTTTCCCTCAACATTTTTTAGGATTAGCA----------------------------------------------------------------------------------------------------------------------------------------------------------------------------------------------------------------------------------------------
		</sequence>
		<sequence>
			<taxon idref="ito Coenagrion lanceolatum ezo"/>
			GGATTTGGTATAATTTCACATATTATTGCACGAGAAAGAGGTAAAAGGGAAACATTCGGAGTGCTAGGAATGATTTATGCTATAATTGCAATTGGTATTTTAGGATTCGTAGTGTGAGCACATCACATGCTCACCGTAGGTATAGATGTTGATACACGAGCCTATTTTACGTCAGCAACTATAGTAATTGCTGTACCAACAGGAATTAAAATTTTTAGCTGACTTGCTACTCTCCATGGTAGTCAATTAAATTATAGTCCATCCCTATTATGAGCACTAGGATTTGTTTTCCTATTTACTGTTGGAGGATTAACAGGAGTGTTCCTAGCCAATTCATCAATTGATATTGCTATGCATGATACCGACTATGTAGTAGCACACTTCCATTATGAATTATCAATAGGAGCTGTATTTGCAATTATAGAAGGATTAATCCATTGATTCCCTTTATTTACAGGAACATCTATAAATAGAAAGATATTAAAGGCCCAATTTTTAACAATATTTATCGGAGTAAATTTAACATTCTTCCCTCAACATTTCCTAGGATTAGCA----------------------------------------------------------------------------------------------------------------------------------------------------------------------------------------------------------------------------------------------
		</sequence>
		<sequence>
			<taxon idref="ito Ischnura pumilio Europe"/>
			GGATTTGGTATAATTTCCCATATTATTGCTCAAGAAAGAGGTAAAAAGGAAACATTTGGAGTTCTAGGTATAATTTATGCTATAATTGCTATTGGGATTCTAGGATTTGTAGTATGGGCTCATCACATATTTACAGTGGGTATAGATGTGGATACACGGGCTTATTTCACCTCAGCAACAATAGTGATTGCTGTTCCTACAGGAATTAAAATTTTCAGTTGACTTGCCACATTACACGGTAGACAAATAAATTATAGTCCATCATTATTGTGAGCACTAGGATTTGTTTTCTTATTCACAGTAGGGGGATTAACAGGTGTAGTATTAGCAAACTCATCAATTGACATTGCAATGCATGATACTTATTATGTAGTAGCACATTTTCATTACGTTTTATCAATAGGAGCTGTATTTGCAATTATAGGAGGATTAATTCACTGATTTCCATTATTTACAGGAACTTCTATAAATAGACAAATATTAAAGGTACAGTTCTTAACAATATTCATTGGAGTAAATTTAACATTTTTCCCACAACATTTTCTGGGATTAGCTGGAATACCTCGACGGTATTCAGATTACCCTGACTCATACACAGCATGAAATATTTTATCTACATTAGGTAGATCAATTTCAATAATAGGAGTAATTATGCTTTTATTTATCATTTGAGAAGCTCTATCTTCTCAACGACAAGTTTTAACAACAAATTCTATAAATACTTCGATTGAATGGTATCAGAAAACACCTCCAACTGAACATAGATACTCAGAATTACCACTAATAATTAAGT
		</sequence>
		<sequence>
			<taxon idref="ito Ischnura senegalensis aomon"/>
			GGATTTGGTATAATTTCACATATTATTGCACAAGAAAGAGGTAAAAAGGAAACATTTGGAGTACTAGGTATAATTTATGCTATAATTGCAATTGGAATTCTAGGATTTGTAGTATGGGCCCACCATATATTTACTGTAGGTATAGATGTTGATACACGAGCTTATTTTACTTCAGCAACAATGGTAATTGCTGTACCCACAGGAATTAAAATTTTTAGTTGACTTGCCACATTACATGGTAGTCAATTAAGTTATAGTCCTTCCTTATTATGAGCATTAGGATTTGTATTTTTATTCACTGTAGGGGGTTTAACAGGAGTTGTTCTAGCAAATTCATCAATTGATATTGCTATACATGATACTTACTACGTAGTAGCCCACTTCCACTATGTTCTATCTATAGGAGCCGTTTTTGCAATTATAGGAGGATTAATTCACTGATTCCCACTATTTACAGGAACATCTATAAATAGCCAAATATTAAAGGTACAGTTCCTAACAATGTTTATTGGAGTAAACTTAACATTTTTCCCACAACATTTCTTAGGATTAGCTGGAATACCTCGACGATACTCAGACTATCCTGATTCATATACAGCATGAAATATTGTTTCTACTTTAGGAAGATCAATTTCTATAATAGGAGTAATCATATTACTATTTATTATTTGAGAGGCATTAGCTTCTCAACGACAAGTATTAGCAACAAATTCTATAAATACTTCAATTGAATGATATCAAAAAACACCACCAACTGAACATAGTTATTCAGAATTACCACTAATAATTAAGT
		</sequence>
		<sequence>
			<taxon idref="ito Ischnura asiatica ajia"/>
			GGGTTTGGAATAATTTCACATATTATTGCACAAGAAAGAGGTAAAAAGGAGACATTTGGAGTACTAGGAATAATTTATGCTATAATTGCAATTGGAATTCTAGGGTTTGTAGTATGGGCTCACCATATATTTACTGTAGGTATAGATGTTGATACACGAGCTTATTTCACTTCAGCAACAATAGTAATTGCTGTACCCACAGGAATTAAAATTTTCAGTTGACTTGCCACATTGCACGGTAGCCAATTAAGTTATAGACCTTCGTTATTATGAGCATTAGGGTTTGTATTCTTATTTACTGTAGGAGGATTAACAGGAGTTGTATTAGCAAATTCATCAATCGATATTGCTATACATGATACTTACTACGTGGTAGCCCACTTCCATTACGTCCTATCAATAGGAGCCGTTTTTGCAATTATAGGAGGACTAATTCACTGATTTCCACTATTTACAGGAACATCAATAAATAGTCAAATATTAAAGGTACAGTTCCTAACAATGTTTATTGGAGTAAATTTAACATTCTTTCCACAGCATTTCTTAGGATTAGCTGGTATACCTCGACGATACTCAGACTACCCTGATTCATATACAGCATGAAATATTGTTTCCACTTTAGGTAGATCAATTTCTATAATAGGAGTAATTATATTATTATTTATTATTTGGGAGGCATTAGCTTCTCAACGACAAGTATTAGCAACAAATTCTATAAATACCTCAATTGAATGATATCAAAAAACACCGCCAACTGAACATTGTTATTCAGAATTACCACTAATAATTAAGT
		</sequence>
		<sequence>
			<taxon idref="ito Mortonagrion selenion moton"/>
			GGATTTGGAATAATTTCTCATATTATTTCACAAGAAAGAGGAAAAAAAGAAACATTTGGAGTTTTAGGTATAATTTATGCAATAATTGCTATCGGAATTCTAGGATTTGTAGTATGGGCACATCATATATTCACAGTAGGAATAGATGTTGATACACGAGCATACTTTACATCAGCAACAATAGTAATTGCTGTTCCAACAGGAATTAAGATTTTTAGATGATTAGCTACTCTTCATGGTAGACAACTGATATACAGACCATCTTTACTATGAGCATTAGGATTTGTCTTTTTATTCACTGTTGGAGGACTAACAGGAGTAGTTTTGGCAAATTCCTCTATTGATATTGCTATACATGATACATACTATGTGGTGGCTCATTTCCATTACGTTTTATCAATAGGAGCAGTATTTGCTATTATAGGAGGGCTAATCCACTGATTTCCATTATTTTCAGGGGTTGTTATAAACAATCAGATATTAAAAGCACAATTTTTAACAATATTTATTGGAGTAAACATAACGTTTTTCCCTCAACACTTTTTAGGATTAGCA----------------------------------------------------------------------------------------------------------------------------------------------------------------------------------------------------------------------------------------------
		</sequence>
		<sequence>
			<taxon idref="ito Paracercion melanotum musuji"/>
			GGGTTTGGTATAATTTCTCACATTATCGCTCAAGAAAGAGGGAAAAAGGAAACCTTTGGTGTATTAGGAATAATTTATGCTATAGTAGCAATTGGTATCTTAGGGTTTGTGGTATGAGCTCATCATATATTTACAGTTGGAATAGATGTAGATACTCGAGCATATTTCACATCAGCAACCATAGTAATTGCTGTTCCTACAGGAATTAAAATTTTCAGCTGGTTAGCTACTTTACATGGTTCGCAGCTAAACTATAGCCCTTCTTTATTATGGGCCCTAGGATTTGTATTTTTATTTACAGTAGGAGGATTAACAGGAGTAGTATTAGCAAATTCATCAATTGATATTGCTATACATGACACTTACTATGTAGTAGCTCACTTTCATTACGTTCTATCAATGGGGGCAGTATTTGCAATCATAGGGGGACTAATTCACTGATTCCCGTTATTCACTGGAGTTAGAATAAACAGTCAATGATTAAAAGGCCAATTTCTAATTATATTTATTGGGGTAAACTTAACATTCTTTCCACAACACTTTTTAGGATTAGCC----------------------------------------------------------------------------------------------------------------------------------------------------------------------------------------------------------------------------------------------
		</sequence>
		<sequence>
			<taxon idref="ito Paracercion sieboldii oo"/>
			GGATTTGGTATAATTTCACATATTATTGCACAAGAAAGAGGTAAAAAGGAAACTTTTGGAGTACTAGGAATAATTTATGCTATACTTGCAATTGGAATTCTGGGATTCGTAGTATGAGCACATCATATATTTACTGTAGGAATAGATGTAGATACTCGAGCCTACTTTACATCCGCAGCAATAGTAATTGCCGTACCTACAGGAATTAAAATTTTCAGTTGACTTGCCACATTACATGGAAGTCAATTAAATTATAGCCCGTCCCTACTTTGGGCATTAGGGTTTGTATTTCTATTCACTGTAGGAGGATTAACAGGAGTAGTACTAGCAAATTCATCAATTGATATCGCAATGCATGATACATATTATGTAGTAGCACACTTCCATTATGTGTTATCTATAGGAGCTGTATTTGCAATTATAGGAGGATTAATTCATTGATTTCCTCTATTTACAGGAACTACAATAAACAGTCAACTGTTAAAGGCACAATTTTTAACAATATTCATTGGTGTAAATTTAACTTTCTTTCCTCAACACTTTTTAGGTCTAGCA----------------------------------------------------------------------------------------------------------------------------------------------------------------------------------------------------------------------------------------------
		</sequence>
		<sequence>
			<taxon idref="ito Paracercion calamorum kuro"/>
			GGATTTGGTATGATTTCCCATATTATTGCACAAGAAAGAGGTAAAAAGGAAACTTTTGGAGTACTAGGAATAATTTATGCTATACTTGCAATTGGAATTCTAGGATTCGTAGTATGGGCACACCATATATTTACTGTAGGAATAGATGTAGATACTCGAGCATATTTTACATCCGCAACAATAGTAATTGCAGTACCTACAGGAATTAAAATTTTCAGCTGACTTGCCACATTACATGGAAGTCAATTAAATTACAGTCCATCCCTACTTTGAGCATTAGGATTTGTATTCTTATTCACCGTAGGTGGTTTAACAGGAGTAGTATTAGCAAATTCATCAATTGATATTGCAATACATGATACATACTACGTGGTAGCACACTTCCATTATGTGTTATCTATAGGAGCGGTATTTGCAATTATAGGAGGATTAATTCACTGATTCCCCCTATTCACAGGAACTACAATAAACAGTCAGCTATTAAAGGCACAATTTTTAACAATATTCATTGGTGTAAATTTAACTTTCTTTCCTCAACATTTTTTAGGACTAGCA----------------------------------------------------------------------------------------------------------------------------------------------------------------------------------------------------------------------------------------------
		</sequence>
		<sequence>
			<taxon idref="ito Ceriagrion auranticum ryukyubeni"/>
			GGATTCGGAATAATTTCACATATTATTGCTCAAGAGAGAGGAAAAAAGGAAACATTTAGAGTACTTGGTATAATTTATGCTATAATTGCAATTGGTATTTTAGGGTTTGTAGTATGAGCACACCACATATCTACTGTAGGAATAGATGTAGATACTCGAGCATATTTCACTTCAGCCACTGTAGTAATTGCTGTTCCAACAGGAATTAAAATTTTCAGTTGACTGGCAACTTTGCATGGATCTCAACTAAATTATAGACCATCATTAATATGAGCTCTAGGATTCGTATTTTTATTTACTGTAGGTGGATTAACAGGAGTAGTATTAGCAAATTCATCAATTGATATTGCAATACATGATACGTATTATGTGGTAGCCCATTTCCATTATGTATTATCTATAGGAGCAGTATTTGCTATTATAGGAGGATTAATCCACTGATTCCCTTTATTTACAGGAACAACGATAAATAGACAAATATTAAAGGCCCAATTCTTAACAATATTTATTGGTGTAAATCTCACATTTTTCCCGCAACATTTTCTAGGATTGGCA----------------------------------------------------------------------------------------------------------------------------------------------------------------------------------------------------------------------------------------------
		</sequence>
		<sequence>
			<taxon idref="ito Ceriagrion melanurum ki"/>
			GGATTTGGTATAATTTCACATATTATTGCTCAAGAGAGAGGTAAAAAAGAAACATTTGGAGTTTTGGGTATAATTTATGCTATAATTGCAATTGGTATTTTAGGCTTTGTTGTATGAGCTCATCATATATTTACTGTAGGAATAGATGTAGATACTCGAGCATATTTTACTTCAGCCACAATAGTAATTGCGGTACCAACTGGAATCAAAATTTTTAGCTGACTAGCAACTTTACATGGAACCCAACTAAATTATAGCCCCTCATTATTATGAGCTCTAGGATTTGTATTTTTATTCACGGTGGGTGGGTTAACAGGAGTAGTATTAGCAAATTCATCAATTGATATTGCAATACATGACACCTACTATGTAGTAGCTCACTTTCATTATGTTCTGTCTATAGGGGCAGTATTTGCTATTATAGGAGGATTAATTCATTGATTCCCATTATTTACAGGAACTACAATAAATAGACAATTACTAAAAGCACAATTTTTAACAATATTTATCGGTGTAAATCTTACCTTCTTCCCACAACACTTTTTAGGATTAGCA----------------------------------------------------------------------------------------------------------------------------------------------------------------------------------------------------------------------------------------------
		</sequence>
		<sequence>
			<taxon idref="ito Ceriagrion nippo beni"/>
			GGATTCGGAATAATTTCACATATTATTGCTCAAGAAAGAGGAAAAAAGGAAACATTTGGAGTACTTGGAATAATTTATGCTATAATTGCAATTGGTATTTTAGGGTTTGTAGTATGAGCACACCACATATTTACCGTAGGAATAGATGTAGATACTCGAGCATATTTCACTTCAGCCACTATAGTAATTGCTGTTCCAACAGGAATTAAAATTTTCAGTTGACTGGCAACTTTACATGGGTCTCAACTAAATTATAGACCATCATTAATATGAGCTCTAGGATTCGTATTTTTATTTACCGTAGGTGGATTAACAGGAGTAGTATTAGCAAATTCATCAATTGATATTGCAATACATGATACGTACTATGTGGTAGCTCATTTCCATTATGTACTATCTATAGGAGCAGTATTTGCTATTATAGGGGGATTAATCCACTGATTCCCATTGTTTACAGGAACAACAATAAATAGACAAATATTAAAGGCCCAATTTTTAACAATATTTATTGGTGTAAATCTCACATTTTTCCCTCAACACTTTCTAGGATTGGCA----------------------------------------------------------------------------------------------------------------------------------------------------------------------------------------------------------------------------------------------
		</sequence>
		<sequence>
			<taxon idref="ito Copera tokyoensis omono"/>
			--------------------------------------------------------------------------------------------TGGTATCTTGGGGTTTGTGGTATGAGCTCATCATATATTTACAGTTGGAATAGATGTAGATACTCGAGCATATTTCACATCAGCAACTATAGTAATTGCTGTTCCTACAGGAATTAAAATTTTTAGCTGGTTAGCTACTTTACATGGATCACAACTAAATTATAGCCCTTCTTTACTATGGGCCCTAGGATTTGTATTTTTGTTTACAGTAGGAGGATTAACGGGAGTAGTATTAGCAAATTCATCAATTGATATCGCTATACATGACACTTACTATGTAGTAGCTCACTTCCATTACGTTCTATCGATGGGGGCAGTATTTGCAATTATAGGTGGATTAATTCACTGATTCCCATTATTCACTGGAGTTAGAATAAACAGTCAATGACTAAAAGGTCAATTTCTAATTATATTTATTGGGGTAAACTTAACGTTCTTCCCACAACACTTTTTAGGATTAGCTGGCATACCACGACGGTATTCAGATTATCCTGACGCATATACAGCATGAAATATTGCATCTTCAGTAGGGAGAAGAATCTCAATAATTGGAGTTATTATATTGCTATTTATTATATGAGAGGCACTTAGATCCCAACGTCAAGTTCTGTCAGTAAATGCTTTGAGATCATCTATTGAATGATACCAAAAAACACCTCCAACTGAGCATAGTTTTACTGAATTACCCTTAATAATTAAGT
		</sequence>
		<sequence>
			<taxon idref="ito Lestes japonicus kobaneaoito"/>
			GGGTTTGGTATAATTTCACATATTATTGCACAAGAAAGAGGTAAAAAGGAAACCTTCGGATTACTTGGCATGATTTATGCAATAATAGCAATTGGTTTATTAGGATTTGTAGTATGAGCACACCACATATTTACAGTAGGAATAGATGTAGACACTCGAGCATATTTTACATCTGCAACAATAGTAATTGCAGTGCCAACTGGAATTAAAATTTTTAGTTGACTAGCCACTCTACATGGAACCCAAATAAAATATACTCCTTCCTTAATGTGGGCTTTAGGATTTGTATTCTTATTCACGATTGGGGGTTTAACTGGCGTAGTCCTAGCAAACTCATCAATCGACATTGCAATACACGATACATACTATGTAGTAGCACACTTCCACTATGTATTATCAATGGGAGCTGTATTTGCAATTATAGGGGGTTTAGTTCATTGATTCCCCCTGTTTACAGGGACAACTATGAATAGACGGCTATTAAAGACACAATTCCTAATTATATTTATTGGGGTAAACCTAACGTTCTTTCCACAACACTTTCTTGGGTTAGCA----------------------------------------------------------------------------------------------------------------------------------------------------------------------------------------------------------------------------------------------
		</sequence>
		<sequence>
			<taxon idref="ito Lestes temporalis oro"/>
			GGGTTTGGTATAATTTCACATATTATTGCACAAGAAAGAGGTAAAAAGGAAACCTTCGGATTACTTGGCATGATTTATGCAATAATAGCAATTGGTTTATTAGGATTTGTAGTATGAGCACACCACATATTTACAGTGGGTATGGATGTAGATACTCGAGCATATTTTACATCAGCAACAATAGTAATTGCGGTACCAACAGGAATTAAAATTTTTAGTTGATTGGCAACTCTTCATGGTGCCCAAATAAATTATAGACCCTCTTTATTGTGAGCTCTTGGGTTTGTATTTCTATTCACAATTGGGGGGTTGACCGGAGTAGTTTTAGCAAACTCATCAATTGATATTTCATTACATGATACTTACTATGTAGTGGCACATTTTCATTATGTTTTATCCATAGGAGCCGTGTTTGCAATTATAGGAGGTTTAGTTCACTGATTTCCATTATTTACAGGAGTAACTATAACCAATCGAATACTAAAGGCACAATTTGTAATTATATTCCTGGGAGTAAACCTAACGTTCTTTCCACAACACTTTCTTGGGTTAGCA----------------------------------------------------------------------------------------------------------------------------------------------------------------------------------------------------------------------------------------------
		</sequence>
		<sequence>
			<taxon idref="ito Indolestes peregrinus hosomiotsunen"/>
			GGGTTTGGTATAATTTCCCACATTATTGCACAGGAAAGAGGTAAAAAGGAAACCTTTGGCCTATTAGGTATAATTTATGCCATAATGGCAATTGGGTTGCTCGGATTTGTTGTATGGGCACATCATATATTCACAGTAGGAATGGATGTTGATACACGGGCATACTTCACCTCTGCCACAATGGTAATTGCTGTGCCAACAGGAATTAAAATTTTTAGTTGGCTGGCCACCCTTCATGGAACACAAATAAGTTACAGCCCATCATTGTTGTGAGCTTTGGGCTTCGTATTTTTATTTACAATTGGGGGTTTAACAGGAGTTGTATTAGCAAATTCTTCAATTGATATTGCCATGCACGACACTTACTATGTAGTAGCACACTTCCATTATGTTTTATCTATAGGAGCAGTATTTGCAATTATAGGGGGCTTGGTTCATTGATTCCCCTTATTTACCGGAACAACAATGAATAGTCGGCTTCTTAAAACACAATTCGCAATTATATTCCTTGGGGTAAACATAACATTCTTCCCCCAACACTTTTTAGGACTGGCC----------------------------------------------------------------------------------------------------------------------------------------------------------------------------------------------------------------------------------------------
		</sequence>
		<sequence>
			<taxon idref="ito Synlestes weyersii minamiao"/>
			GGGTTTGGTATAATTTCACATATTATTGCACAAGAAAGAGGTAAAAAGGAAACCTTCGGATTACTTGGCATGATTTATGCAATAATAGCAATTGGTTTATTAGGATTTGTAGTATGAGCACACCACATATTTACAGTGGGTATGGATGTAGATACTCGAGCATATTTTACATCAGCAACAATAGTAATTGCGGTACCAACAGGAATTAAAATTTTTAGTTGATTGGCAACTCTTCATGGTGCCCAAATAAATTATAGACCCTCTTTATTGTGAGCTCTTGGGTTTGTATTTCTATTCACAATTGGGGGGTTGACCGGAGTAGTTTTAGCAAACTCATCAATTGATATTTCATTACATGATACTTACTATGTAGTGGCACATTTTCATTATGTTTTATCCATAGGAGCCGTGTTTGCAATTATAGGAGGTTTAGTTCACTGATTTCCATTATTTACAGGAGTAACTATAACCAATCGAATACTAAAGGCACAATTTGTAATTATATTCCTGGGAGTAAACCTAACGTTCTTTCCACAACACTTTCTTGGGTTAGCA----------------------------------------------------------------------------------------------------------------------------------------------------------------------------------------------------------------------------------------------
		</sequence>
		<sequence>
			<taxon idref="ito Chorismagrion risi minamiao"/>
			GGGTTTGGTATAATTTCACATATTATTGCACAAGAAAGAGGTAAAAAGGAAACCTTCGGATTACTTGGCATGATTTATGCAATAATAGCAATTGGTTTATTAGGATTTGTAGTATGAGCACACCACATATTTACAGTGGGTATGGATGTAGATACTCGAGCATATTTTACATCAGCAACAATAGTAATTGCGGTACCAACAGGAATTAAAATTTTTAGTTGATTGGCAACTCTTCATGGTGCCCAAATAAATTATAGACCCTCTTTATTGTGAGCTCTTGGGTTTGTATTTCTATTCACAATTGGGGGGTTGACCGGAGTAGTTTTAGCAAACTCATCAATTGATATTTCATTACATGATACTTACTATGTAGTGGCACATTTTCATTATGTTTTATCCATAGGAGCCGTGTTTGCAATTATAGGAGGTTTAGTTCACTGATTTCCATTATTTACAGGAGTAACTATAACCAATCGAATACTAAAGGCACAATTTGTAATTATATTCCTGGGAGTAAACCTAACGTTCTTTCCACAACACTTTCTTGGGTTAGCA----------------------------------------------------------------------------------------------------------------------------------------------------------------------------------------------------------------------------------------------
		</sequence>
		<sequence>
			<taxon idref="ito Perissolestes remotus haranagaao"/>
			GGGTTTGGTATAATTTCACATATTATTGCACAAGAAAGAGGTAAAAAGGAAACCTTCGGATTACTTGGCATGATTTATGCAATAATAGCAATTGGTTTATTAGGATTTGTAGTATGAGCACACCACATATTTACAGTGGGTATGGATGTAGATACTCGAGCATATTTTACATCAGCAACAATAGTAATTGCGGTACCAACAGGAATTAAAATTTTTAGTTGATTGGCAACTCTTCATGGTGCCCAAATAAATTATAGACCCTCTTTATTGTGAGCTCTTGGGTTTGTATTTCTATTCACAATTGGGGGGTTGACCGGAGTAGTTTTAGCAAACTCATCAATTGATATTTCATTACATGATACTTACTATGTAGTGGCACATTTTCATTATGTTTTATCCATAGGAGCCGTGTTTGCAATTATAGGAGGTTTAGTTCACTGATTTCCATTATTTACAGGAGTAACTATAACCAATCGAATACTAAAGGCACAATTTGTAATTATATTCCTGGGAGTAAACCTAACGTTCTTTCCACAACACTTTCTTGGGTTAGCA----------------------------------------------------------------------------------------------------------------------------------------------------------------------------------------------------------------------------------------------
		</sequence>
		<sequence>
			<taxon idref="ito Rhinocypha tincta hanadaka"/>
			GGATTTGGAATAATTTCCCACATTATTGCACAAGAAAGAGGAAAAAAGGAAACATTCGGAGTATTAGGAATAATCTACGCAATAATTGCAATTGGAATTTTAGGATTTGTAGTATGAGCTCACCATATATTTACAGTAGGAATAGACGTAGATACCCGAGCATACTTTACATCAGCAACAATAGTAATTGCTGTCCCCACAGGGATTAAAATTTTCAGATGATTAGCAACTTTACATGGAACACAGCTAAGATATAGTCCCTCACTCCTTTGAGCATTAGGGTTCGTCTTCTTATTTACAGTAGGTGGATTAACAGGAGTAGTATTAGCAAATTCATCAATTGATATCGCTATACACGACACTTATTATGTAGTAGCCCATTTCCATTATGTACTATCTATAGGAGCAGTATTTGCTATTATAGGAGGATTAATTCACTGATTCCCGCTATTCACAGGAACTACAATAGATAATTCTATACTTAAAACCCAATTTGCAACCATATTTATCGGAGTAAACTTAACATTCTTCCCTCAACACTTCCTAGGATTAGCAGGAATACCACGACGATATTCAGACTACCCAGATGCTTATACAGCATGAAATATTATCTCCACATTAGGAAGATCAATCTCAATAGTAGCAGTAGTAATACTACTGTTTATTATTTGAGAGGCAATAGCATCTCAACGTCAAGTATTATCCCCTAGAGCACTAAATACTTCAATCGAATGATATCAAAAAACCCCTCCAACGGAGCATAGTTATTCTGAATTACCATTAATAGTAAAGT
		</sequence>
		<sequence>
			<taxon idref="ito Libellago semiopaca hanadaka"/>
			GGATTTGGAATAATTTCCCACATTATTGCACAAGAAAGAGGAAAAAAGGAAACATTCGGAGTATTAGGAATAATCTACGCAATAATTGCAATTGGAATTTTAGGATTTGTAGTATGAGCTCACCATATATTTACAGTAGGAATAGACGTAGATACCCGAGCATACTTTACATCAGCAACAATAGTAATTGCTGTCCCCACAGGGATTAAAATTTTCAGATGATTAGCAACTTTACATGGAACACAGCTAAGATATAGTCCCTCACTCCTTTGAGCATTAGGGTTCGTCTTCTTATTTACAGTAGGTGGATTAACAGGAGTAGTATTAGCAAATTCATCAATTGATATCGCTATACACGACACTTATTATGTAGTAGCCCATTTCCATTATGTACTATCTATAGGAGCAGTATTTGCTATTATAGGAGGATTAATTCACTGATTCCCGCTATTCACAGGAACTACAATAGATAATTCTATACTTAAAACCCAATTTGCAACCATATTTATCGGAGTAAACTTAACATTCTTCCCTCAACACTTCCTAGGATTAGCAGGAATACCACGACGATATTCAGACTACCCAGATGCTTATACAGCATGAAATATTATCTCCACATTAGGAAGATCAATCTCAATAGTAGCAGTAGTAATACTACTGTTTATTATTTGAGAGGCAATAGCATCTCAACGTCAAGTATTATCCCCTAGAGCACTAAATACTTCAATCGAATGATATCAAAAAACCCCTCCAACGGAGCATAGTTATTCTGAATTACCATTAATAGTAAAGT
		</sequence>
		<sequence>
			<taxon idref="ito Heliocypha biseriata ihanadaka"/>
			GGATTTGGAATAATTTCCCACATTATTGCACAAGAAAGAGGAAAAAAGGAAACATTCGGAGTATTAGGAATAATCTACGCAATAATTGCAATTGGAATTTTAGGATTTGTAGTATGAGCTCACCATATATTTACAGTAGGAATAGACGTAGATACCCGAGCATACTTTACATCAGCAACAATAGTAATTGCTGTCCCCACAGGGATTAAAATTTTCAGATGATTAGCAACTTTACATGGAACACAGCTAAGATATAGTCCCTCACTCCTTTGAGCATTAGGGTTCGTCTTCTTATTTACAGTAGGTGGATTAACAGGAGTAGTATTAGCAAATTCATCAATTGATATCGCTATACACGACACTTATTATGTAGTAGCCCATTTCCATTATGTACTATCTATAGGAGCAGTATTTGCTATTATAGGAGGATTAATTCACTGATTCCCGCTATTCACAGGAACTACAATAGATAATTCTATACTTAAAACCCAATTTGCAACCATATTTATCGGAGTAAACTTAACATTCTTCCCTCAACACTTCCTAGGATTAGCAGGAATACCACGACGATATTCAGACTACCCAGATGCTTATACAGCATGAAATATTATCTCCACATTAGGAAGATCAATCTCAATAGTAGCAGTAGTAATACTACTGTTTATTATTTGAGAGGCAATAGCATCTCAACGTCAAGTATTATCCCCTAGAGCACTAAATACTTCAATCGAATGATATCAAAAAACCCCTCCAACGGAGCATAGTTATTCTGAATTACCATTAATAGTAAAGT
		</sequence>
		<sequence>
			<taxon idref="ito Polythore boliviana amerikaminami"/>
			--------------------------------------------------------------------------------------------TGGAATTTTAGGGTTTGTAGTGTGAGCCCACCATATATTCACTGTAGGAATAGACGTAGACACACGGGCTTACTTTACTTCCGCCACAATAGTAATTGCGGTACCTACCGGTATTAAAATTTTCAGATGATTAGCCACATTACACGGAACTCAAATAAACTACAGCCCATCACTATTATGAGCACTAGGATTCGTGTTCTTATTTACTGTTGGAGGGCTTACAGGAGTAGTATTAGCTAACTCATCAATTGATATTGCTATGCACGATACTTACTATGTAGTCGCCCATTTTCATTACGTATTATCAATAGGAGCTGTATTTGCAATTATAGGGGGGCTCGTACACTGATTTCCCCTATTTACGGGAACAAGAATAAACAACCAAATATTAAAAGCACAATTTTTAACAATGTTTATTGGAGTAAACTTGACATTCTTCCCTCAACACTTTTTAGGATTAGCAGGAATGCCTCGACGATATTCTGATTATCCCGATGCTTACACAGCATGAAATATCCTATCTTCCTTAGGAAGAGCAATTTCAATAATAGGAGTAATTTTATTACTATTTATTGTATGAGAAGCATTAGTATCACAACGACAAGTAATCTCTCCAAGAGCACTAAGAACATCAATTGAATGATATCAAAAGACACCCCCGACAGAGCACAGATATTCTGAATTACCACTTATAATTAAGT
		</sequence>
		<sequence>
			<taxon idref="ito Cora cyane isolate amerikaminami"/>
			--------------------------------------------------------------------------------------------TGGAATTTTAGGGTTTGTAGTGTGAGCCCACCATATATTCACTGTAGGAATAGACGTAGACACACGGGCTTACTTTACTTCCGCCACAATAGTAATTGCGGTACCTACCGGTATTAAAATTTTCAGATGATTAGCCACATTACACGGAACTCAAATAAACTACAGCCCATCACTATTATGAGCACTAGGATTCGTGTTCTTATTTACTGTTGGAGGGCTTACAGGAGTAGTATTAGCTAACTCATCAATTGATATTGCTATGCACGATACTTACTATGTAGTCGCCCATTTTCATTACGTATTATCAATAGGAGCTGTATTTGCAATTATAGGGGGGCTCGTACACTGATTTCCCCTATTTACGGGAACAAGAATAAACAACCAAATATTAAAAGCACAATTTTTAACAATGTTTATTGGAGTAAACTTGACATTCTTCCCTCAACACTTTTTAGGATTAGCAGGAATGCCTCGACGATATTCTGATTATCCCGATGCTTACACAGCATGAAATATCCTATCTTCCTTAGGAAGAGCAATTTCAATAATAGGAGTAATTTTATTACTATTTATTGTATGAGAAGCATTAGTATCACAACGACAAGTAATCTCTCCAAGAGCACTAAGAACATCAATTGAATGATATCAAAAGACACCCCCGACAGAGCACAGATATTCTGAATTACCACTTATAATTAAGT
		</sequence>
		<sequence>
			<taxon idref="ito Euthore fasciata amerikaminami"/>
			--------------------------------------------------------------------------------------------TGGAATTTTAGGGTTTGTAGTGTGAGCCCACCATATATTCACTGTAGGAATAGACGTAGACACACGGGCTTACTTTACTTCCGCCACAATAGTAATTGCGGTACCTACCGGTATTAAAATTTTCAGATGATTAGCCACATTACACGGAACTCAAATAAACTACAGCCCATCACTATTATGAGCACTAGGATTCGTGTTCTTATTTACTGTTGGAGGGCTTACAGGAGTAGTATTAGCTAACTCATCAATTGATATTGCTATGCACGATACTTACTATGTAGTCGCCCATTTTCATTACGTATTATCAATAGGAGCTGTATTTGCAATTATAGGGGGGCTCGTACACTGATTTCCCCTATTTACGGGAACAAGAATAAACAACCAAATATTAAAAGCACAATTTTTAACAATGTTTATTGGAGTAAACTTGACATTCTTCCCTCAACACTTTTTAGGATTAGCAGGAATGCCTCGACGATATTCTGATTATCCCGATGCTTACACAGCATGAAATATCCTATCTTCCTTAGGAAGAGCAATTTCAATAATAGGAGTAATTTTATTACTATTTATTGTATGAGAAGCATTAGTATCACAACGACAAGTAATCTCTCCAAGAGCACTAAGAACATCAATTGAATGATATCAAAAGACACCCCCGACAGAGCACAGATATTCTGAATTACCACTTATAATTAAGT
		</sequence>
		<sequence>
			<taxon idref="ito Philoganga vetusta mukashikawa"/>
			GGGTTTGGTATAATTTCACATATTATTGCACAAGAAAGAGGTAAAAAGGAAACCTTCGGATTACTTGGCATGATTTATGCAATAATAGCAATTGGTTTATTAGGATTTGTAGTATGAGCACACCACATATTTACAGTGGGTATGGATGTAGATACTCGAGCATATTTTACATCAGCAACAATAGTAATTGCGGTACCAACAGGAATTAAAATTTTTAGTTGATTGGCAACTCTTCATGGTGCCCAAATAAATTATAGACCCTCTTTATTGTGAGCTCTTGGGTTTGTATTTCTATTCACAATTGGGGGGTTGACCGGAGTAGTTTTAGCAAACTCATCAATTGATATTTCATTACATGATACTTACTATGTAGTGGCACATTTTCATTATGTTTTATCCATAGGAGCCGTGTTTGCAATTATAGGAGGTTTAGTTCACTGATTTCCATTATTTACAGGAGTAACTATAACCAATCGAATACTAAAGGCACAATTTGTAATTATATTCCTGGGAGTAAACCTAACGTTCTTTCCACAACACTTTCTTGGGTTAGCA----------------------------------------------------------------------------------------------------------------------------------------------------------------------------------------------------------------------------------------------
		</sequence>
		<sequence>
			<taxon idref="ito Diphlebia coerulescens Diphlebiidae"/>
			GGGTTTGGTATAATTTCACATATTATTGCACAAGAAAGAGGTAAAAAGGAAACCTTCGGATTACTTGGCATGATTTATGCAATAATAGCAATTGGTTTATTAGGATTTGTAGTATGAGCACACCACATATTTACAGTGGGTATGGATGTAGATACTCGAGCATATTTTACATCAGCAACAATAGTAATTGCGGTACCAACAGGAATTAAAATTTTTAGTTGATTGGCAACTCTTCATGGTGCCCAAATAAATTATAGACCCTCTTTATTGTGAGCTCTTGGGTTTGTATTTCTATTCACAATTGGGGGGTTGACCGGAGTAGTTTTAGCAAACTCATCAATTGATATTTCATTACATGATACTTACTATGTAGTGGCACATTTTCATTATGTTTTATCCATAGGAGCCGTGTTTGCAATTATAGGAGGTTTAGTTCACTGATTTCCATTATTTACAGGAGTAACTATAACCAATCGAATACTAAAGGCACAATTTGTAATTATATTCCTGGGAGTAAACCTAACGTTCTTTCCACAACACTTTCTTGGGTTAGCA----------------------------------------------------------------------------------------------------------------------------------------------------------------------------------------------------------------------------------------------
		</sequence>
		<sequence>
			<taxon idref="ito Devadatta podolestoides mukashikawa"/>
			GGGTTTGGTATAATTTCACATATTATTGCACAAGAAAGAGGTAAAAAGGAAACCTTCGGATTACTTGGCATGATTTATGCAATAATAGCAATTGGTTTATTAGGATTTGTAGTATGAGCACACCACATATTTACAGTGGGTATGGATGTAGATACTCGAGCATATTTTACATCAGCAACAATAGTAATTGCGGTACCAACAGGAATTAAAATTTTTAGTTGATTGGCAACTCTTCATGGTGCCCAAATAAATTATAGACCCTCTTTATTGTGAGCTCTTGGGTTTGTATTTCTATTCACAATTGGGGGGTTGACCGGAGTAGTTTTAGCAAACTCATCAATTGATATTTCATTACATGATACTTACTATGTAGTGGCACATTTTCATTATGTTTTATCCATAGGAGCCGTGTTTGCAATTATAGGAGGTTTAGTTCACTGATTTCCATTATTTACAGGAGTAACTATAACCAATCGAATACTAAAGGCACAATTTGTAATTATATTCCTGGGAGTAAACCTAACGTTCTTTCCACAACACTTTCTTGGGTTAGCA----------------------------------------------------------------------------------------------------------------------------------------------------------------------------------------------------------------------------------------------
		</sequence>
		<sequence>
			<taxon idref="ito Rhadinosticta simplex oseaniaito"/>
			--------------------------------------------------------------------------------------------TGGAATTTTAGGGTTTGTAGTGTGAGCCCACCATATATTCACTGTAGGAATAGACGTAGACACACGGGCTTACTTTACTTCCGCCACAATAGTAATTGCGGTACCTACCGGTATTAAAATTTTCAGATGATTAGCCACATTACACGGAACTCAAATAAACTACAGCCCATCACTATTATGAGCACTAGGATTCGTGTTCTTATTTACTGTTGGAGGGCTTACAGGAGTAGTATTAGCTAACTCATCAATTGATATTGCTATGCACGATACTTACTATGTAGTCGCCCATTTTCATTACGTATTATCAATAGGAGCTGTATTTGCAATTATAGGGGGGCTCGTACACTGATTTCCCCTATTTACGGGAACAAGAATAAACAACCAAATATTAAAAGCACAATTTTTAACAATGTTTATTGGAGTAAACTTGACATTCTTCCCTCAACACTTTTTAGGATTAGCAGGAATGCCTCGACGATATTCTGATTATCCCGATGCTTACACAGCATGAAATATCCTATCTTCCTTAGGAAGAGCAATTTCAATAATAGGAGTAATTTTATTACTATTTATTGTATGAGAAGCATTAGTATCACAACGACAAGTAATCTCTCCAAGAGCACTAAGAACATCAATTGAATGATATCAAAAGACACCCCCGACAGAGCACAGATATTCTGAATTACCACTTATAATTAAGT
		</sequence>
		<sequence>
			<taxon idref="ito Isosticta robustior oseaniaito"/>
			--------------------------------------------------------------------------------------------TGGAATTTTAGGGTTTGTAGTGTGAGCCCACCATATATTCACTGTAGGAATAGACGTAGACACACGGGCTTACTTTACTTCCGCCACAATAGTAATTGCGGTACCTACCGGTATTAAAATTTTCAGATGATTAGCCACATTACACGGAACTCAAATAAACTACAGCCCATCACTATTATGAGCACTAGGATTCGTGTTCTTATTTACTGTTGGAGGGCTTACAGGAGTAGTATTAGCTAACTCATCAATTGATATTGCTATGCACGATACTTACTATGTAGTCGCCCATTTTCATTACGTATTATCAATAGGAGCTGTATTTGCAATTATAGGGGGGCTCGTACACTGATTTCCCCTATTTACGGGAACAAGAATAAACAACCAAATATTAAAAGCACAATTTTTAACAATGTTTATTGGAGTAAACTTGACATTCTTCCCTCAACACTTTTTAGGATTAGCAGGAATGCCTCGACGATATTCTGATTATCCCGATGCTTACACAGCATGAAATATCCTATCTTCCTTAGGAAGAGCAATTTCAATAATAGGAGTAATTTTATTACTATTTATTGTATGAGAAGCATTAGTATCACAACGACAAGTAATCTCTCCAAGAGCACTAAGAACATCAATTGAATGATATCAAAAGACACCCCCGACAGAGCACAGATATTCTGAATTACCACTTATAATTAAGT
		</sequence>
		<sequence>
			<taxon idref="ito Labidiosticta vallisi oseaniaito"/>
			--------------------------------------------------------------------------------------------TGGAATTTTAGGGTTTGTAGTGTGAGCCCACCATATATTCACTGTAGGAATAGACGTAGACACACGGGCTTACTTTACTTCCGCCACAATAGTAATTGCGGTACCTACCGGTATTAAAATTTTCAGATGATTAGCCACATTACACGGAACTCAAATAAACTACAGCCCATCACTATTATGAGCACTAGGATTCGTGTTCTTATTTACTGTTGGAGGGCTTACAGGAGTAGTATTAGCTAACTCATCAATTGATATTGCTATGCACGATACTTACTATGTAGTCGCCCATTTTCATTACGTATTATCAATAGGAGCTGTATTTGCAATTATAGGGGGGCTCGTACACTGATTTCCCCTATTTACGGGAACAAGAATAAACAACCAAATATTAAAAGCACAATTTTTAACAATGTTTATTGGAGTAAACTTGACATTCTTCCCTCAACACTTTTTAGGATTAGCAGGAATGCCTCGACGATATTCTGATTATCCCGATGCTTACACAGCATGAAATATCCTATCTTCCTTAGGAAGAGCAATTTCAATAATAGGAGTAATTTTATTACTATTTATTGTATGAGAAGCATTAGTATCACAACGACAAGTAATCTCTCCAAGAGCACTAAGAACATCAATTGAATGATATCAAAAGACACCCCCGACAGAGCACAGATATTCTGAATTACCACTTATAATTAAGT
		</sequence>
		<sequence>
			<taxon idref="ito Prodasineura laidlawii minamiito"/>
			--------------------------------------------------------------------------------------------TGGAATTTTAGGGTTTGTAGTGTGAGCCCACCATATATTCACTGTAGGAATAGACGTAGACACACGGGCTTACTTTACTTCCGCCACAATAGTAATTGCGGTACCTACCGGTATTAAAATTTTCAGATGATTAGCCACATTACACGGAACTCAAATAAACTACAGCCCATCACTATTATGAGCACTAGGATTCGTGTTCTTATTTACTGTTGGAGGGCTTACAGGAGTAGTATTAGCTAACTCATCAATTGATATTGCTATGCACGATACTTACTATGTAGTCGCCCATTTTCATTACGTATTATCAATAGGAGCTGTATTTGCAATTATAGGGGGGCTCGTACACTGATTTCCCCTATTTACGGGAACAAGAATAAACAACCAAATATTAAAAGCACAATTTTTAACAATGTTTATTGGAGTAAACTTGACATTCTTCCCTCAACACTTTTTAGGATTAGCAGGAATGCCTCGACGATATTCTGATTATCCCGATGCTTACACAGCATGAAATATCCTATCTTCCTTAGGAAGAGCAATTTCAATAATAGGAGTAATTTTATTACTATTTATTGTATGAGAAGCATTAGTATCACAACGACAAGTAATCTCTCCAAGAGCACTAAGAACATCAATTGAATGATATCAAAAGACACCCCCGACAGAGCACAGATATTCTGAATTACCACTTATAATTAAGT
		</sequence>
		<sequence>
			<taxon idref="ito Prodasineura notostigma minamiito"/>
			--------------------------------------------------------------------------------------------CGGAATTTTAGGATTTGTAGTGTGAGCTCACCATATATTTACTGTAGGAATAGATGTAGACACACGAGCATACTTCACATCAGCTACAATAGTAATTGCTGTTCCCACAGGAATTAAAATCTTCAGCTGATTAGCCACCTTACATGGATCACAAATAAGATACAGCCCGTCGCTATTGTGAGCATTAGGGTTCGTATTCTTATTCACCGTTGGAGGACTAACAGGGGTAGTATTAGCCAACTCATCAATCGACATCGCTATACATGATACTTATTATGTAGTTGCACATTTCCACTACGTATTATCAATAGGAGCTGTATTCGCCATTATAGGAGGGCTAGTTCACTGATTTCCACTATTTACCGGAACTAGTATAAACAATCAAATATTAAAAGCACAATTCTTAACTATATTTATTGGGGTAAATCTAACATTCTTCCCTCAACATTTTCTAGGGTTAGCCGGAATACCTCGACGATATTCAGATTACCCAGATGCCTACACAGCATGAAACATTTTATCCTCACTAGGAAGTGCTATTTCAATAATAGGAGTAATTTTATTACTGTTTATTGTATGAGAAGCATTAGTGTCACAACGACAAGTTCTTTCTCCAAGAGCCCTAACAACATCAATTGAATGATATCAAAAAACACCTCCGACAGAGCACAGATATTCTGAACTACCACTTATAATTAAGT
		</sequence>
		<sequence>
			<taxon idref="ito Prodasineura humeralis minamiito"/>
			--------------------------------------------------------------------------------------------TGGAATTTTAGGATTTGTAGTATGAGCACACCATATATTTACTGTAGGAATAGATGTAGATACACGGGCATACTTTACATCTGCCACGATAGTAATTGCAGTACCCACTGGTATTAAAATCTTTAGATGATTAGCCACATTACATGGCACACAAATAAGATATAGACCTTCCCTACTATGAGCATTAGGATTTGTATTTCTATTCACTGTTGGAGGTCTTACAGGAGTAGTACTAGCTAACTCCTCAATTGATATTGCTATACATGACACTTATTACGTGGTAGCACATTTCCACTACGTTTTATCAATAGGGGCCGTATTCGCAATTATAGGAGGGCTAGTACACTGATTCCCATTATTTACCGGAACAAGAATAAATAACCAAATATTAAAGGCACAATTCCTAACCATATTTATTGGAGTAAATTTAACATTCTTTCCACAACATTTCCTAGGACTAGCCGGAATACCTCGTCGATATTCAGACTATCCAGACGCTTACACAGCATGAAATATTCTATCTTCCTTAGGAAGAGCCATTTCAATAATAGGAGTAATTCTACTACTATTTATTGTATGAGAAGCCTTGGTATCACAACGACAGGTAATCTCCCCAAGTGCATTAAGAACATCAATCGAATGATATCAAAAAACACCTCCTACAGAGCACAGATATTCTGAATTACCACTTATAATTAAGT
		</sequence>
		<sequence>
			<taxon idref="yanma Phyllopetalia apollo benihoshiyanma"/>
			GGATTTGGAATAATTTCACATATTATTGCCCAAGAAAGAGGGAAAAAGGAAACATTTGGTTTATTAGGAATAATTTACGCCATAGTAGCAATTGGAATTCTAGGATTTGTTGTATGAGCACACCACATATTTACTGTAGGAATAGATGTTGATACTCGAGCTTACTTTACATCAGCAACAATAGTAATTGCAGTTCCAACAGGAATTAAAATTTTTAGTTGACTAGCAACCCTTCATGGTACTCAATTATCTTATAGACCATCCTTATTATGAGCATTAGGATTTGTATTTCTATTTACTATTGGTGGGTTAACAGGAGTAGTATTAGCTAATTCATCAATTGATATTGCTATACATGATACTTACTATGTAGTAGCTCATTTTCATTATGTTTTATCAATAGGAGCAGTATTTGCTATTATAGGAGGATTGGTACACTGATTTCCATTATTTAGAGGAGTAACATTAAACAATCACATACTTAAGATTCACTTCATAGTAATATTTGTAGGAGTTAACTTAACCTTCTTTCCACAACACTTCTTAGGTCTTAGA----------------------------------------------------------------------------------------------------------------------------------------------------------------------------------------------------------------------------------------------
		</sequence>
		<sequence>
			<taxon idref="stonefly Scopura longa"/>
			GGATTCGGATTAATCTCGCACATTATTAGACAAGAAAGAGGTAAAAAGGAGGCATTCGGTTCTTTAGGGATAATTTATGCTATACTTTCAATTGGCTTATTAGGGTTTGTAGTTTGAGCTCACCACATATTTACAGTTGGAATAGATGTTGATACTCGAGCCTACTTTACCTCAGCTACAATAATCATTGCCGTACCTACAGGTATTAAAATTTTTAGATGACTAGCAACTTTACATGGGTCTCAACTTAATTACAGCCCTGCTCTTTTATGAGCTCTCGGTTTCGTTTTTTTATTTACTATTGGTGGGCTCACAGGAGTCATTCTTGCTAATTCCTCTGTTGATATTATTCTGCATGATACTTATTATGTTGTCGCCCATTTTCATTACGTTCTCTCTATAGGGGCTGTTTTTGCCATTATAGCTGGCTTTATTCAATGATACCCCCTATTTACCGGACTTACAATAAATCCTCACTGATTAAAAATTCAATTCTGTATTATATTTTTAGGTGTAAATTTAACATTTTTTCCCCAACATTTTCTAGGTCTAGCTGGCATGCCTCGCCGATACTCCGACTACCCGGATGCATACACTGCATGAAATATTGTTTCATCTATTGGCTCTACTATCTCTCTCATTGGTGTACTATTCCTTCTTTTTATTGTCTGAGAAAGCATAGTTATTAATCGAGTAGCCCTTTTCCCCTTACAAATAACCTCATCAATTGAATGGTTCCAGGCTTTACCTCCAGCTGAACATAGCTATTCAGAACTTCCTATACTCTCTGGTT
		</sequence>
		<sequence>
			<taxon idref="mayfly Isonychia kiangsinensis"/>
			GGATTCGGAATAATTTCACATATTATTAGCCAAGAAAGAGGAAAGAAGGAAGCATTCGGGACTTTAGGTATAATTTATGCGATGTTGGCGATTGGACTCCTTGGGTTTGTAGTTTGAGCCCACCATATATTTACAGTTGGGATGGACGTTGACACTCGTGCTTATTTTACTGCCGCTACAATAATTATTGCAGTTCCTACTGGAATCAAAATTTTTAGTTGGCTGGCCACCCTGCATGGAACACAACTAAACTACAGTCCCTCCTTACTTTGAGCCCTAGGATTTGTTTTTCTCTTTACGATTGGAGGATTAACAGGGGTTGTTTTAGCTAATTCATCCATTGATATCGTATTGCACGATACTTATTATGTTGTAGCCCACTTCCATTATGTTCTCTCCATAGGAGCTGTTTTTGCTATTATAGGAGGGCTTGTTCATTGATTCCCTCTCTTTACGGGACTCTCACTAAACCCTCAATGATTAAAGATTCATTTCATTGTAATATTCATCGGGGTTAACCTTACTTTCTTCCCCCAACACTTCTTGGGGCTTAGAGGAATACCTCGACGATATTCTGACTATCCTGATGCTTATGCAGCCTGAAATGTCGTCTCAAGTGTAGGGTCTACTATTTCTTTAGTTGGAGTACTTCTTCTAGTATTTATTGTTTGAGAAAGCATAATTAGCCAGCGGCCAGTAGCCTTCCCTCTTCAAATAAATTCCTCTATTGAATGATTCCATAGACTTCCTCCAGCAGAACACAGTTACGCCGAGCTTCCAACTCTTTTAAATT
		</sequence>
		<sequence>
			<taxon idref="mayfly Isonychia ignota"/>
			GGATTCGGGATAATCTCACATATTATTAGTCAAGAAAGAGGAAAGAAGGAAGCATTCGGAACTTTGGGTATAATTTACGCAATGTTAGCCATTGGGCTTCTTGGATTTGTAGTTTGAGCCCACCATATATTTACAGTTGGGATGGATGTTGACACTCGCGCTTACTTTACTGCCGCCACAATAATTATTGCCGTTCCTACTGGGATCAAAATTTTTAGTTGGTTGGCTACCCTGCATGGAACACAATTAAACTACAGCCCCTCTTTACTTTGAGCCCTGGGGTTTGTTTTTCTTTTTACAATTGGAGGATTAACAGGGGTTGTCTTAGCTAATTCATCAATCGACATTGTGCTACACGATACTTATTATGTTGTCGCCCATTTCCATTATGTTCTTTCTATAGGAGCCGTTTTTGCTATTATAGGAGGGCTTGTCCATTGATTCCCTCTCTTTACAGGACTTTCACTAAATCCTCAATGATTAAAGATTCACTTTATTGTAATATTTATCGGGGTTAACCTTACTTTCTTCCCCCAACACTTCTTAGGACTTAGAGGAATGCCTCGACGATATTCTGACTACCCTGATGCTTATGCAGCCTGAAATGTCGTCTCAAGTGTAGGGTCTACTATTTCTTTAGTTGGAGTACTTCTTCTGGTATTTATTGTTTGAGAAAGCATAATTAGCCAGCGGCCAGTAGCCTTCCCACTTCAAATAAATTCCTCTATTGAATGATTCCATAGTCTTCCCCCAGCAGAACACAGTTACGCTGAGCTCCCAACTCTTTTAAATT
		</sequence>
		<sequence>
			<taxon idref="mayfly Choroterpes yixingensis"/>
			--------------------------------------------------------------------------------------------------------------------------------------------------------------AGCATATTTTACAGCAGCTACTATAATTATTGCGGTTCCAACGGGGATTAAAATTTTTAGATGATTGGCTACTTTACATGGAACCCAATTAAATTATAGCCCCTCTTTACTTTGAGCTTTAGGTTTCGTATTTTTATTTACTATTGGAGGTTTAACTGGTGTTGTATTAGCAAACTCATCTATTGATATTGTTCTTCATGACACATATTATGTAGTAGCTCATTTTCATTATGTTTTATCAATAGGAGCAGTCTTTGCTATTATAGGAGGCCTTGTTCATTGATTTCCTTTATTTACAGGTCTTTCATTACAGCCAACTTGATTAAAGGTTCATTTTGCTATTATATTTATTGGTGTAAATCTCACTTTTTTCCCACAACATTTTTTAGGTCTTAGCGGTATACCCCGACGTTATTCCGATTACCCAGATGCATACGCTACTTGAAATATTATTTCAACAATTGGGTCCACAATCTCAATAGTAGGTGTATTAATACTAGTTTATATTATTTGAGAGGCTTTTGTTGCTCAACGTCAAGTAGCATTTCCTTTACAAATACCATCTTCTATCGAGTGATTCCACCCTACTCCCCCAGCTGAACATAGTTATGCTGAATTACCTAGTTTATTAAATT
		</sequence>
		<sequence>
			<taxon idref="mayfly Paraleptophlebia submarginata"/>
			GGGTTTGGAATAATTTCTCATATTATTAGTCAAGAAAGAGGAAAAAAGGAAGCATTTGGAGCTCTAGGTATGATCTACGCCATACTAGCAATCGGCCTTCTGGGATTCGTAGTATGAGCACACCATATGTTCACAGTAGGAATGGATGTCGACACCCGTGCTTATTTTACTGCAGCCACTATAATCATTGCTGTCCCAACAGGAATCAAAATCTTCAGTTGATTAGCAACTTTGCACGGAACTCAAATAAAATACACTCCTTCTCTTCTTTGAGCCCTTGGTTTTGTCTTCCTTTTCACCATTGGTGGACTTACCGGAGTTGTACTCGCTAATTCTTCAATTGACATTGTTCTCCATGACACCTACTACGTAGTCGCTCACTTCCATTATGTCCTCTCTATAGGAGCAGTCTTTGCTATTATGGGTGGATTGGTGCATTGATTCCCCTTATTCACTGGCCTGGTTTTACACCCAACATGACTAAAGGTACACTTTGCCATTATATTTATCGGAGTAAATTTAACTTTTTTTCCTCAACATTTTTTAGGGTTAAGTGGTATACCACGTCGTTACTCAGATTACCCTGATGCTTACGCCTCCTGAAATATTGTGTCAACAATCGGAAGTACTATTTCTTTAGTCGGGGTGTTAATACTGATATTTATTGTTTGAGAAAGATTTATCAGCCATCGGCAAGTAATATTCCCTACACAAATAACCACCTCAATCGAGTGATTCCACACTTTACCTCCTGCAGAACACAGATACGCTGAACTCCCCACCCTTCTTAACT
		</sequence>
		<sequence>
			<taxon idref="mayfly Choroterpides apiculata"/>
			GGATTTGGTATAATTTCTCATATTATTAGCCAAGAAAGAGGAAAAAAGGAAGCTTTTGGTTCACTAGGTATAATTTATGCAATACTTGCAATTGGTCTATTAGGGTTTGTTGTTTGAGCTCATCATATATTTACTGTTGGAATAGACGTAGATACACGTGCTTATTTTACTGCTGCTACTATAATTATTGCTGTTCCTACGGGAATTAAAATTTTTAGTTGATTAGCTACTCTTCATGGTACACAATTAACTTACAGACCATCCTTATTATGAGCTTTAGGGTTTGTTTTCTTATTTACAATCGGTGGTTTAACTGGAGTTGTTTTAGCTAACTCTTCAATCGATATTGTTTTACATGACACTTATTATGTGGTAGCCCATTTTCATTATGTTTTATCAATAGGGGCAGTTTTTGCTATTATAGGAGGTCTTGTTCATTGATTCCCTCTATTTACTGGCCTTTCTCTACAACCCACTTGACTAAAGGTTCATTTTTCTATTATATTTATTGGAGTCAATTTAACCTTTTTCCCTCAACATTTTCTAGGTCTTAGAGGTATACCACGTCGTTATTCTGACTATCCTGACGCTTATGCCACATGAAATATTATTTCTACAATTGGCTCTACTATTTCTATGGTCGGTGTTTTAATATTAATTTATATTATTTGGGAAGCTTTTATTACTCACCGACAGGTTATTTTCCCAATACAAATGCCGTCTTCTATTGAATGGTTCCATCCTACTCCACCTGCTGAACATAGTTACGCTGAATTACCTTCTTTATTAAACT
		</sequence>
		<sequence>
			<taxon idref="mayfly Leptophlebia marginata"/>
			GGATTTGGAATAATCTCCCACATTATTAGCCAGGAGAGTGGAAAGAAGGAAGCCTTTGGCACCCTTGGAATAATCTACGCTATATTAGCCATTGGGCTCCTAGGCTTTGTAGTATGAGCCCACCATATATTTACTGTTGGTATAGACGTTGATACCCGAGCCTACTTTACCGCAGCAACAATAATTATCGCGGTTCCTACAGGTATCAAAATCTTTAGATGGTTAGCTACCCTCCACGGTACACAACTAACTTACAGCCCGTCTTTGCTTTGAGCTTTAGGTTTTGTATTTCTTTTTACAATTGGTGGGTTAACAGGAGTAGTCCTAGCCAACTCCTCAATTGATATTGTACTCCACGACACTTACTATGTTGTAGCCCACTTTCACTACGTACTGTCTATAGGAGCCGTATTTGCGATTATGGGAGGGCTGGTACACTGGTTCCCGTTATTCACGGGGTTATCCCTGCACCCCACTTGACTCAAAGTACACTTTGCTATTATATTTATCGGAGTAAATCTAACCTTTTTCCCGCAACACTTTTTGGGACTAAGAGGAATACCCCGTCGCTACTCAGATTATCCTGACGCCTATGCCTCATGGAATATCGTATCCACCATTGGAAGTACTATCTCCCTAGTGGGAGTTCTCATACTAGTATTTATTGTATGAGAAAGCTTCGTCAGACACCGTCAAGTAGCTTTCCCTATACAAATGACTTCGTCTATTGAATGATTCCACAGCCTACCACCCTCAGAACACAGCTACGCGGAATTACCAACTTTACTTAACT
		</sequence>
		<sequence>
			<taxon idref="mayfly Habrophlebiodes zijinensis"/>
			GGATTTGGTATAATCTCTCATATCATTAGACAAGAAAGTGGGAAAAAGGAGGCCTTCGGCTCTCTTGGAATAATTTACGCTATATTAGCTATTGGACTTCTAGGTTTTGTAGTATGAGCTCATCATATATTTACTGTTGGGATGGACGTTGATACGCGAGCATATTTCACAGCAGCTACTATAATTATTGCTGTACCTACTGGTATTAAAATTTTTAGTTGATTAGCAACACTTCACGGAACTCCAATTAGATACTCCCCATCCCTTCTTTGGTCCCTCGGTTTCGTGTTTCTATTTACTATTGGAGGTCTTACTGGTGTAGTCCTTGCCAACTCTTCTATTGATATTGTCCTTCACGATACTTACTACGTCGTAGCCCACTTTCATTATGTGCTATCCATAGGAGCAGTGTTCGCCATTATAGGTGGTTTAGTCCACTGATTCCCCCTATTTACGGGACTCTCCCTTCACCCCACCTGATTAAAAATCCACTTTTTAATTATATTCATTGGTGTAAATTTAACTTTCTTTCCTCAACATTTTTTAGGTTTAAGCGGGATACCCCGGCGTTACTCTGATTACCCTGATGCTTACACTTCTTGAAATATAGTATCCACTATTGGTAGCACTATCTCACTAAGAGGTATTTTATTCCTTATATTCATTGTATGAGAGGCTTTTATTAGTCATCGTTTAATTTCTTTTCCTAATCAGATAACTGCTTCTTTAGAGTGGTACCATTCTTCACCCCCTGCAGAACACAGATACGCTGAACTACCCACCCTTTATAATT
		</sequence>
		<sequence>
			<taxon idref="mayfly Potamanthus sp"/>
			GGATTTGGTATAATTTCACATATTATTAGTCAAGAAAGAGGTAAAAAGGAAGCCTTTGGTACACTTGGGATAATTTACGCCATACTAGCCATTGGATTACTAGGCTTTATTGTTTGAGCTCACCACATGTTCACAGTAGGTATAGATGTAGATACCCGTGCGTATTTTACTGCTGCTACTATAATTATTGCTGTACCTACAGGTATTAAAATTTTCAGATGGCTTGCCACCCTACACGGGACACAACTAACATACAGCCCGTCCCTTTTATGGGCCCTAGGATTTGTGTTTCTATTTACGGTAGGAGGATTAACTGGAGTCGTACTAGCTAATTCATCTATCGATATTGTACTTCACGATACCTATTATGTAGTGGCCCACTTCCACTACGTACTCTCCATAGGAGCTGTATTCGCTATTATTGGAGGTATCATCCACTGATTCCCCCTATTTACTGGGCTAACTTTAAATCCTTCATGACTAAAATCACACTTTGTAATTATATTTATTGGAGTAAATTTAACGTTTTTTCCACAACACTTTCTAGGGCTTAGAGGCATACCTCGACGATATTCCGACTATCCAGATGCTTATACCACTTGAAATGTTGTGTCTTCTATTGGCTCAATGATTTCATTTATTGGAGTATTGATATTTATATTTATCATTTGAGAAGCATTTATTAGACACCGTCAAGTTTCTTATCCATTAAACATCAATTCGTCCGTAGAATGATTCCACGAACT-----------------------------------------------
		</sequence>
		<sequence>
			<taxon idref="mayfly Caenis robusta"/>
			GGATTTGGAATAATTTCTCATATTATTAGTCAAGAAAGAGGTAAAAAGGAGGCCTTTGGTACTTTAGGTATAATCTACGCTATGCTTGCTATTGGGTTGCTAGGGTTTATCGTTTGAGCCCACCACATATTCACCGTAGGAATAGACGTAGATACGCGAGCTTATTTCACCGCCGCTACTATGATTATTGCAGTTCCTACCGGGATCAAAATTTTCAGATGGCTGGCTACCCTCCACGGTACACAGCTAACCTACAGCCCCTCTTTATTATGGGCCTTAGGATTTGTATTTTTATTTACTGTTGGAGGCCTAACAGGAGTTGTTTTAGCTAATTCCTCTATTGATATCGTGCTCCATGACACCTACTATGTAGTTGCCCACTTCCATTATGTTTTATCTATAGGGGCAGTATTCGCCATTATCGGGGGTATCATCCACTGATTCCCCCTGTTTACAGGTTTAACATTAAACCCTATATGGCTAAAGACTCACTTTGTTATTATGTTCATTGGGGTTAACCTAACTTTCTTCCCCCAACACTTTTTAGGATTAAGAGGGATACCCCGACGTTACTCAGATTACCCTGATGCTTACACAACTTGAAATATTGTATCTTCTATTGGGTCTATGATCTCCTTTATCGGAGTACTAATATTTATATTTATTATTTGAGAAGCTTTTATTAGTCACCGTCAAGTTTCCTTCCCACTACATATCAATTCTTCTGTAGAATGATTCCACGAATTACCACCAGCTGAACACAGCTATGCCGAACTACCTATTTTAACTAACT
		</sequence>
		<sequence>
			<taxon idref="mayfly Caenis horaria"/>
			GGATTTGGAATAATTTCTCATATTATTAGTCAAGAAAGAGGTAAAAAGGAGGCCTTTGGTACTTTAGGTATAATCTACGCTATGCTTGCTATTGGGTTGCTAGGGTTTATCGTTTGAGCCCACCACATATTCACCGTAGGAATAGACGTAGATACGCGAGCTTATTTCACCGCCGCTACTATGATTATTGCAGTTCCTACCGGGATCAAAATTTTCAGATGGCTGGCTACCCTCCACGGTACACAGCTAACCTACAGCCCCTCTTTATTATGGGCCTTAGGATTTGTATTTTTATTTACTGTTGGAGGCCTAACAGGAGTTGTTTTAGCTAATTCCTCTATTGATATCGTGCTCCATGACACCTACTATGTAGTTGCCCACTTCCATTATGTTTTATCTATAGGGGCAGTATTCGCCATTATCGGGGGTATCATCCACTGATTCCCCCTGTTTACAGGTTTAACATTAAACCCTATATGGCTAAAGACTCACTTTGTTATTATGTTCATTGGGGTTAACCTAACTTTCTTCCCCCAACACTTTTTAGGATTAAGAGGGATACCCCGACGTTACTCAGATTACCCTGATGCTTACACAACTTGAAATATTGTATCTTCTATTGGGTCTATGATCTCCTTTATCGGAGTACTAATATTTATATTTATTATTTGAGAAGCTTTTATTAGTCACCGTCAAGTTTCCTTCCCACTACATATCAATTCTTCTGTAGAATGATTCCACGAATTACCACCAGCTGAACACAGCTATGCCGAACTACCTATTTTAACTAACT
		</sequence>
		<sequence>
			<taxon idref="mayfly Ephemerella notata"/>
			GGATTCGGTATAATCTCCCATATTATTAGACAAGAAAGAGGAAAGAAGGAAGCTTTTGGATCCTTAGGAATAATTTATGCTATACTAGCAATTGGCCTTTTAGGGTTTGTAGTTTGAGCCCACCATATATTTACTGTAGGTATAGATGTAGATACCCGGRCATACTTCACGGCTGCTACTATAATTATTGCAGTACCCACTGGTATTAAAATTTTTAGTTGGTTAGCAACTCTTCATGGGGCGCAATTAAACTATACACCTTCCTTACTTTGAGCTTTAGGATTTGTGTTTCTTTTTACGATTGGTGGGCTAACTGGAGTTATTCTTGCTAATTCTTCGATTGATATTGTCCTTCATGATACTTATTATGTTGTAGCCCATTTTCATTATGTACTTTCAATAGGCGCAGTTTTTGCTATTATAGGAGGGGTAATTCACTGATTTCCGCTATTTACTGGGTTAACTTTAAATCCCCAGTGATTAAAGGTACATTTTCTTGTTATATTTATTGGTGTAAACTTAACTTTCTTTCCCCAACATTTTCTAGGTTTGAGAGGAATACCTCGACGGTATTCTGATTATCCAGATGCTTATACTTCATGAAATGTTGTTTCTACGGTTGGGTCCACTATTTCCCTTTTAGGTGTATTAATACTAGTTTTTATTATTTGAGAAGCTATAGTAAGCCACCGTCAAGTAATCTACCCCCTTCATCTCTCTTCCTCAGTAGAATGATTCCACGCTCTTCCCCCAGCAGAGCATAGCTACAGTGAACTTCCAACATTATTAGATT
		</sequence>
		<sequence>
			<taxon idref="mayfly Vietnamella dabieshanensis"/>
			GGATTTGGTATAATCTCCCATATTATTAGTCAAGAAAGAGGAAAGAAGGAATCTTTTGGATCATTAGGTATAATTTACGCTATATTAGCTATTGGTCTTTTAGGATTTGTTGTTTGAGCTCACCACATATTTACAGTAGGCATAGATGTCGATACCCGAGCTTATTTTACAGCTGCAACTATAATTATTGCTGTACCCACAGGTATTAAAATTTTTAGTTGATTAGCAACTTTACATGGAGTCCAATTAAACTACAGTCCTTCTTTGCTCTGAGCCTTAGGATTTGTATTTTTATTTACAATCGGGGGTTTAACAGGAGTTGTTCTTGCTAACTCCTCAATTGATATTGTTTTACATGATACATACTATGTAGTAGCTCACTTTCACTATGTTCTTTCCATGGGTGCTGTATTTGCTATTATAGGAGGAGTCATTCACTGATTTCCTTTATTTACTGGCTTATCCTTAAACCCCAATTGATTAAAAACTCATTTTATTGTTATATTCTTAGGTGTTAATTTAACTTTCTTTCCCCAGCATTTTCTTGGTTTAAGAGGAATGCCTCGACGTTATTCTGATTACCCAGATGCCTATACCAGTTGAAATGTTGTTTCAACTATTGGGTCCACTATCTCTATAATAGGAGTCTTAATATTAATTTTTATTGTTTGAGAAGCCTTTGTTAGACATCGTCAAGTAGTTTATCCCCTTCAATTACCTTCTTCTGTAGAGTGATTTCATGCCTTACCTCCAGCAGAGCATAGTTACAGCGAACTTCCGACACTTTTAAATT
		</sequence>
		<sequence>
			<taxon idref="mayfly Serratella zapekinae"/>
			GGGTTTGGTATAATTTCTCATATTATTAGCCAAGAAAGAGGGAAGAAGGAAGCCTTTGGATCTTTAGGAATAATTTATGCGATACTTGCAATTGGGTTACTGGGGTTTGTTGTTTGGGCCCATCACATATTTACGGTGGGAATGGATGTAGATACCCGAGCCTATTTTACAGCCGCTACTATAATTATTGCTGTACCCACAGGAATTAAAATTTTTAGTTGATTAGCAACCTTACACGGGGCTCAGCTAACTTACAGACCATCTTTACTTTGAGCTCTTGGATTTGTATTCTTATTTACTATTGGGGGACTAACTGGAGTAGTATTAGCAAATTCTTCTCTTGACATTGTTTTGCATGATACTTATTATGTAGTAGCCCACTTCCATTATGTTTTATCTATAGGAGCTGTTTTTGCAATTATGGGAGGGGTAATTCACTGGTTTCCATTGTTTACTGGATTAACCCTTAACCCTCAATGGTTGAAAATTCACTTCTTAGTTATATTTGTTGGGGTAAATTTAACTTTCTTTCCTCAACACTTTTTAGGGCTTAGAGGTATGCCTCGACGTTATTCTGATTATCCTGATGCCTATACCGCCTGAAACGTGGTGTCCACTGTGGGATCAACGATTTCCTTACTAGGAGTCTTAATATTAGTATTTATTGTTTGAGAAGCTTTTGTGAGTCACCGACAAGTAGCTTATCCTTTACAACTTCCCTCTTCTGTAGAATGAATACATGAATTACCTCCAGCAGAGCATAGTTATAACGAGCTACCGACTTTACTAAACT
		</sequence>
		<sequence>
			<taxon idref="mayfly Vietnamella sinensis"/>
			GGATTCGGCATAATTTCCCATATTATTAGTCAAGAAAGAGGAAAGAAGGAATCTTTTGGATCATTAGGAATAATTTACGCTATATTAGCAATTGGTCTTTTAGGATTTGTTGTTTGAGCTCACCACATATTTACAGTAGGCATAGATGTCGATACACGAGCTTATTTTACAGCTGCAACTATAATTATTGCTGTACCCACAGGTATTAAAATTTTTAGTTGGCTAGCAACTTTACATGGAGTTCAATTAAACTACAGCCCTTCTCTGCTCTGAGCCTTAGGATTTGTATTTTTATTTACAATCGGGGGTTTAACAGGAGTTGTTCTTGCTAACTCCTCAATTGATATTGTTTTACATGACACATACTATGTGGTAGCTCATTTTCACTATGTTCTTTCCATGGGTGCTGTATTTGCTATTATAGGAGGAGTCATTCACTGATTTCCTTTATTTACAGGTCTTTCTTTAAACCCTAATTGATTAAAAACTCATTTTATTGTTATATTCTTAGGTGTCAATTTAACTTTCTTTCCTCAACACTTTCTTGGATTAAGAGGTATGCCTCGACGTTATTCTGATTATCCAGATGCCTACACCAGTTGAAATGTTGTTTCAACTATTGGATCCACTATCTCTATAATAGGAGTCTTAATATTAATTTTTATTGTTTGAGAAGCCTTTGTTAGACACCGTCAAGTAGTTTATCCCCTTCAATTACCTTCTTCTGTAGAGTGGTTTCATGCTTTACCCCCAGCAGAGCATAGCTACAGCGAACTCCCGACACTTTTAAATT
		</sequence>
		<sequence>
			<taxon idref="mayfly Torleya nepalica"/>
			GGATTTGGTATAATTTCCCATATTATTAGTCAAGAAAGTGGGAAGAAGGAAGCTTTTGGGTCCCTAGGGATAATTTATGCTATATTAGCTATTGGCCTTTTAGGGTTCGTAGTTTGGGCACATCACATATTTACTGTCGGCATAGACGTTGACACTCGAGCCTACTTTACAGCCGCTACCATAATCATTGCTGTTCCTACTGGAATTAAGATTTTTAGATGGTTAGCAACCCTTCATGGTACCCAGCTTACTTATAGCCCGTCATTGCTTTGAGCATTAGGCTTCGTCTTTTTATTTACTATTGGGGGTTTAACTGGAGTTATTTTAGCTAACTCTTCTATTGATATTGTTCTTCATGACACTTATTATGTTGTCGCTCATTTTCATTATGTTTTATCTATAGGGGCAGTCTTTGCAATTATAGGAGGTGTCATTCATTGGTTTCCCTTATTTACTGGGTTAACACTAAACCCCCAATGATTAAAGACCCATTTCCTAGTGATATTTGTAGGGGTAAATTTAACCTTCTTTCCTCAACATTTCCTGGGGCTAAGAGGTATACCTCGACGATATTCTGATTACCCTGATGCCTATACTTCTTGGAATGTTGTTTCTACAGTCGGTTCTACTATTTCTTTACTAGGAGTTTTAATACTAGTATTTATTATCTGAGAAGCCTTCGTTAGTCACCGTCAGGTAGCCTTTCCTCTCCAAATAGCATCATCCATTGAGTGAATACATGAGCTCCCACCGGCTGAACATAGTTATAGAGAACTCCCTACCTTGCTAAACT
		</sequence>
		<sequence>
			<taxon idref="mayfly Torleya grandiforceps"/>
			GGGTTTGGTATAATTTCACATATTATTAGCCAAGAAAGAGGAAAGAAGGAGGCTTTTGGGTCATTGGGAATAATTTACGCAATATTAGCTATCGGCCTTTTAGGGTTTGTGGTCTGGGCTCACCACATGTTCACTGTTGGTATAGATGTAGACACCCGAGCCTATTTTACGGCTGCCACGATAATTATTGCTGTTCCTACAGGGATTAAGATTTTTAGATGGTTGGCAACTCTTCATGGTACCCAACTTACCTACAGTCCATCATTACTTTGGGCTCTAGGATTTGTCTTTTTATTTACCATCGGGGGATTGACCGGGGTCATTCTAGCTAACTCTTCTATCGATATCGTTCTCCATGATACTTATTACGTTGTTGCTCACTTTCATTATGTCCTATCTATAGGAGCTGTCTTTGCAATTATGGGAGGGGTGATTCATTGATTCCCCTTATTTACTGGACTAACATTGAACCCTCAGTGGTTAAAGACACACTTCTTAGTAATATTCGTAGGGGTAAATTTAACCTTCTTCCCTCAGCACTTTCTAGGGCTGAGTGGTATGCCCCGACGATACTCCGACTATCCTGACGCCTACACTTCTTGAAATGTTGTCTCTACAGTTGGCTCTACGATTTCATTACTAGGAGTTCTAATACTCGTCTTTATCATTTGAGAGGCCTTTGTCAGTCACCGCCAAGTTGCCTTTCCACTACAAATGGCGTCATCTATTGAGTGAATGCATGAACTACCCCCGGCCGAACATAGTTATAGAGAACTTCCTACCTTATTAAACT
		</sequence>
		<sequence>
			<taxon idref="mayfly Cincticostella fusca"/>
			GGGTTTGGCATAATCTCCCACATTATTAGCCAAGAAAGAGGAAAGAAGGAAGCTTTTGGGTCGTTAGGTATAATCTACGCAATGTTGGCCATTGGCCTTCTGGGGTTTGTAGTATGAGCCCACCACATGTTTACTGTAGGAATAGATGTAGATACACGAGCTTACTTTACGGCAGCGACGATGATTATTGCCGTCCCCACAGGTATTAAGATCTTTAGCTGACTTGCCACTCTTCATGGAGCCCAACTTAATTTTAGTCCTTCCTTACTCTGGGCTCTAGGATTCGTGTTCCTTTTCACAATCGGGGGGCTAACCGGAGTTGTACTAGCAAACTCCTCAATTGATATTGTCCTCCACGATACCTATTACGTGGTAGCCCACTTCCACTACGTGCTATCTATGGGGGCAGTTTTCGCAATTATGGGAGGTGTAATTCACTGGTTTCCTCTTTTTACAGGGTTAACTCTTAACCCCCAATGGCTTAAAATTCACTTTCTTGTTATATTTGTGGGGGTTAATTTAACCTTCTTTCCCCAACATTTTCTGGGGTTAAGAGGAATGCCCCGCCGATATTCCGACTACCCGGATGCCTACACTGCCTGAAATGTTGTGTCTACTGTAGGGTCTACAATTTCCCTACTCGGGGTTCTAATACTTGTATTTATCGTATGAGAGGCCCTTGTTAGTCACCGACAAGTACTTTACCCCTTACAACTTTCCTCTTCCGTAGAATGGTTCCATGCCCTTCCTCCCGCCGAACACAGCTATAGAGAACTCCCAACTTTATTAAACT
		</sequence>
		<sequence>
			<taxon idref="mayfly Torleya mikhaili"/>
			GGGTTTGGTATGATTTCCCATATTATTAGCCAAGAAAGAGGAAAGAAGGAAGCCTTTGGTTCGTTAGGAATGATTTATGCCATATTAGCAATTGGGTTATTAGGGTTTGTTGTTTGGGCCCACCATATATTTACAGTTGGTATAGATGTGGACACCCGAGCTTATTTTACTGCAGCAACTATAATTATTGCGGTACCCACGGGTATCAAAATTTTTAGATGGCTTGCCACTTTACACGGCACTCAAATGACTTATAGACCTTCTTTACTTTGGGCACTAGGGTTTGTGTTCTTATTTACAATCGGGGGACTAACTGGGGTTATTTTAGCTAACTCTTCAATTGATATCGTACTCCATGACACCTACTATGTTGTAGCTCACTTCCACTATGTCTTATCTATAGGAGCAGTATTCGCCATTATAGGGGGTGTAATCCACTGGTTTCCCTTGTTTACTGGGCTTACTCTTAACCCTCAATGGCTAAAGGTTCACTTTCTAGTTATATTTGTAGGGGTAAATTTAACGTTCTTCCCACAGCACTTTTTAGGGTTGAGAGGAATACCTCGTCGATATTCTGATTATCCTGATGCTTATACAGCATGAAATGTAGTGTCTACAGTAGGATCTACTATCTCTTTATTAGGAGTCTTGATATTAGTATTTATTATCTGAGAGGCATTTGTGAGCCACCGACAAGTAGCGTTTCCTTTACATATACCAGCGTCAGTTGAGTGGGCCCATGAGCTACCACCGGCTGAACATAGTTACAATGAATTACCTACGTTATTAAACT
		</sequence>
		<sequence>
			<taxon idref="mayfly Nigrobaetis niger"/>
			GGATTCGGAATAATTTCACACATTATTAGTCAAGAGAGAGGGAAAAAGGAAGCTTTTGGTTCGTTGGGGATAATTTATGCGATGCTATCAATTGGGTTGTTGGGTTTTGTGGTTTGGGCTCATCATATATTTACTGTGGGGATAGATGTAGATACGCGGGCTTATTTTACGGCAGCTACTATAATTATTGCGGTACCTACTGGAATTAAAATTTTTAGATGGTTAGCAACACTTTATGGGTGTCAAATTAATTATTCTCCTTCATTGCTTTGGGCGCTAGGATTTGTATTTTTATTCACTATTGGAGGGTTAACGGGTGTAATTTTAGCAAATTCTTCTATTGATATTGTTTTACATGATACCTATTATGTAGTTGCTCACTTTCACTATGTTTTATCTATAGGAGCTGTATTCGCTATTATAGGAGGGGTAGTTCATTGATTTCCTCTATTTACAGGATACACATTAAATCCAGAGTGACTAAAAACTCAATTTGGAGTGATATTTGTGGGAGTAAATTTAACTTTCTTTCCTCAACATTTTTTGGGTTTAAGAGGGATGCCCCGCCGATATTCTGACTATCCTGATGCTTACACTGCTTGAAATTTAGTATCGACAGTTGGTTCCACTATTTCATTCTTAGGTGTTATCATGTTTGTGTACATCATCTGAGAAGCTTTTGTAGTCCAACGTTTGTGTATTTACAGTTATGCGATAGGAACTTCAATTGAATGAATACACAGCACACCCCCGCAAGAACATAGATATTCTGAGCTACCTTTAATATTTAACT
		</sequence>
		<sequence>
			<taxon idref="mayfly Cloeon dipterum"/>
			GGGTTTGGTATAATTTCTCATATTATTAGTCAAGAAAGTGGTAAAAAGGAAGCATTTGGTTCCTTGGGTATAATTTATGCTATATTATCTATTGGTCTTTTAGGTTTTGTTGTTTGAGCACATCATATATTTACTGTTGGTATAGATGTTGACACCCGAGCTTATTTTACTGCTGCTACAATAATTATTGCTGTGCCTACTGGGATTAAAATTTTTAGTTGATTGGCTACTATATATGGTTGTCAAATTAATTATTCACCTTCTTTATTATGAGCTTTGGGCTTTGTGTTTCTATTTACCATTGGTGGTTTAACTGGCGTTATTTTAGCTAATTCATCTATTGATATTGTATTACATGATACTTATTATGTGGTAGCACATTTTCATTACGTTTTATCTATGGGTGCAGTATTTGCCATTATGGGAGGTGTAGTTCATTGATTTCCTTTATTCACAGGTTTTACGTTAAATCCTAATTGATTAAAAACACAATTTGCAGTTATGTTTATTGGGGTTAATTTAACATTTTTTCCTCAACACTTTTTAGGGTTAAGTGGTATACCTCGGCGTTATTCTGACTATCCTGATGCTTATGTAGCTTGAAATTTAGTGTCAACAGTAGGCTCTACCATTTCCTTTTTAGGAGTTGCGTTATTTGTTTTTATTATTTGAGAAGCTTTTATTTCACAACGTCCTTCTTTATTTGCTTACAATATAAATTCTTCAATTGAATGATTGCACTCTTATCCACCTCAAGAGCATAGTTATTCTGAACTACCTTTATTATTTAACT
		</sequence>
		<sequence>
			<taxon idref="mayfly Procloeon bifidum"/>
			GGATTTGGTATGATTTCACATATCATTAGTCAAGAAAGTGGTAAAAAGGAAGCATTTGGTTCTTTAGGTATGATCTACGCTATGTTATCAATTGGTCTTTTAGGATTTGTAGTGTGGGCCCATCATATATTTACAGTTGGTATAGATGTAGATACTCGAGCTTATTTTACTGCTGCTACTATAATTATTGCTGTACCTACAGGTATTAAAATTTTCAGTTGACTAGCTACACTTTATGGGTGTCAAATTAATTATTCTCCTTCTTTATTATGGGCTTTAGGATTTGTTTTTCTATTTACTATTGGTGGTCTAACGGGAGTAGTTTTAGCAAATTCTTCAATTGATATTGTTCTACATGATACATATTATGTAGTAGCTCATTTTCATTATGTATTATCTATAGGAGCTGTTTTTGCTATTATAGGAGGTGTTGTACACTGATTTCCTCTATTTACCGGATTTACACTTAATCCTAACTGATTAAAAACCCAATTTGCTATTATGTTTATTGGTGTTAATTTGACGTTCTTCCCTCAACACTTTTTAGGTTTAAGAGGTATACCACGACGTTACTCTGATTACCCAGATGCCTATACGGCTTGAAACTTAGTTTCTACAGTAGGTTCTACTATTTCATTTTTAGGTGTTATTTTATTTGTTTTTATCATTTGAGAAGCTTTTATTTCTCAACGTCCGTCTCTTTTTGCGTATAATATAAACTCTTCAATTGAGTGGATACATACAACACCACCCCAGGAGCATAGCTATTCAGAATTACCTTTATTATTTAATT
		</sequence>
		<sequence>
			<taxon idref="mayfly Alainites yixiani"/>
			GGGTTTGGGATAATTTCTCATATTATTAGACAGGAGAGAGGTAAAAAGGAGGCTTTTGGTTCGTTAGGTATAATTTATGCCATACTTTCAATTGGGTTATTAGGATTTGTGGTGTGGGCTCATCATATGTTTACAGTAGGGATGGATGTGGATACTCGTGCTTATTTTACAGCTGCTACTATAATTATTGCTGTGCCCACGGGTATTAAAATTTTTAGATGGTTAGCTACTTTATATGGATGCCAGATTAATTATTCTCCATCCCTTTTATGAGCTTTAGGATTTGTGTTTTTATTTACTATCGGGGGTCTTACAGGTGTGGTACTAGCTAACTCTTCAATTGATATTGTTTTACATGATACCTATTATGTGGTTGCTCATTTTCATTATGTACTTTCCATGGGAGCGGTATTTGCCATTATAGGAGGAGTGGTACACTGGTTTCCACTATTTACAGGGTTTACTTTAAATCCTGAGTGGCTTAAGGCTCAGTTTGCCATTATGTTTGTAGGAGTAAATTTAACTTTCTTTCCACAACATTTTTTAGGGTTGAATGGTATGCCTCGACGATATTCAGATTATCCAGATGCTTATACTGCTTGAAATGTTGTGTCCACTGTAGGATCTACAATTTCTTTTTTAGGGATTATTATGTTTGTTTATATTATTTGGGAAGCATTTGTTTCTCAGCGTGTGTGTATGTATAGTTACGGGTTAAGTAGTTCTATTGAGTGATTGCACACTACCCCTCCTCAAGAACACAGATATTCAGAGTTACCAATAATGTTTAACT
		</sequence>
		<sequence>
			<taxon idref="mayfly Siphlonurus aestivalis"/>
			GGATTCGGTATAATCTCACATATTATTAGTCAAGAAAGCGGGAAAAAGGAAGCTTTTGGGTCTTTAGGTATAATTTATGCTATGTTAGCTATTGGTCTTCTAGGGTTTGTTGTATGAGCACATCACATGTTTACTGTTGGGATGGATGTTGACACACGAGCTTACTTTACTGCCGCTACTATAGTTATTGCTGTTCCTACAGGAATTAAAATTTTTAGTTGACTCGCTACTTTACATGGAACTCAAATAAATTATAGCCCCTCATTACTTTGAGCTTTAGGGTTTGTATTTTTATTTACCATTGGTGGTTTAACAGGAGTCGTTCTTGCCAATTCATCAATTGATATTGTACTTCATGATACTTACTATGTTGTAGCTCATTTCCATTATGTTCTTTCTATAGGAGCTGTTTTTGCAATTATAGGGGGAGTTATTCACTGGTATCCTCTATTTACAGGGCTTTCATTAAACCCACAATGGTTAAAAATCCACTTTGCTGTAATATTTATTGGAGTTAATTTAACCTTCTTCCCTCAACACTTTCTAGGACTTAGAGGGATACCTCGACGTTACTCTGATTACCCTGATGCCTACGCAGCTTGAAATGTTGTCTCAACTGTTGGGTCCACTATCTCTTTAGTTGGAGTGTTGATACTTTTATTTATTGTGTGAGAAAGTATAATTAGTCAACGTCAAGTGACTTTCCCATTACAAATGAATACTTCAATCGAATGATTCCATAGACTTCCCCCTGCCGAACACAGTTATTCTGAACTTCCTACTTTACTAGAT-
		</sequence>
		<sequence>
			<taxon idref="mayfly Afronurus yixingensis"/>
			GGGTTTGGAATAATTTCTCATATTATTAGCCAAGAAAGTGGTAAGAAGGAGGCATTTGGAACTTTAGGTATAATTTACGCTATACTTGCTATTGGGCTGTTAGGGTTTGTAGTTTGAGCTCACCATATGTTTACTGTCGGGATAGACGTAGATACACGTGCCTACTTCACCGCAGCAACTATAATCATTGCTGTACCAACCGGAATCAAGATTTTTAGTTGACTGGCTACTCTTCATGGGACCCAATTAAACTATAGTCCGTCTTTATTATGAGCTCTAGGATTTGTATTTCTCTTTACTATCGGAGGGTTAACTGGGGTTGTTCTAGCTAACTCATCTATTGATATTGTTTTACATGACACTTATTATGTAGTTGCCCACTTCCATTATGTTCTTTCGATGGGTGCGGTATTTGCTATTATAGGAGGACTCGTTCACTGATTCCCTTTATTTACCGGTTTATCTCTACATCCTCAATGGTTAAAGGCCCACTTTGCAATTATATTCATCGGAGTGAATTTAACATTCTTCCCTCAACATTTCCTTGGATTAGCTGGGATACCTCGACGGTATTCAGATTACCCTGATGCCTATGCAGCTTGAAATGTAGTTTCATCAGTAGGTTCAACAATTTCTCTCGTTGGGGTTCTAATACTTATATTTATTGTTTGAGAAAGTATTATTAGCCAACGTCAAGTTGCTTTCCCTCTACAAATAAATTCTTCTATTGAATGATTTCATAGTTTACCTCCTGCAGAACATAGTTATGCCGAACTTCCTACTCTTTTAAACT
		</sequence>
		<sequence>
			<taxon idref="mayfly Epeorus unispinosus"/>
			GGCTTTGGTATAATCTCCCATATTATTAGCCAAGAAAGTGGTAAAAAGGAAGTATTTGGGACTCTAGGTATAATCTACGCCATGCTAGCCATTGGATTACTAGGATTCGTTGTATGGGCCCATCACATGTTCACAGTCGGTATAGATGTTGACACCCGAGCCTACTTCACCGCCGCAACCATAATTATCGCAGTGCCCACAGGTATCAAAATTTTCAGCTGGCTCGCCACTCTCCATGGGACACAACTTACCTATAGCCCCTCCCTTCTTTGAGCCCTTGGGTTTGTTTTCCTGTTCACGATTGGGGGCCTAACTGGGGTTGTCTTAGCCAATTCCTCTATTGACATCGTTCTCCATGACACTTACTATGTCGTCGCCCACTTCCACTATGTCTTATCCATGGGGGCTGTTTTCGCAATCATGGCGGGGCTTGTCCACTGGTTCCCACTATTCACCGGACTCTCTCTCCACCCCCACTGGCTAAAAATTCACTTTGGGGTAATGTTCATTGGAGTAAACCTTACTTTCTTCCCCCAACACTTTTTAGGGCTAGCCGGTATGCCCCGTCGGTATTCTGACTACCCAGATGCATACGCTGCATGAAACGTTGTTTCCTCCGTGGGCTCTACAATCTCCTTTGTGGGAGTTCTTATACTCGTTTTCATCGTTTGAGAAAGAATTATTAGCTATCGTCAAGTCACATTCCCCCTGCAAATAAACTCTTCTATTGAATGATTCCACGCCCTACCTCCTGCTGAACATAGCTACGCTGAACTCCCAACCCTTCTCAACT
		</sequence>
		<sequence>
			<taxon idref="mayfly Epeorus gibbus"/>
			GGATTTGGGATAATCTCCCACATCATCAGCCAAGAAAGTGGTAAAAAGGAAGCTTTTGGCACCCTCGGCATAATCTACGCGATGTTGGCCATTGGTTTATTAGGATTTGTTGTTTGAGCCCACCATATATTCACCGTCGGCATGGATGTGGACACTCGAGCCTATTTCACCGCCGCAACCATAATCATCGCGGTGCCCACCGGCATTAAAATTTTCAGTTGACTCGCCACCCTCCACGGGACACAACTCACCTATAGCCCTTCCCTACTCTGAGCCCTAGGATTTGTCTTTCTCTTCACTATTGGAGGCCTGACTGGCGTCGTTTTGGCTAACTCCTCAATCGATATCGTTCTGCACGACACTTACTATGTAGTCGCTCACTTCCACTACGTTCTTTCTATAGGAGCCGTGTTCGCCATCATAGCCGGCCTCGTTCACTGGTTCCCACTATTCACCGGCCTCTCCCTCCACCCCCAATGGTTAAAGATTCATTTCGGGGTTATATTCATTGGAGTGAACCTAACCTTCTTCCCTCAACACTTTTTAGGATTGGCAGGAATACCCCGACGATACTCAGACTACCCTGATGCCTACGCCGCATGGAATGTTGTATCCTCCGTAGGATCTACAATCTCTTTTGTTGGGGTGCTTATGCTCGTCTTCATTGTCTGAGAAAGAATTATTAGCTACCGCCAAGTAACTTTCCCCCTACAAATAAACTCCTCAATCGAATGGTTCCACGCACTTCCCCCTGCTGAGCACAGCTATGCTGAGCTCCCAACCCTCCTGAACT
		</sequence>
		<sequence>
			<taxon idref="mayfly Epeorus alexandri"/>
			GGGTTTGGAATAATCTCTCACATCATCAGTCAAGAAAGTGGTAAAAAGGAAGCCTTCGGGACCCTCGGGATAATCTACGCAATACTTGCGATCGGCCTTTTAGGGTTCGTCGTTTGAGCACACCATATATTTACTGTAGGTATAGATGTAGACACCCGGGCCTACTTTACAGCCGCCACGATAATTATTGCCGTCCCAACAGGGATTAAGATTTTTAGTTGACTCGCCACACTCCACGGTACTCAACTTACTTATAGCCCCTCCTTATTGTGAGCCCTTGGCTTTGTATTTCTATTCACCATTGGAGGACTAACAGGGGTAGTCCTAGCAAACTCATCGATTGATATTGTACTCCACGACACTTATTATGTAGTTGCCCACTTTCACTACGTTTTATCCATAGGGGCCGTCTTTGCCATTATGGCCGGGATTGTGCACTGGTTCCCCCTCTTTACGGGGCTATCTCTCCACCCCCAATGGCTAAAAATCCACTTCGCCGTTATATTTATTGGGGTAAACTTAACTTTCTTCCCTCAACACTTCTTAGGTCTAGCAGGTATGCCCCGACGTTACTCAGACTACCCAGACGCCTACACAGCCTGAAATGTAGTATCTTCTGTAGGGTCCACAATCTCATTTGTTGGAGTACTTATACTCGTTTTCATTGTCTGAGAAAGTATAATTAGCTACCGCCAAGTAAGCTTCCCCCTTCAAATAAACTCTTCCATCGAATGGTTCCATAGTTTACCACCGGCTGAACATAGTTATGCTGAATTACCCACACTCCTAAACT
		</sequence>
		<sequence>
			<taxon idref="mayfly Paegniodes cupulatus"/>
			GGATTTGGAATAATTTCCCATATTATTAGCCAAGAAAGTGGGAAGAAGGAAGCTTTTGGTACTTTAGGGATAATTTATGCAATGCTCGCTATTGGTCTTCTTGGATTTGTTGTTTGAGCCCACCATATATTTACTGTAGGAATGGATGTGGATACTCGGGCTTATTTTACAGCCGCTACTATAATTATTGCTGTACCTACAGGTATTAAAATTTTTAGTTGATTAGCAACCCTCCACGGAACCCAATTAACTTATAGTCCTTCACTCCTTTGAGCTCTTGGGTTCGTATTCTTATTTACAATCGGTGGACTAACTGGAGTAGTTCTCGCTAACTCATCTATTGATATTGTTTTACACGACACATATTATGTTGTTGCCCACTTCCACTATGTTCTTTCGATGGGAGCAGTATTCGCGATTATAGGAGGGCTTGTACACTGGTTTCCTTTATTTACTGGACTCTCCCTCCACCCTCAATGATTAAAGGCTCATTTTGCCATCATATTTATTGGAGTTAATTTAACTTTCTTTCCTCAACACTTTCTAGGGCTAAGAGGAATACCTCGTCGCTATTCAGACTACCCAGACGCTTATGCCGCCTGAAATGTTGTGTCCTCTGTTGGGTCTACTATTTCTCTAGTTGGGGTCCTTATACTCATATTTATCGTCTGAGAAAGTATTATCAGTCACCGACAAGTTACTTTCCCCCTTCAAATAAATTCTTCGATTGAATGATTCCATAGCTTACCTCCTGCCGAACACAGCTATGCTGAACTTCCTACTCTTTTAGATT
		</sequence>
		<sequence>
			<taxon idref="mayfly Notacanthurus lamellosus"/>
			GGGTTTGGAATAATTTCCCATATTATTAGTCAAGAAAGAGGGAAGAAGGAAGCTTTCGGAACCTTGGGGATAATTTATGCTATACTTGCCATTGGTTTACTAGGATTTGTAGTGTGAGCACACCACATATTTACTGTAGGAATGGATGTTGATACTCGAGCTTATTTTACTGCAGCTACTATAATTATTGCTGTCCCAACTGGAATTAAAATTTTCAGTTGGTTGGCCACCCTTCATGGAACTCAATTAACTTATAGTCCTTCTCTTTTATGAGCTCTTGGATTCGTCTTCCTATTTACCATTGGAGGATTGACCGGAGTTGTCCTTGCTAATTCTTCAATCGACATCGTCTTACATGATACTTATTATGTGGTTGCTCACTTCCACTATGTTCTTTCAATGGGAGCAGTATTTGCCATTATAGGAGGATTAGTTCACTGGTTCCCGTTATTTACAGGGCTTTCTCTTCATCCACAATGGCTTAAGGCTCACTTTGCAGTTATATTCATTGGAGTTAATTTAACCTTCTTCCCTCAACATTTTTTAGGACTTGCTGGAATACCTCGACGTTATTCAGATTATCCAGACGCTTACGCTGCCTGAAATGTTGTGTCCTCAGTAGGATCAACTATTTCATTGGTTGGAGTACTCATACTTATGTTTATTGTTTGAGAAAGTATTATTAGTCAACGACAAGTTGCTTTCCCTCTACAAATAAATTCATCTATTGAATGGTTCCATAGCCTTCCCCCAGCTGAGCACAGCTACGCTGAACTTCCTACTCTTTTAAATT
		</sequence>
		<sequence>
			<taxon idref="mayfly Epeorus psi"/>
			GGGTTTGGAATAATCTCTCATATTATTAGTCAAGAAAGTGGTAAAAAGGAAGCATTTGGAACTTTAGGAATAATTTACGCCATACTTGCTATTGGTTTGCTTGGGTTTGTAGTTTGAGCCCATCACATATTTACTGTAGGAATAGATGTGGACACTCGGGCATACTTTACAGCCGCTACAATGATCATTGCGGTTCCTACTGGGATTAAAATTTTTAGTTGATTAGCCACCCTCCATGGAACGCAACTCACTTATAGCCCGTCTTTACTGTGAGCGCTTGGGTTTGTATTTTTATTTACTATTGGAGGATTAACAGGGGTTGTATTAGCTAATTCATCAATTGATATTGTTTTGCATGACACTTATTATGTCGTCGCACACTTCCACTATGTTTTATCCATAGGAGCTGTCTTTGCTATCATAGGAGGACTCGTTCATTGATTCCCTCTTTTTACCGGGCTATCTTTACACCCCCAATGATTAAAAATTCACTTTACCGTCATATTTATTGGTGTAAATTTAACCTTTTTCCCTCAACACTTCTTAGGATTAGCAGGAATACCCCGACGGTATTCTGATTACCCAGATGCTTACGCTGCTTGAAATGTTGTCTCTTCTGTAGGGTCAACTATTTCTTTTGTTGGGGTCTTAATATTAATGTTTATTGTATGAGAAAGTATTATTAGCTACCGCCAAGTTACTTTCCCCTTACAAATAAATTCATCAATTGAATGATTCCACAGTTTACCCCCTGCTGAACATAGTTACGCAGAACTCCCTACTCTTTTAAACT
		</sequence>
		<sequence>
			<taxon idref="mayfly Afronurus rubromaculatus"/>
			GGGTTTGGTATAATTTCTCATATTATTAGTCAAGAAAGTGGTAAGAAGGAAGCATTTGGAACCTTGGGTATAATTTATGCTATGCTAGCGATTGGATTATTGGGTTTCGTAGTATGAGCTCACCACATATTTACTGTTGGAATAGACGTAGATACACGTGCTTATTTTACTGCAGCTACTATAATTATTGCTGTCCCAACCGGAATCAAGATTTTTAGTTGACTGGCTACCCTTCACGGAACCCAACTAAATTATAGTCCATCTTTATTATGAGCCTTAGGTTTTGTTTTCCTTTTTACAATTGGAGGCTTAACAGGAGTTGTATTAGCTAATTCTTCTATTGATATTGTTCTTCATGATACTTACTATGTAGTTGCACATTTCCATTACGTCCTATCTATAGGAGCGGTATTCGCCATTATAGGAGGACTAGTTCATTGATTCCCCCTATTTACAGGGTTATCTCTTCACCCTCAATGATTAAAGGTGCACTTTGCTGTTATATTCATTGGAGTAAACCTTACCTTCTTCCCCCAACACTTCTTAGGATTAGCAGGCATACCTCGACGATATTCTGATTACCCAGATGCCTATGCAGCTTGGAATGTCGTATCTTCAGTTGGATCCACTATTTCCTTAGTAGGGGTTCTTATATTAATATTTATTGTTTGAGAAAGTATTATTAGCCAACGTCAAGTTGCCTTCCCATTACAAATAAACTCTTCTATTGAATGGCTCCATAGTCTCCCTCCTGCGGAACATAGTTACGCTGAACTTCCTACTCTTCTAAACT
		</sequence>
		<sequence>
			<taxon idref="mayfly Epeorus herklotsi"/>
			GGGTTTGGAATAATTTCACATATTATTAGTCAAGAAAGTGGAAAGAAGGAAGCTTTCGGAACATTAGGGATAATTTATGCTATACTAGCCATTGGACTTTTAGGATTTGTCGTATGAGCTCATCATATATTTACTGTTGGAATAGACGTTGACACCCGTGCCTATTTTACAGCCGCTACAATGATTATCGCAGTACCGACTGGTATTAAGATTTTCAGCTGACTTGCAACACTTCATGGAACTCAACTTACCTATAGTCCATCTTTATTATGAGCTTTAGGATTCGTATTTTTATTCACTATTGGTGGTTTAACAGGAGTAGTTCTTGCTAACTCTTCTATTGATATTGTTCTTCACGATACATATTATGTGGTTGCCCATTTTCATTATGTTTTATCTATAGGAGCTGTTTTCGCTATTATAGGAGGATTAGTTCACTGGTTCCCTTTATTCACAGGTTTATCTTTACACCCTCAATGACTTAAAATCCACTTTGCCGTTATATTCATTGGAGTAAATTTAACATTCTTTCCACAACATTTTCTAGGACTCGCTGGAATACCTCGACGGTACTCTGATTATCCAGATGCTTATACTGCCTGAAATGTAGTATCATCCGTTGGGTCTACAATTTCATTTGTGGGAGTCTTAATATTAATATTTATTGTATGAGAAAGTATTATTAGCTACCGACAAGTTACATTCCCTTTACAAATAAATTCTTCTATTGAATGATTCCATAGTTTACCCCCAGCCGAACATAGCTACGCAGAACTTCCTACCCTTTTAAACT
		</sequence>
		<sequence>
			<taxon idref="mayfly Heptagenia ngi"/>
			GGGTTTGGTATAATTTCTCATATTATCAGCCAAGAAAGAGGTAAGAAGGAAGCTTTTGGTACATTAGGAATAATCTATGCTATGTTAGCTATTGGACTTTTAGGGTTCGTAGTATGGGCTCATCATATGTTCACGGTTGGGATAGATGTGGATACACGAGCGTACTTTACTGCGGCTACCATAATTATTGCCGTGCCCACCGGAATCAAGATTTTTAGTTGACTAGCTACCCTCCACGGGACCCAATTAACCTATAGTCCTTCTCTACTGTGAGCTCTAGGGTTTGTGTTCCTATTTACCATCGGAGGATTAACAGGGGTAGTCTTAGCTAATTCTTCTATTGATATTGTTTTACATGATACTTATTATGTAGTTGCTCACTTTCATTATGTTTTATCCATGGGTGCTGTTTTCGCTATTATAGGAGGGCTCGTACACTGATTCCCTTTATTTACAGGACTCTCTTTACACCCTCAGTGATTAAAGGCCCATTTTGCAGTGATGTTTATTGGAGTTAATTTAACCTTCTTCCCACAACATTTTCTAGGATTAGCCGGGATACCTCGACGTTATTCAGACTACCCAGATGCTTATGCTGCTTGAAACGTTGTTTCTTCGGTTGGGTCTACGATTTCTCTTGTAGGAGTACTTATGCTTATATTTATTGTATGAGAAAGTATTATCAGCCAACGACAGGTTGCTTTCCCTCTCCAAATAAATTCTTCTATTGAATGATTCCACAGACTCCCTCCTGCCGAACACAGTTACGCAGAACTTCCTACTCTTT------
		</sequence>
		<sequence>
			<taxon idref="mayfly Epeorus melli"/>
			GGATTTGGAATAATTTCTCACATTATCAGCCAAGAAAGAGGAAAGAAGGAAGCTTTTGGAACTTTAGGAATAATTTATGCTATACTTGCCATTGGACTTTTAGGATTTGTTGTATGGGCTCATCATATATTTACAGTTGGTATAGACGTAGATACCCGTGCCTACTTTACTGCCGCTACAATAATTATTGCTGTTCCTACTGGAATTAAAATTTTTAGTTGATTGGCTACTCTTCACGGAACTCAACTCACCTATAGCCCTTCTCTTTTATGAGCTTTAGGGTTTGTTTTCCTTTTTACAATTGGAGGACTAACTGGAGTTGTTCTTGCCAACTCTTCTATTGATATTGTTCTTCATGATACATACTATGTTGTTGCCCATTTCCACTATGTCCTATCAATAGGAGCTGTCTTTGCTATTATAGGAGGATTGGTTCACTGATTCCCATTATTTACAGGGCTCTCACTTCACCCCCAGTGATTAAAGGTTCATTTTGCCGTTATATTTATTGGAGTTAACCTAACATTTTTCCCTCAACACTTCTTAGGATTAGCTGGGATACCCCGACGGTATTCAGACTATCCAGATGCTTATGCCGCATGAAACGTAGTTTCTTCTGTTGGTTCAACAATCTCTTTCGTAGGAGTTTTAATACTTATATTTATTGTTTGAGAAAGTATTATTAGTTACCGTCAAGTAACTTTCCCTCTTCAAATAAATTCATCCATCGAATGATTCCATAGTCTTCCTCCAGCTGAACACAGCTATGCCGAACTCCCTACTCTTTTAAACT
		</sequence>
		<sequence>
			<taxon idref="mayfly Parafronurus youi"/>
			GGGTTTGGTATAATCTCCCACATTATTAGTCAAGAAAGAGGTAAAAAGGAAGCTTTCGGAACTTTAGGGATAATTTATGCTATACTAGCAATTGGGCTACTTGGATTTGTTGTTTGAGCTCATCATATATTTACTGTTGGAATAGACGTAGATACTCGAGCTTACTTTACTGCCGCTACCATAATTATTGCTGTTCCCACGGGAATTAAGATTTTTAGTTGATTAGCTACCCTACATGGAACTCAACTAACTTACAGTCCCTCCTTACTATGAGCACTTGGATTTGTATTTTTGTTTACTATTGGTGGATTGACAGGAGTTGTTTTAGCTAATTCTTCTATTGATATTGTTCTCCACGACACTTATTATGTAGTAGCCCACTTTCATTATGTCCTTTCTATAGGAGCTGTTTTCGCCATTATAGGAGGATTAGTTCACTGATTCCCTTTATTTACAGGACTTTCTCTTCACCCTCAATGGCTTAAGGCACACTTTGCGGTAATATTTATCGGAGTAAACTTAACTTTCTTCCCCCAACACTTTCTAGGCTTAGCAGGAATACCTCGACGTTACTCAGATTATCCTGATGCATACGCAGCTTGAAACGTAGTTTCTTCTGTAGGCTCTACAATTTCATTAGTTGGAGTTCTAATGCTCATGTTCATTGTTTGAGAAAGAATCATTAGTCAACGTCAAATTGCATTCCCTTTACAAATAAATTCTTCCATTGAATGATTCCATAGTCTTCCTCCCGCAGAACATAGTTATGCTGAACTTCCAACTCTTTTAAACT
		</sequence>
		<sequence>
			<taxon idref="mayfly Epeorus montanus"/>
			GGGTTCGGTATAATCTCTCATATTATTAGTCAGGAAAGAGGAAAGAAGGAAGCCTTCGGTACCCTCGGAATAATTTACGCAATACTTGCCATTGGTTTATTAGGATTTGTTGTCTGAGCCCATCACATATTCACAGTTGGAATAGACGTAGACACACGTGCATATTTTACAGCAGCCACAATAATCATTGCTGTCCCTACTGGAATTAAAATTTTCAGTTGATTAGCTACCCTTCATGGTACTCAACTCACTTATAGTCCTTCTTTATTATGAGCTTTAGGTTTCGTTTTCTTATTTACCATTGGTGGGTTAACCGGAGTTGTTCTCGCTAATTCATCTCTTGATATTGTGCTACACGATACCTATTATGTTGTTGCTCACTTCCACTATGTTTTATCTATGGGAGCTGTTTTCGCTATTATAGGGGGAGTGGTCCACTGATTTCCTTTGTTTACTGGGCTCTCACTCCACCCTCAATGATTAAAGATTCATTTTGCCGTTATATTTATTGGGGTAAATTTAACTTTCTTCCCTCAACACTTTCTAGGATTAGCAGGAATGCCCCGACGTTACTCAGATTACCCAGACGCCTATGCCGCCTGAAATGTTGTTTCTTCTGTTGGTTCAACTATTTCTTTTGTTGGGGTGTTAATACTCATATTTATCATTTGAGAAAGCATTATTAGTTACCGACAAGTAACATTCCCCCTCCAAATAAATTCTTCTATTGAATGATTCCATAGTCTTCCTCCTGCTGAACACAGCTACGCCGAATTACCAACTCTTTTAAACT
		</sequence>
		<sequence>
			<taxon idref="mayfly Epeorus bifurcatus"/>
			GGATTCGGTATAATCTCCCATATTATTAGCCAAGAAAGAGGAAAGAAGGAAGCTTTCGGAACTTTAGGAATAATTTACGCTATACTAGCGATTGGTTTATTAGGATTTGTTGTTTGAGCACACCACATATTTACAGTTGGAATAGACGTCGATACTCGTGCTTACTTTACCGCTGCCACTATAATCATTGCGGTACCTACTGGTATTAAAATTTTTAGTTGACTAGCAACCTTACATGGAACGCAACTCACCTATAGCCCCTCATTATTATGAGCTTTAGGATTTGTCTTTTTATTCACTATTGGGGGATTAACTGGAGTTGTACTAGCTAATTCTTCTATTGATATTGTTCTACATGACACTTATTATGTTGTTGCTCACTTCCATTACGTCCTTTCTATGGGTGCCGTTTTCGCTATTATAGGAGGCTTGGTTCACTGATTCCCCCTATTCACAGGTTTATCCCTTCACCCGCAATGATTAAAGATTCATTTCGCAGTTATATTCATTGGAGTTAATTTAACTTTCTTCCCTCAACACTTCCTAGGCCTAGCAGGAATACCCCGGCGATACTCTGATTACCCAGACGCCTACGCTGCTTGAAATGTCGTATCTTCCGTTGGATCTACGATCTCTTTTGTTGGAGTCCTTATATTAATATTTATTGTTTGAGAAAGTATTATTAGTTATCGTCAAGTAACTTTCCCTCTTCAAATAAACTCATCTATCGAATGATTCCACAGTTTACCCCCAGCCGAACATAGTTACGCAGAACTCCCTACCCTTTTAAACT
		</sequence>
		<sequence>
			<taxon idref="mayfly Epeorus aculeatus"/>
			GGGTTTGGAATAATTTCACACATCATTAGTCAAGAAAGTGGAAAGAAGGAAGCTTTTGGAACTTTAGGAATAATTTATGCAATACTTGCCATTGGATTATTAGGATTCGTTGTATGGGCCCATCACATATTCACAGTTGGTATAGACGTTGATACTCGTGCCTACTTCACTGCCGCCACAATAATTATTGCGGTACCCACAGGGATTAAGATTTTTAGTTGACTCGCCACTCTCCACGGGACGCAATTAACCTATAGCCCATCACTTTTATGAGCCTTAGGATTCGTGTTTTTATTTACTATTGGTGGGCTAACTGGGGTTGTTTTAGCTAATTCCTCAATCGATATTGTTCTACACGACACCTACTATGTAGTAGCCCACTTCCATTACGTGCTTTCTATAGGAGCTGTATTCGCAATCATAGGAGGATTAGTACACTGATTCCCACTCTTCACCGGCCTATCTCTTAACCCTCAATGGCTAAAAATTCACTTCGCTGTTATATTCATTGGGGTGAACTTAACTTTCTTCCCCCAACACTTTCTAGGGCTAGCAGGAATGCCTCGTCGATATTCTGACTACCCTGACGCCTACGCAGCCTGAAATGTAGTTTCCTCTGTCGGGTCAACAATCTCTTTTGTTGGGGTTTTAATGCTTATATTTATTGTTTGAGAAAGTATTATCAGCTACCGTCAAGTAACTTTCCCTCTACAAATAAATTCTTCAATCGAATGATTCCATAGCCTGCCCCCAGCTGAACATAGCTACGCCGAACTCCCTACCCTTTTAAATT
		</sequence>
		<sequence>
			<taxon idref="mayfly Epeorus rhithralis"/>
			GGGTTTGGAATAATTTCTCACATTATTAGTCAAGAAAGTGGAAAGAAGGAAGCTTTCGGAACTTTAGGAATAATCTATGCTATACTAGCGATTGGTTTACTAGGGTTTGTAGTTTGGGCACACCATATATTTACAGTTGGGATAGACGTTGATACCCGTGCCTATTTCACTGCAGCTACAATAATTATTGCTGTCCCTACCGGGATTAAGATTTTTAGTTGATTGGCGACCCTCCACGGTACTCAATTAACCTACAGCCCCTCATTGTTATGAGCTCTTGGTTTCGTATTTTTATTTACTATTGGGGGATTAACTGGGGTTGTTTTAGCTAATTCATCAATTGATATTGTCCTACATGACACATACTACGTCGTCGCTCATTTCCACTACGTCCTTTCCATAGGAGCAGTCTTTGCCATTATAGGAGGGTTAGTTCACTGATTCCCCTTATTCACCGGGCTCTCCCTCAACCCCCAATGGCTAAAAATTCACTTCGCTGTTATATTTATTGGAGTAAACTTAACTTTCTTCCCCCAACATTTTCTTGGGCTCGCAGGGATGCCACGACGATACTCCGATTACCCGGATGCCTACGCTGCCTGAAATGTAGTTTCATCCGTTGGGTCTACCATCTCATTTGTAGGGGTTCTAATATTAATATTCATTGTTTGAGAAAGTATTATTAGTTACCGTCAAGTAACTTTCCCTTTACAAATAAATTCTTCTATCGAATGATTCCACAGCCTCCCTCCAGCTGAACATAGTTACGCCGAACTCCCTACCCTTTTAAATT
		</sequence>
		<sequence>
			<taxon idref="mayfly Epeorus pellucidus"/>
			GGGTTTGGGATAATTTCTCATATCATTAGTCAAGAAAGTGGTAAGAAGGAAGCTTTTGGAACCCTTGGAATAATTTATGCTATACTAGCTATTGGTCTGTTAGGATTTGTAGTATGAGCCCATCATATGTTTACAGTTGGAATAGACGTTGATACACGTGCTTATTTCACCGCTGCCACTATAATTATTGCCGTACCCACAGGAATTAAAATTTTTAGTTGATTAGCCACATTACACGGTACCCAATTAACTTATAGTCCTTCCCTACTTTGGGCTTTAGGGTTTGTCTTTTTATTCACAATTGGAGGTTTAACAGGAGTGGTTTTAGCAAATTCATCAATTGATATTGTTCTCCACGATACTTATTACGTTGTTGCTCACTTCCATTATGTCCTTTCCATAGGAGCTGTATTTGCTATTATAGGAGGGGTAGTTCACTGATTTCCCCTATTCACAGGTCTTTCACTCCACCCTCAATGGTTAAAGATTCATTTTGCAGTAATGTTTATCGGGGTTAACTTAACTTTCTTCCCTCAACATTTTCTAGGTTTAGCAGGAATGCCTCGACGTTATTCCGACTACCCAGATGCTTATGCTGCTTGAAATGTTGTTTCCTCCGTTGGATCGACTATTTCTTTTGTTGGTGTTTTAATACTTATATTTATTGTTTGAGAAAGAATTATTAGTTACCGACAAGTAACTTTCCCACTACAGATAAATTCTTCTATCGAATGATTCCATAGTTTACCTCCTGCTGAACATAGTTACGCTGAACTACCTACTTTACTAAACT
		</sequence>
		<sequence>
			<taxon idref="mayfly Leucrocuta aphrodite"/>
			GGGTTTGGTATAATCTCTCACATCATTAGCCAGGAAAGAGGTAAAAAGGAAGCTTTTGGTACTCTAGGTATAATTTATGCTATACTTGCCATTGGGCTTTTAGGGTTTGTAGTTTGAGCTCACCATATATTTACAGTAGGTATAGACGTTGATACTCGTGCTTATTTTACAGCAGCTACTATAATCATTGCCGTACCCACAGGGATTAAAATTTTTAGTTGGTTAGCCACCCTTCATGGGACCCAATTAACTTACAGCCCTTCATTACTTTGAGCTTTAGGATTTGTTTTCCTATTTACTATCGGTGGGCTTACAGGAGTTGTACTAGCTAATTCTTCTATTGATATTGTGTTGCATGACACTTACTATGTTGTAGCTCATTTCCATTATGTTCTCTCTATAGGGGCCGTATTTGCAATTATAGGAGGACTTGTCCATTGGTTCCCTCTATTCACAGGCCTTTCTCTACATCCACAATGATTAAAGGCCCATTTTATTATTATATTTATTGGAGTTAACCTAACCTTCTTCCCTCAACACTTTTTAGGATTGGCGGGGATGCCTCGACGGTATTCAGATTACCCAGACGCTTATGCTGCCTGAAATGTCGTTTCATCTGTTGGATCAACTATTTCCCTTGTAGGAGTTCTTATATTAATATTTATTGTATGGGAATCTATTATCAGTCAACGACAAGTTGCCTTCCCATTACAAATAAATTCATCTATTGAATGATTTCACAGTCTTCCTCCCGCTGAGCATAGTTATTCTGAATTACCTACTTTATTAGATT
		</sequence>
		<sequence>
			<taxon idref="mayfly Cinygmina furcata"/>
			GGTTTCGGTATGATTTCTCATATTATTAGTCAAGAAAGTGGTAAGAAGGAAGCCTTTGGAACCTTGGGTATAATTTATGCTATACTTGCAATTGGACTATTGGGCTTCGTAGTATGAGCCCACCATATATTTACTGTTGGAATAGACGTAGATACGCGTGCCTATTTTACTGCAGCTACTATAATTATTGCTGTCCCAACCGGAATCAAAATTTTTAGTTGACTCGCTACCCTTCACGGAACCCAACTTAACTATAGCCCGTCTCTATTATGAGCTTTAGGTTTCGTTTTCCTTTTTACAATTGGAGGTTTAACAGGAGTTGTATTAGCTAATTCTTCTATTGATATTGTTCTCCACGATACTTACTACGTAGTTGCACATTTCCATTATGTTCTATCTATAGGAGCGGTATTCGCCATTATAGGAGGGCTTGTACATTGATTCCCCTTATTTACAGGGTTATCCCTTCACCCTCAGTGATTAAAGGTGCACTTTGCTGTTATGTTCATTGGTGTAAATCTTACCTTCTTCCCTCAACACTTCTTAGGGTTAGCAGGAATGCCTCGACGGTATTCTGATTACCCAGATGCCTATGCAGCTTGAAATGTTGTGTCTTCAGTTGGATCTACTATTTCCTTAGTAGGGGTTCTTATATTAATATTTATTGTTTGAGAGAGTATTATTAGCCAACGGCAAGTTGCTTTCCCTCTACAAATAAATTCTTCTATTGAATGATTCCATAGTCTACCCCCTGCGGAGCATAGTTACGCTGAACTCCCCACTCTTTTAAACT
		</sequence>
		<sequence>
			<taxon idref="mayfly Electrogena lateralis"/>
			GGATTTGGGATAATTTCCCATATTATTAGACAAGAAAGAGGGAAGAAGGAAGCTTTCGGAACTTTAGGAATAATTTATGCAATACTAGCTATTGGATTATTAGGTTTTGTTGTGTGAGCTCATCACATATTTACCGTAGGGATAGACGTAGACACCCGAGCTTATTTTACCGCAGCTACAATAATTATTGCTGTCCCAACAGGAATCAAAATTTTCAGTTGGTTAGCTACCCTTCACGGGACCCAATTAACTTACAGTCCTTCTTTACTTTGGGCTCTGGGGTTTGTTTTCTTATTTACGATTGGAGGTTTAACTGGGGTTGTTTTAGCCAATTCTTCTATTGATATTGTTCTCCATGACACCTATTATGTTGTAGCTCACTTTCATTATGTTTTATCTATGGGAGCTGTATTTGCTATTATAGGAGGATTAGTTCATTGATTTCCTTTATTTACAGGACTTTCTTTACACCCACAATGATTAAAGGCACACTTCGCAGTCATGTTTATTGGAGTTAATTTGACATTTTTCCCACAACACTTTTTAGGTTTAGCTGGCATACCCCGCCGGTACTCAGACTACCCAGATGCTTACGCAGCTTGAAACGTAGTTTCCTCTGTTGGTTCTACTATTTCTTTGGTGGGGGTTCTTATACTCATATTTATTGTTTGAGAAAGTATTATTAGTCAACGACAAGTTGCCTTCCCTTTACAAATAAATTCTTCAATCGAGTGATTCCATAGTCTCCCTCCAGCCGAGCATAGTTATTCTGAGCTCCCTACTCTTTTA----
		</sequence>
		<sequence>
			<taxon idref="mayfly Afronurus levis"/>
			GGATTTGGTATAATTTCTCATATTATTAGTCAAGAAAGAGGTAAAAAGGAAGCATTTGGGACTCTTGGTATAATTTATGCCATGTTAGCAATTGGTCTCCTGGGTTTTGTGGTGTGGGCTCACCATATGTTTACTGTTGGGATAGACGTCGATACACGAGCTTACTTCACTGCTGCCACTATAATTATTGCTGTTCCCACTGGAATTAAAATTTTCAGTTGGTTAGCAACCTTGCATGGAACTCAATTAACATATAGTCCATCTCTATTATGAGCTCTTGGATTTGTTTTTCTCTTCACCATTGGAGGTCTAACAGGAGTAGTTCTAGCTAATTCTTCTATTGATATTGTTCTACATGATACTTACTACGTGGTTGCTCATTTTCATTATGTTCTTTCTATAGGGGCCGTGTTTGCCATTATAGGAGGGTTAGTTCATTGATTCCCTCTTTTTACAGGTCTATCTCTTCACCCTCAATGACTAAAGGCTCACTTTGCGGTTATGTTTATTGGTGTAAATTTAACTTTCTTCCCCCAACATTTCCTGGGCCTAGCAGGAATACCTCGGCGATATTCTGATTATCCTGACGCCTATGCTGCCTGGAATGTTGTTTCTTCGGTTGGGTCCACAATCTCCTTAGTCGGAGTGCTGATACTTATATTTATTGTTTGAGAAAGAATTATTAGCCAACGTCAAGTTGCATTTCCTCTCCAAATAAATTCGTCTATTGAATGATTCCATAGTCTCCCTCCCGCTGAACATAGCTACGCAGAACTTCCTACTCTTCTAAACT
		</sequence>
		<sequence>
			<taxon idref="mayfly Epeorus carinatus"/>
			GGATTTGGTATAATTTCACATATCATTAGCCAAGAAAGAGGAAAGAAGGAAGCCTTCGGTACTTTAGGAATAATTTATGCTATGCTAGCAATTGGTCTGCTTGGATTTGTTGTGTGAGCCCACCATATGTTTACGGTTGGGATGGATGTAGATACTCGGGCTTACTTTACTGCAGCCACTATAATTATTGCTGTTCCTACAGGGATTAAGATTTTTAGATGATTAGCTACCCTTCATGGTACCCAACTCACCTATAGCCCATCACTTCTCTGGGCCCTAGGATTTGTATTCTTGTTTACAATTGGAGGATTAACTGGAGTAGTTTTAGCTAATTCTTCTATTGATATTGTTTTACATGACACTTACTACGTTGTCGCTCATTTTCACTATGTTCTTTCGATGGGGGCTGTCTTCGCTATTATAGGGGGATTGGTCCACTGGTTTCCTTTATTTACTGGACTCTCTTTACACCCCCAATGATTAAAGGTACACTTTGCTGTTATATTTATTGGAGTAAACTTAACCTTCTTTCCTCAACATTTCTTAGGATTGGCGGGGATACCCCGTCGATACTCTGATTACCCGGATGCTTACGCTGCCTGAAATGTTGTTTCTTCTGTAGGGTCCACGATTTCTTTTGTTGGGGTTCTTATACTTATATTTATTGTTTGAGAAAGCATTATTAGTTACCGACAAGTAACTTTCCCTTTACAAATAAATTCTTCAATTGAATGATTCCATAGTCTTCCCCCTGCAGAACACAGCTATGCTGAATTACCTACTTTATTAAATT
		</sequence>
		<sequence>
			<taxon idref="mayfly Epeorus dayongensis"/>
			GGATTTGGTATAATTTCACATATCATTAGCCAAGAAAGAGGGAAGAAGGAAGCCTTCGGTACTTTAGGAATAATTTATGCTATACTAGCAATTGGTTTGCTTGGGTTTGTTGTTTGAGCCCATCACATATTTACGGTTGGGATGGATGTAGATACTCGAGCTTACTTTACTGCAGCCACTATAATTATTGCTGTTCCTACAGGGATTAAGATTTTTAGATGATTAGCTACCCTCCATGGTACCCAACTCACATATAGCCCTTCACTTCTCTGGGCCTTAGGATTTGTATTCTTGTTTACAATCGGGGGATTAACTGGAGTAGTTTTAGCTAATTCTTCTATTGATATTGTTTTACATGACACTTACTACGTTGTCGCTCATTTTCACTATGTTCTTTCGATGGGAGCTGTCTTCGCTATTATAGGAGGATTAGTCCACTGGTTTCCTCTATTTACCGGACTCTCTTTACACCCCCAATGATTAAAGGTACACTTTGCTGTTATATTTATTGGAGTAAACTTAACCTTCTTTCCTCAACATTTCTTAGGGTTGGCGGGGATACCCCGTCGATACTCTGATTACCCGGATGCTTACGCTGCCTGAAATGTTGTTTCTTCTGTAGGGTCCACGATTTCTTTTGTTGGGGTTCTTATACTTATATTTATTGTTTGAGAAAGTATTATTAGTTACCGACAAGTAACTTTCCCTTTACAAATAAATTCTTCAATTGAATGATTCCATAGTCTTCCCCCTGCAGAACACAGCTATGCTGAATTACCTACTTTATTAAATT
		</sequence>
		<sequence>
			<taxon idref="mayfly Heptagenia sulphurea"/>
			GGATTTGGTATAATCTCCCACATTATTAGCCAAGAAAGTGGAAAGAAGGAAGCCTTTGGGACACTCGGTATGATTTATGCAATACTTGCTATTGGACTATTGGGGTTTGTTGTTTGAGCCCATCACATGTTTACTGTAGGGATGGATGTTGATACTCGAGCATATTTTACAGCTGCCACGATAATCATTGCTGTGCCTACAGGAATTAAGATTTTCAGTTGATTAGCAACTCTCCACGGGACTCAACTAACTTATAGCCCTTCACTACTATGAGCGCTTGGGTTTGTATTCTTATTTACTATCGGGGGTTTAACGGGAGTAGTTCTTGCTAATTCTTCTATTGATATTGTGCTACATGACACTTATTACGTTGTTGCTCACTTCCACTATGTGTTATCTATAGGAGCAGTATTTGCAATTATAGGAGGTGTAGTTCACTGATTTCCATTGTTTACAGGATTATCCCTACAACCCAATTGATTAAAGGCTCACTTTGCAATTATATTTATTGGGGTTAACTTAACTTTCTTCCCCCAACATTTCTTAGGCTTAGCAGGAATACCTCGACGTTACTCAGATTATCCAGACGCTTATGCTGCTTGAAATGTAGTTTCTTCTGTTGGATCCACAATCTCATTAGTAGGGGTATTGATACTTCTATTTATTGTTTGAGAAGCCATTATTAGCCAACGACAAGTTGCATTCCCCTTACAAATAAATTCTTCTATTGAATGATTCCATAGTCTTCCACCGGCCGAGCACAGCTACGCTGAACTCCCTACTTTACTAAACT
		</sequence>
		<sequence>
			<taxon idref="mayfly Stenonema femoratum"/>
			GGATTTGGTATAATCTCTCACATCATTAGCCAAGAAAGTGGAAAGAAGGAAGCCTTTGGAACTTTAGGAATAATTTATGCAATGCTAGCAATTGGATTATTAGGGTTTGTAGTATGAGCCCATCATATGTTCACTGTAGGAATGGACGTTGACACTCGAGCTTATTTCACAGCCGCTACAATAATTATTGCCGTCCCTACTGGAATCAAGATTTTCAGTTGATTGGCCACGCTCCACGGAACTCAACTTACTTATAGCCCATCACTGTTATGAGCTCTTGGTTTCGTATTTTTATTCACAATTGGAGGTTTAACCGGAGTAGTTCTGGCTAATTCTTCTATCGATATTGTCCTTCACGATACCTATTACGTAGTTGCTCACTTTCACTATGTTTTATCTATAGGAGCAGTATTTGCTATTATGGGAGGTCTTGTCCACTGATTCCCTTTATTTACCGGTCTTTCTCTTCAACCTAACTGATTAAAGGCCCACTTTGGTGTTATATTTATTGGGGTTAATTTAACATTCTTCCCTCAGCACTTCCTAGGGTTAGCAGGTATGCCTCGACGATACTCAGACTATCCTGATGCCTATGCTGCTTGAAATGTTGTCTCTTCTGTAGGATCTACAATTTCTCTGGTTGGGGTGCTAATACTTATATTTATCGTATGAGAAGCAATCATTAGCCAACGACAAGTTGCATTCCCTCTACAAATAAATTCTTCTATCGAATGATTCCATAGTCTTCCACCGGCCGAGCATAGCTACGCTGAACTTCCTACTCTTTTAAACT
		</sequence>
		<sequence>
			<taxon idref="mayfly Stenacron interpunctatum"/>
			GGGTTTGGTATAATCTCCCATATCATTAGTCAGGAAAGTGGAAAGAAGGAAGCCTTCGGAACTTTAGGTATAATTTATGCCATGCTGGCGATTGGACTTTTAGGATTTGTAGTATGGGCTCACCACATATTTACTGTAGGAATAGATGTCGATACTCGGGCATACTTTACGGCTGCCACGATAATTATTGCTGTGCCTACTGGGATCAAGATTTTTAGCTGGTTAGCTACTTTACACGGAACCCAATTAACTTATAGCCCATCTCTTCTTTGAGCTTTAGGATTTGTCTTTTTATTCACGATTGGAGGCTTAACTGGAGTTGTGCTCGCCAATTCTTCCATTGACATCGTGCTACATGATACCTACTATGTTGTAGCTCACTTCCATTATGTCCTATCTATGGGAGCAGTATTTGCTATTATGGGAGGATTGGTCCACTGGTTTCCTCTCTTTACCGGGCTATCCCTCCAACCAAACTGATTAAAGGTCCACTTTGGTGTAATATTTATTGGGGTGAACTTAACTTTCTTCCCCCAACATTTCCTTGGTCTTGCAGGAATGCCTCGACGGTATTCCGATTACCCCGATGCCTACGCAGCTTGAAACGTTGTTTCTTCCGTTGGGTCTACAATTTCCATAGTAGGGGTTCTAATATTAATATTCATTGTGTGAGAAGCTATCATCAGTCAACGTCAAGTAGCCTTCCCTCTACAAATGAATTCCTCAATTGAATGATTCCATAGTCTTCCACCGGCCGAGCACAGCTATGCTGAACTTCCTACTCTCCTAAACT
		</sequence>
		<sequence>
			<taxon idref="mayfly Maccaffertium mediopunctatum"/>
			GGATTTGGTATAATCTCCCATATTATTAGTCAAGAAAGCGGAAAGAAGGAAGCCTTTGGAACGCTAGGTATGATTTATGCCATGTTAGCTATTGGATTGTTAGGGTTTGTCGTATGGGCCCATCATATATTTACAGTTGGAATGGATGTTGATACTCGAGCATACTTTACAGCCGCTACAATAATTATTGCCGTTCCTACTGGAATCAAGATTTTCAGCTGATTGGCCACACTCCACGGAACTCAACTCACTTACAGCCCATCTCTTTTATGAGCACTTGGATTTGTATTTCTGTTCACGATTGGAGGTCTAACGGGAGTAGTATTAGCTAATTCTTCTATTGATATCGTCCTACACGACACGTATTACGTAGTAGCCCACTTCCACTACGTATTATCAATGGGAGCAGTATTCGCAATTATAGGAGGGTTAGTCCACTGATTCCCTTTATTCACAGGGCTTTCTCTACAACCCAACTGATTAAAGGCCCACTTTGGTGTTATATTTATTGGGGTTAATTTAACATTCTTCCCACAACACTTTTTAGGATTGGCAGGCATGCCTCGACGGTATTCAGACTATCCTGACGCATACGCCGCTTGAAATGTTGTCTCCTCTGTGGGATCAACAATCTCACTAGTAGGTGTACTGATGCTAATATTCATCGTTTGAGAAGCTATCATTAGTCAACGACAAGTAGCCTTCCCACTTCAAATAAACTCCTCTATCGAATGATTTCATAGTCTTCCACCGGCCGAGCACAGCTACGCCGAACTCCCTACTCTCCTAAACT
		</sequence>
		<sequence>
			<taxon idref="mayfly Maccaffertium vicarium"/>
			GGATTTGGTATAATCTCTCATATCATTAGTCAGGAAAGAGGAAAGAAGGAGGCATTTGGAACTTTAGGAATGATTTACGCAATGCTAGCTATTGGATTGTTAGGATTTGTTGTATGAGCCCATCATATGTTCACAGTAGGGATGGATGTTGATACTCGTGCTTATTTCACAGCCGCTACTATAATTATTGCCGTTCCAACTGGAATCAAAATTTTCAGCTGGTTGGCCACACTCCACGGAACTCAACTCACTTACAGCCCATCCCTTTTATGAGCTTTAGGTTTCGTATTTTTATTCACGATTGGTGGATTAACGGGAGTCGTATTAGCTAATTCTTCTATCGATATTGTTCTACATGATACTTATTACGTAGTAGCTCACTTCCACTACGTCCTATCAATGGGAGCAGTTTTCGCAATTATAGGAGGAGTGGTTCATTGATTCCCTTTATTCACGGGTCTTTCCCTACAACCTAACTGATTAAAGGCTCACTTTGGTGTTATATTTATTGGGGTCAACTTAACCTTCTTCCCACAACACTTCTTAGGGTTAGCAGGAATACCTCGACGATACTCTGACTACCCTGATGCATATGCCGCTTGAAACGTGGTTTCATCTGTTGGTTCAACAATCTCATTGGTGGGAGTGTTAATGCTCGTATTCATTGTCTGAGAAGCTATTATTAGCCAACGACAAGTAGCATTCCCTCTCCAAATAAACTCCTCTATCGAATGATTCCATAGCCTTCCACCGGCCGAGCACAGCTACGCCGAACTCCCTACTCTCCTAAACT
		</sequence>
		<sequence>
			<taxon idref="mayfly Rhithrogena germanica"/>
			GGATTTGGCATGATCTCCCATATTATTAGTCAAGAAAGTGGAAAGAAGGAAGCCTTTGGAACATTAGGAATAATTTACGCAATGTTAGCGATTGGCTTATTAGGGTTTGTTGTTTGGGCTCATCACATGTTTACAGTCGGGATAGACGTAGATACGCGGGCCTATTTCACTGCTGCCACAATAATTATTGCTGTTCCAACAGGTATCAAGATTTTCAGTTGACTAGCAACTTTACACGGGACTCAACTTACTTATAGTGCATCATTATTGTGAGCATTAGGGTTTGTGTTCCTTTTTACTATTGGTGGCTTAACCGGGGTTGTTTTAGCCAACTCTTCTCTTGATATTGTGCTCCATGATACTTATTATGTAGTTGCCCACTTCCATTACGTCTTATCTATAGGAGCAGTCTTTGCCATTATAGGAGGTCTTGTTCACTGATTCCCCCTATTTACCGGATTGTCCCTTCAACCCACTTGATTAAAAACTCACTTTGCCGTGATGTTCATTGGAGTGAATTTAACTTTCTTCCCACAACATTTCTTAGGGCTTAGTGGGATGCCTCGACGTTATTCTGACTACCCAGACGCTTATGCTACCTGAAATGTTGTCTCATCCGTTGGCTCAACCATTTCATTAGTGGGGGTTCTGATACTTATATTTATTGTTTGAGAAGCTATAATTAGTCATCGGCAAGTCGCCTTCCCTCTTCAAATAAACTCTTCCATTGAATGATTCCATAGTCTTCCGCCCGCGGAACACAGCTATGCCGAACTCCCTACTCTTTTAAACT
		</sequence>
		<sequence>
			<taxon idref="mayfly Neoephemera projecta"/>
			GGTTTTGGTATAATTTCTCATATTATTAGTCAAGAAAGAGGTAAAAAGGAATCTTTTGGGGCCTTAGGTATAATTTATGCTATATTAGCTATTGGTTTACTTGGTTTTGTTGTATGAGCTCACCATATATTTACAGTTGGTATAGATGTAGATACACGAGCTTATTTTACTGCAGCTACTATAATTATTGCCGTACCAACTGGAATTAAAATTTTTAGTTGATTAGCCACTTTACATGGTGTTCAATTAACTTATAGACCTTCTTTATTATGATCTTTAGGTTTTGTATTTTTATTTACAATTGGGGGATTAACGGGTGTTGTACTAGCCAATTCTTCTTTAGATATTGTATTACATGATACTTATTATGTAGTAGCTCATTTTCACTATGTTTTATCTATAGGAGCTGTATTTGCTATTATAGCCGGGTTAGTACATTGATTTCCATTATTTACCGGATTATCTTTAAACCCAGAATGATTAAAAATACACTTTGCTATCATATTTATTGGTGTTAATTTAACTTTTTTCCCACAACACTTCTTAGGATTAAGCGGTATACCTCGCCGATATTCTGATTACCCAGATGCTTATACAACATGAAATATTATTTCTTCTGTAGGTTCTACTATTTCATTCGTTGGTACTTTAATATTAGTATTTATTGTTTGAGAGGCTTTTATTAGACACCGCCAAGTAGCTTTCCCCACTCACATAACTTCATCTATTGAATGATTCCACGCTCTCCCACCAGCTGAACATAGATATAATGAATTACCAACCTTATTAAATT
		</sequence>
		<sequence>
			<taxon idref="mayfly Potamanthellus edmundsi"/>
			GGGTTTGGTATAATTTCTCATATTATTAGCCAAGAAAGAGGGAAAAAGGAAACATTTGGTACATTAGGTATAATTTATGCTATGTTAGCTATTGGTTTATTAGGATTTGTAGTGTGAGCTCATCATATATTTACAGTAGGTATAGATGTTGACACCCGGGCTTATTTCACAGCTGCTACTATAATTATTGCTGTTCCAACAGGTATTAAAATTTTTAGATGACTAGCTACTTTACATGGAACCCAATTAAGTTATAGACCTTCTTTACTATGGGCTTTAGGATTTGTTTTTCTTTTTACTGTAGGAGGTTTAACAGGAGTAGTTTTAGCAAATTCTTCTTTAGACATTGTTTTACATGATACTTACTATGTAGTAGCTCATTTCCATTATGTTCTTTCCATAGGAGCTGTTTTTGCTATTATAGGAGGGTTAGTACATTGATTCCCCTTATTCACAGGTCTTTCGTTAAACCCAGAATGGCTTAAAATACATTTTGCTATTATATTTATTGGTGTAAATTTAACCTTCTTTCCACAACATTTTTTAGGACTAAGAGGTATACCTCGACGTTACTCTGATTACCCAGATGCTTATGCAACTTGAAATATTGTTTCTTCTGTAGGTTCAACTATTTCCCTTGTTGGTGTTTTAATACTCGTATTTATCGTTTGAGAGGCTTTTGTTAGACACCGGCAAGTTTCTTTCCCTATACAAATAACTTCATCTGTAGAATGATTCCACAGTTTACCTCCTGCTGAACATAGTTATAATGAATTACCAACTTTATTAAATT
		</sequence>
		<sequence>
			<taxon idref="stonefly Kamimuria wangi"/>
			GGATTTGGTTTAATTTCCCATATTATTAGTCAAGAAAGTGGAAAAAAGGAAGCTTTTGGATCTTTAGGAATAATTTATGCTATATTATCTATTGGACTTTTAGGATTCGTTGTCTGAGCTCATCATATATTTACCGTAGGAATAGATGTTGATACTCGAGCTTACTTTACATCAGCCACAATAATTATTGCCGTTCCTACTGGAATTAAAATTTTTAGTTGACTAGCCACTCTTCATGGTTCTCAACTTAATTATAGCCCAGCTCTTTTATGGGCCTTAGGATTTGTCTTCCTATTTACTATCGGGGGATTAACAGGAGTGGTTTTAGCTAATTCATCTTTAGATATTATTTTACATGATACTTACTATGTAGTGGCTCATTTCCATTATGTTCTTTCTATAGGAGCAGTATTTGCAATTATAGGAGGATTTATTCAATGATACCCTTTATTTACAGGATTAACTATAAATCCCCATTGATTAAAAATTCAGTTTGCCATCATGTTTTTAGGAGTTAACCTAACCTTTTTCCCTCAACACTTTCTCGGGCTAGCTGGAATACCCCGCCGATATTCAGATTATCCTGATGCTTATACAACTTGAAATGTAGTTTCATCTATTGGATCCACAATCTCTTTTGTAGGAGTTCTACTTCTACTTTTTATTGTTTGAGAAAGTATAGTAACAAACCGCACCGTTATATTCCCCATTCAGATAACTAGATCAATTGAATGATTCCAAAATCTCCCACCAGCTGAGCACAGATATGCTGAACTTCCAATTCTTACAGGAT
		</sequence>
		<sequence>
			<taxon idref="stonefly Kamimuria chungnanshana"/>
			GGATTTGGTTTAATTTCCCATATTATTAGTCAAGAAAGTGGAAAAAAGGAAGCTTTTGGATCTTTAGGAATAATTTATGCTATATTATCTATTGGACTTTTAGGATTCGTTGTCTGAGCTCATCATATATTTACCGTAGGAATAGATGTTGATACTCGAGCTTACTTTACATCAGCCACAATAATTATTGCCGTTCCTACTGGAATTAAAATTTTTAGTTGACTAGCCACTCTTCATGGTTCTCAACTTAATTATAGCCCAGCTCTTTTATGGGCCTTAGGATTTGTCTTCCTATTTACTATCGGGGGATTAACAGGAGTGGTTTTAGCTAATTCATCTTTAGATATTATTTTACATGATACTTACTATGTAGTGGCTCATTTCCATTATGTTCTTTCTATAGGAGCAGTATTTGCAATTATAGGAGGATTTATTCAATGATACCCTTTATTTACAGGATTAACTATAAATCCCCATTGATTAAAAATTCAGTTTGCCATCATGTTTTTAGGAGTTAACCTAACCTTTTTCCCTCAACACTTTCTCGGGCTAGCTGGAATACCCCGCCGATATTCAGATTATCCTGATGCTTATACAACTTGAAATGTAGTTTCATCTATTGGATCCACAATCTCTTTTGTAGGAGTTCTACTTCTACTTTTTATTGTTTGAGAAAGTATAGTAACAAACCGCACCGTTATATTCCCCATTCAGATAACTAGATCAATTGAATGATTCCAAAATCTCCCACCAGCTGAGCACAGATATGCTGAACTTCCAATTCTTACAGGAT
		</sequence>
		<sequence>
			<taxon idref="stonefly Togoperla sp"/>
			GGATTTGGTCTTATCTCGCATATCATTAGCCAGGAAAGAGGCAAAAAGGAAGCATTTGGATCTTTGGGGATAATTTACGCCATACTATCTATTGGATTATTAGGATTCGTCGTCTGAGCTCATCATATATTTACCGTAGGAATAGATGTGGATACCCGGGCCTACTTCACCTCTGCTACCATAATTATTGCGGTTCCAACTGGAATTAAAATTTTTAGTTGATTAGCCACTCTACATGGCTCCCAATTAAATTACTCCCCGGCCCTCCTATGAGCCCTTGGCTTCGTATTTTTATTTACAATTGGAGGACTTACGGGGGTAGTTCTGGCTAATTCCTCTCTTGATATTATTCTTCACGATACCTACTATGTAGTAGCTCACTTCCATTATGTTCTTTCTATAGGAGCTGTTTTTGCAATTATAGGTGGATTTATCCAATGATACCCCCTATTTACTGGGCTCACCATGAACCCCCACTGATTAAAAATTCAATTTACCATTATATTTTTGGGGGTTAATTTAACCTTCTTCCCCCAACACTTTCTAGGGTTAGCCGGAATACCTCGTCGATACTCCGATTACCCAGATGCCTATGTAACCTGAAATGTTGTGTCATCGATCGGCTCAACAATCTCCTTTATTGGAGTTTTGATATTACTTTTTATCGTCTGAGAAAGAATAACTTCTAATCGTGTGATTCTATTCCCCCTACAAATAACTAGTTCTATTGAATGGTTCCAAAATCTACCCCCCGCGGAACATAGTTATGCTGAGTTGCCCCTATTAACAGGCT
		</sequence>
		<sequence>
			<taxon idref="stonefly Dinocras cephalotes Germany"/>
			GGATTCGGTTTAATTTCCCACATTATTAGCCAAGAAAGAGGTAAAAAGGAAGCCTTTGGCTCTTTAGGAATAATTTATGCTATACTTTCAATTGGATTACTCGGCTTTGTTGTCTGAGCACATCATATATTTACAGTCGGCATGGACGTTGACACACGTGCCTACTTCACCTCAGCTACTATAATTATTGCTGTGCCGACAGGAATTAAAATTTTTAGCTGGCTAGCCACTCTCCACGGCTCCCAGCTTAATTACAGCCCGGCCCTCCTTTGGGCTCTAGGGTTCGTATTCCTTTTTACCATTGGTGGCTTAACCGGTGTAGTCCTCGCCAACTCTTCTGTAGATATTATTTTACACGATACATATTATGTTGTTGCCCACTTCCACTATGTTCTTTCCATGGGGGCCGTATTTGCCATTATAGGGGGTTTCATTCAATGGTACCCCCTATTTACAGGTCTAACTATAAATCCCCTATGATTGAAAATTCAATTTGCTGTAATGTTCCTCGGAGTTAATATAACCTTCTTTCCCCAACATTTCTTAGGACTTGCCGGAATACCTCGACGATACTCTGATTATCCAGATGCCTACACAACCTGAAATATTGTCTCCTCTGTAGGATCTACAATTTCATTTGTAGGAGTAATGATATTACTCTTTATTGTTTGAGAAAGCATGATCACAAATCGAACCGTATTATTTCCCCTTCAAATACCCAGATCAATTGAATGATTCCAAAATCTACCACCGGCGGAACACAGCTACGCTGAACTCCCTATTCTCTCGGGTT
		</sequence>
		<sequence>
			<taxon idref="stonefly Acroneuria hainana"/>
			GGGTTTGGTCTAATTTCCCACATTATTAGCCAAGAAAGCGGAAAAAAGGAAGCATTCGGCTCATTGGGCATAATCTATGCAATGCTCTCAATTGGCCTGCTCGGCTTTGTTGTTTGGGCGCACCACATGTTTACTGTCGGTATAGACGTGGACACGCGAGCCTACTTCACCTCAGCCACTATGATCATTGCGGTCCCAACTGGTATCAAAATCTTCAGCTGGCTAGCCACCCTTCATGGCTCTCAGCTGAAAATAACTCCTGCTCTTTTATGGGCTCTCGGATTCGTTTTCCTTTTTACTATTGGAGGTCTCACCGGCGTAGTTTTAGCCAATTCATCCCTAGACATCGTTCTACATGATACTTACTATGTTGTTGCCCACTTCCACTATGTCCTATCCATGGGTGCTGTATTCGCTATTATAGGGGGCTTCATTCAATGGTACCCCCTCTTTACCGGCCTAACACTTAACCCCTTATGGCTGAAAATCCAATTTTCCATTATATTCCTGGGCGTAAATATGACCTTTTTTCCTCAACATTTTCTCGGGTTAGCTGGCATGCCTCGACGATACTCCGATTACCCGGATGCCTACACAACATGAAATATCGTCTCGTCGGTTGGTTCATTGATTTCATTTGTTGGAGTTCTTTTCCTTCTTTTTATTGTTTGAGAAAGCATAATTACCAACCGAACGGTTCTTTTCCCCTTACAGATATCTAGCTCAATCGAATGATTCCAAAACCTACCTCCTGCCGAGCATAGCTACGCTGAGTTACCCCTTCTTTCTAGAT
		</sequence>
		<sequence>
			<taxon idref="stonefly Flavoperla sp"/>
			GGATTTGGTTTAATCTCCCACATCATTAGTCAAGAAAGAGGAAAAAAGGAAGCCTTCGGTTCTTTAGGTATAATTTATGCTATACTTTCAATTGGTTTATTAGGATTTGTTGTTTGAGCTCACCACATATTTACTGTTGGTATAGATGTCGATACCCGAGCCTATTTTACTTCAGCCACTATAATTATTGCGGTCCCTACAGGAATCAAAATTTTTAGTTGACTCGCCACTCTTCACGGTTCCCAATTAAATCTCACTCCTGCCTTACTATGAGCTCTAGGCTTCGTCTTCTTATTCACTATCGGGGGATTGACTGGAGTTGTTTTAGCAAACTCCTCAATCGATATCATTCTCCACGACACATACTACGTAGTGGCTCATTTTCATTATGTTCTTTCTATAGGAGCAGTATTCGCCATTATAGGAGGCTTCATCCAATGATATCCTTTATTCACGGGGTTAACTATAAACCCTCATTGATTAAAAATTCAATTCATGATTATATTCGTAGGAGTAAACATAACCTTCTTCCCTCAACATTTCCTTGGGTTAGCCGGCATACCTCGGCGATACTCAGATTACCCAGACGCGTACACCACGTGAAATGTTGTTTCTTCAGTAGGATCAACAATTTCATTTATTGGAGTTCTATTTATACTTTTTATTGTATGGGAAAGTATAAACACAAATCGAACAGTTTTATTCCCTCTCCAACTGAATAGCTCAATTGAATGATACCAAAACATTCCCCCTGCGGAGCACTGTTACGCTGAATTACCTTTACTTTCTAGAT
		</sequence>
		<sequence>
			<taxon idref="stonefly Oyamia nigribasis"/>
			GGATTCGGTTTAATTTCTCATATTATTAGTCAAGAAAGAGGAAAGAAGGAAGCATTTGGATCCTTAGGAATAATTTATGCAATACTATCCATTGGATTACTAGGATTTGTAGTATGAGCCCACCATATATTTACAGTAGGAATGGATGTAGATACTCGAGCTTACTTTACATCCGCCACAATAATTATTGCTGTCCCTACAGGTATTAAAATTTTTAGTTGATTAGCAACTCTTCATGGATCACAATTAAATTACAGTCCAGCCCTTCTATGAGCCCTAGGCTTTGTTTTCCTGTTTACAATCGGAGGCTTAACAGGAGTAGTTTTAGCAAATTCATCCCTTGATATTATTTTACATGACACTTACTATGTAGTAGCTCATTTCCATTATGTTCTTTCAATAGGGGCAGTGTTTGCAATCATGGGAGGATTTATTCAATGATATCCCTTATTTACTGGACTAATAATAAACCCTCACTGATTAAAAATTCAATTTTTAACTATATTTTTAGGGGTAAATCTAACTTTCTTTCCTCAACATTTTCTAGGATTGGCAGGAATACCACGACGATATTCTGATTATCCTGATGCTTACACAACTTGAAACGTCGTTGCATCAATTGGATCAACTATTTCTTTTATTGGAGTCCTTATACTTCTCTTTATTATCTGAGAAAGTATAGTAACTAACCGAACTGTTCTCTTTCCCCTTCAAATAACAAGTTCTATTGAATGATTCCAAAACCTCCCTCCTGCTGAACACAGTTATGCAGAACTTCCAATTCTTTCAGGAT
		</sequence>
		<sequence>
			<taxon idref="stonefly Isoperla bilineata"/>
			GGGTTCGGATTAATTTCCCATATTGTTAGTCAAGAAAGTGGTAAAAAGGAAGCTTTCGGATCTTTAGGGATAATTTATGCTATACTATCCATTGGTTTACTAGGATTTGTAGTTTGGGCCCACCATATATTTACAGTTGGAATAGACGTAGATACCCGAGCTTATTTCACCTCAGCTACTATAATTATTGCGGTACCAACTGGAATCAAAATTTTCAGTTGATTAGCAACACTCCACGGGTCACAATTAAATTATAGCCCTGCGCTTCTTTGAGCTCTAGGATTTATTTTTCTATTCACTATTGGTGGATTAACCGGTGTTGTTTTAGCTAATTCTTCAGTTGATATTATTCTTCACGATACATATTATGTTGTTGCTCATTTCCATTATGTTTTATCTATAGGGGCAGTATTTGCCATTATAGCGGGATTTATTCAATGATACCCCCTATTTACAGGTCTCACAATAAATCCATTATGATTGAAAATCCAATTCACTATCATATTTATTGGGGTAAACATAACTTTCTTCCCTCAACACTTCTTAGGACTTGCGGGGATGCCTCGACGATATTCAGACTACCCAGATGCCTACACGGCATGAAACGTAGTTTCTTCCGTCGGGTCAACTATTTCTTTAATTGGTGTCCTTTTCCTTATTTTTATTATTTGAGAAAGTATAATTACTAACCGGGTGGCTCTCTTCCCCCTCCAAATAACTAGTTCAATTGAATGATACCAAAATCTTCCTCCTGCCGAACACAGCTACGCTGAATTACCTATTTTAACAGGTT
		</sequence>
		<sequence>
			<taxon idref="stonefly Isoperla eximia"/>
			GGATTTGGGTTAATTTCTCATATTGTCAGACAAGAAAGTGGTAAAAAGGAAGCATTTGGGTCATTAGGGATAATTTACGCTATACTATCAATTGGTCTTTTAGGATTTGTTGTATGAGCTCATCATATATTTACAGTTGGAATGGACGTTGATACCCGAGCTTACTTTACTTCAGCCACAATAATTATTGCTGTCCCAACTGGAATTAAAATTTTTAGTTGATTGGCTACACTTCATGGTTCACAATTAAATTATAGACCAGCCTTATTATGAGCCCTGGGTTTCATTTTCCTTTTTACTATTGGAGGGTTAACAGGGGTAGTACTTGCGAATTCTTCAGTCGATATCATTCTCCATGATACTTATTATGTTGTTGCTCACTTCCATTACGTTCTATCGATAGGAGCTGTATTCGCCATTATAGCCGGATTTATCCAATGATATCCCCTATTCACTGGTCTCACTATAAATCCTTTATGATTAAAAATTCAATTTACTATTATATTTGTAGGAGTAAATATGACTTTTTTCCCTCAACACTTCTTAGGATTAGCTGGTATACCCCGACGATATTCCGATTACCCAGATGCTTACACAGCTTGAAATGTCGTTTCTTCTGTTGGGTCAACTATTTCCCTTATTGGTGTACTCTTCCTCATTTTTATTATTTGAGAAAGTATGATTACTAACCGCGTAGCCCTATTTCCCCTTCAAATAACTAGCTCAATTGAATGATACCAAAATCTCCCGCCCGCAGAACATAGTTATGCTGAACTCCCAATCTTAACGGGCA
		</sequence>
		<sequence>
			<taxon idref="stonefly Perlodes sp"/>
			GGATTTGGGTTAATTTCCCACATTGTTAGACAAGAAAGAGGGAAAAAGGAAGCCTTCGGATCTTTAGGAATAATTTACGCCATACTATCTATTGGATTACTAGGATTTGTAGTTTGAGCTCATCATATATTTACTGTAGGAATGGATGTTGATACTCGAGCTTATTTTACTTCAGCAACCATAATTATTGCTGTACCAACTGGAATTAAAATCTTTAGTTGATTAGCTACTCTTCATGGTTCTCAATTAAATTACAGACCAGCCCTTTTATGAGCTCTTGGTTTTATTTTCTTATTTACTATTGGGGGATTAACAGGTGTAGTTTTAGCTAATTCATCTGTTGACATTATTTTACATGATACGTATTATGTAGTAGCCCATTTTCACTACGTATTATCAATAGGAGCCGTATTTGCAATTATAGCAGGGTTTATTCAATGATACCCTTTATTTACTGGCCTTACAATAAACCCACATTGATTAAAAATCCAATTTGTAATTATATTTGTTGGAGTTAACATAACCTTCTTTCCTCAACACTTTTTAGGTCTTGCAGGGATACCTCGTCGTTATTCGGATTACCCAGATGCCTACACCACTTGAAATGTTGTTTCTTCAATTGGTTCAACAATTTCTTTTATTGGTGTTCTATTCTTAATTTTTATTGTTTGAGAAAGTATAGTATCTAATCGTATTGCCCTATTTCCTCTTCAAATAACTAGATCAATCGAATGATATCAAAATCTTCCTCCTGCAGAACACAGTTATGCAGAATTACCTATTTTAACAGGAC
		</sequence>
		<sequence>
			<taxon idref="stonefly Pseudomegarcys japonica"/>
			GGATTTGGCCTAATCTCTCACATTGTTAGACAAGAAAGTGGTAAAAAGGAAGCTTTTGGCTCCTTGGGGATAATCTACGCTATATTATCAATTGGCCTTCTCGGATTCGTTGTATGAGCCCATCACATATTTACCGTTGGTATAGATGTGGATACCCGAGCTTATTTCACTTCCGCCACAATAATCATTGCCGTTCCAACTGGAATTAAAATCTTCAGTTGATTAGCTACTCTCCATGGCTCTCAATTAAATTATAGACCAGCCTTACTATGAGCTCTGGGGTTTATCTTCCTATTCACTATCGGTGGACTAACAGGGGTCGTTCTAGCCAACTCCTCCGTCGATATTATTCTTCATGATACATACTATGTTGTTGCCCACTTCCACTATGTCTTGTCCATGGGGGCTGTATTTGCTATTATAGCAGGATTTATTCAATGATACCCCCTATTCACCGGACTCACAATAAATACCCTATGACTAAAAATTCAATTTACAATTATATTTATCGGAGTAAATATAACTTTCTTCCCTCAGCACTTTTTAGGACTAGCAGGAATACCCCGACGTTATTCAGATTACCCAGACGCCTACACAGCTTGAAATGTAGTATCATCTGTAGGATCCACTATCTCTCTTATTGGTGTACTCTTCCTTATTTTTATTATTTGAGAAAGTATAATTACTAATCGAGTGGCTCTATTCCCTCTCCAAATAACAAGTTCAATTGAATGATATCAAAATCTTCCCCCCGCTGAACACAGATATGCTGAACTTCCAATCCTGACAGGAT
		</sequence>
		<sequence>
			<taxon idref="stonefly Suwallia errata"/>
			GGATTTGGATTAATTTCTCACATTATTAGCCAAGAAAGAGGTAAGAAGGAAGCCTTCGGATCACTTGGGATAATTTACGCTATACTATCTATTGGATTACTCGGATTCGTAGTTTGAGCTCACCATATATTTACAGTCGGAATAGATGTAGACACCCGAGCTTACTTCACCTCGGCCACTATAATCATTGCTGTGCCAACAGGAATTAAAATTTTCAGTTGATTAGCAACTCTACATGGAACTCAATTAAACTACAGACCAGCCCTATTATGAGCATTAGGGTTCGTCTTCCTATTTACAATTGGAGGCCTGACCGGGGTAGTACTCGCAAATTCATCAGTTGACATTATTTTACATGATACATATTATGTAGTTGCACACTTCCATTATGTTCTTTCCATAGGAGCCGTATTTGCAATTATAGCAGGATTTATCCAATGATACCCCTTATTTACTGGACTAACCCTCAATCCCCACTGATTAAAAATTCAATTTATAATTATATTCTTCGGAGTAAATGTCACATTTTTCCCACAACATTTCTTAGGACTAGCAGGGATACCTCGACGATACTCAGATTACCCAGACGCCTACACAACATGAAACATTGTCTCATCTGTTGGATCAACAGTTTCATTTATCGGAGTTCTATTCTTAATCTTCATCATTTGGGAAAGAATGATCACCAACCGTATTGCCCTTTTCCCCCTACAAATAACTACTTCTATTGAGTGATTTCAAAATTTACCCCCCGCCGAACACAGATATGCTGAATTGCCAATTCTAACAGGAT
		</sequence>
		<sequence>
			<taxon idref="stonefly Pteronarcys princeps NA"/>
			GGATTTGGGCTTATTTCACATATTGTTAGACAAGAAAGAGGTAAAAAGGAAGCCTTTGGAGCATTAGGAATAATTTATGCTATACTTTCTATTGGTTTATTAGGATTTGTTGTATGAGCTCATCACATATTTACTGTAGGCATAGATGTTGATACACGAGCTTACTTTTCTTCTGCCACTATAATTATTGCTGTCCCTCCTGGAATTAAAATTTTTAGTTGACTAGCTACATTACATGGAACTCAATTAAACTATAGCCCAGCCCTCTTATGAGCTATAGGATTTATTTTCCTATTTACTATTGGAGGATTAACAGGTGTAGTTCTAGCTAATTCTTCTTTAGATATCATTTTACATGATACTTATTATGTAGTAGCTCATTTTCATTATGTGTTATCCATAGGAGCAGTATTTGCTATTATGGCTGGATTTATTCAATGATACCCATTATTTACAGGCCTTACTATAAACCCTCACTGATTAAAGATCCAATTCCTTACAATATTTATTGGAGTTAATATAACATTCTTCCCTCAACATTTCTTAGGATTAGCAGGTATGCCTCGACGTTACTCTGATTACCCAGACGCCTATACTACATGAAATGTAGTTTCATCAATTGGTTCCATAATCTCTTTAATTGGTGTAATTATATTAGTTTTTATTGTTTGAGAAAGAATAGCCGCTAATCGAATTGCTTTATTTCCTTTACAAATAAGTACGTCAATTGAATGATACCAAAATCTGCCCCCTGCAGAACATAGTTATGCTGAATTACCTATACTAACTGGAT
		</sequence>
		<sequence>
			<taxon idref="stonefly Pteronarcella badia NA"/>
			GGATTCGGATTAATTTCTCATATTGTCAGTCAAGAAAGTGGAAAGAAGGAAGCTTTCGGAGCCCTTGGCATAATTTACGCCATACTATCTATTGGACTTTTAGGTTTTGTAGTCTGAGCTCACCATATATTTACTGTAGGAATAGATGTTGACACTCGAGCTTATTTTACATCAGCTACAATAATTATTGCTGTACCTACAGGTATTAAAATTTTTAGCTGACTAGCAACCCTCCACGGAAGTCAAATAAATTATAGCCCAGCTCTTCTTTGAGCAGTAGGTTTTATTTTCCTTTTTACTATTGGAGGATTAACCGGAGTAGTCTTAGCTAACTCATCTTTAGACATCATCTTACATGACACTTACTATGTTGTTGCTCATTTTCACTATGTCTTATCAATAGGTGCTGTATTCGCTATTATAGCTGGATTCGTCCAATGATATCCTCTATTCACAGGTCTTACAATAAATCCTCATTGACTTAAAATTCAATTCGTAACTATATTTATCGGGGTAAATATAACTTTCTTCCCACAACACTTTCTAGGCCTTGCCGGAATACCTCGACGATACTCTGATTACCCAGATGCCTATACAACGTGAAATATTATTTCATCTATTGGCTCAATAATCTCCCTTATTGGAGTTCTTATCCTAATTTTCATTGTCTGAGAAAGTATGGCCGCCAACCGAGTCGCCCTATTCCCCTTACAAATAACAACATCTATTGAATGATACCAAAATCTTCCTCCTGCTGAACATAGTTACGCTGAACTACCAATGCTTACTGAAT
		</sequence>
		<sequence>
			<taxon idref="stonefly Styloperla spinicercia"/>
			GGATTTGGGTTGATTTCTCACATTATTAGTCAAGAAAGAGGAAAGAAGGAAGCATTTGGTTCTTTAGGAATAATTTACGCTATATTATCTATTGGTTTATTAGGATTTGTTGTATGGGCCCATCACATATTCACTGTGGGTATAGACGTTGATACTCGAGCCTACTTCACATCAGCTACTATAATTATTGCTGTACCAACAGGTATTAAAATTTTCAGTTGATTAGCTACTTTACATGGTTCTCAACTAAATTATACTCCCGCTCTCCTCTGAGCACTGGGATTTGTTTTCTTATTTACTATTGGTGGATTAACAGGGGTCGTTTTAGCTAATTCTTCTTTAGATATTATTTTACATGACACATATTATGTAGTAGCCCATTTCCATTATGTTCTTTCTATGGGGGCTGTATTTGCCATTATAGCTGGGTTTGTCCAATGATACCCCCTATTTACAGGATTAACAATAAATCCTCATTGATTAAAAATTCAATTTGCCATCATATTCTTGGGGGTAAATATAACCTTCTTTCCACAACACTTTTTAGGATTAGCAGGGATACCCCGACGGTATTCAGATTATCCTGACGCTTATACAACATGAAATATTGTTTCATCTATTGGGTCAATAATTTCCCTGGTTGGAGTTTTAATGTTATTATTTATTATTTGAGAAAGTATAATTTCTAACCGAATCGCTCTTTTCCCCATACAAATAACTAGTTCAATTGAATGATTCCAAAACATCCCCCCTGCTGAACACAGATATGCCGAACTCCCTATACTTTCTGGAT
		</sequence>
		<sequence>
			<taxon idref="stonefly Soliperla sp"/>
			GGATTCGGTTTAATTTCACATATTATTAGTCAAGAAAGAGGAAAAAAGGAAGCTTTCGGATCACTAGGAATAATCTACGCTATGCTTTCAATTGGACTTCTAGGATTTGTCGTATGAGCTCATCATATATTTACAGTAGGTATAGATGTAGATACTCGAGCCTATTTTACTTCAGCTACGATAATTATTGCTGTCCCTACTGGCATTAAAATTTTTAGTTGATTGGCCACCCTTCATGGATCCCAACTAAATTATAGCCCGGCTCTATTGTGAGCTCTAGGGTTTGTCTTTCTATTTACTATTGGAGGCTTAACAGGGGTAGTATTAGCTAATTCATCTGTTGATATTATTCTCCATGACACCTATTATGTAGTAGCCCACTTCCATTATGTTTTATCAATAGGGGCTGTATTCGCTATTATAGCAGGGTTCGTCCAATGATACCCCCTATTTACAGGGCTTTCAATAAATCCTCACTGGCTAAAAATTCAATTTGCCATAATATTTTTAGGGGTAAATTTAACATTCTTCCCCCAACATTTCTTAGGACTTGCCGGAATACCCCGGCGATACTCAGATTATCCCGATGCTTACACAACATGAAATATTGTTTCATCTGTAGGTTCAACTGTCTCATTTATTGGTGTACTATTCCTTATTTTTATTGTTTGAGAAAGCATAATTACTAATCGAATTGCTTTATTTCCTCTTCAAATAACTACTTCAATTGAATGATACCAAAATCTCCCTCCCGCCGAGCATAGATACGCTGAATTACCATTACTTTCTGGAT
		</sequence>
		<sequence>
			<taxon idref="stonefly Apteroperla tikumana"/>
			GGATTTGGTCTAATTTCTCATATTATTAGTCAAGAAAGCGGAAAAAAGGAGGCTTTCGGGTCCCTAGGAATAATTTATGCTATACTATCTATTGGTCTTTTAGGTTTTGTAGTTTGAGCTCATCATATATTTACTGTCGGAATGGATGTCGATACTCGAGCTTATTTTACATCAGCGACTATAATTATTGCCGTTCCTACAGGGATTAAGATTTTCAGTTGAATGGCAACTCTTCATGGCTCACAATTAAATTATAGCCCGGCCTTATTGTGGGCATTAGGATTTGTTTTTTTATTTACAATTGGGGGATTAACGGGAGTAGTTTTAGCTAATTCTTCAGTAGATATTATCCTTCATGACACTTACTACGTTGTTGCCCATTTTCATTATGTTTTATCAATAGGGGCCGTCTTCGCTATTATAGCAGGCTTTATCCAATGATACCCATTATTTACTGGACTAACTATAAATCCTCATTGACTAAAGATTCAATTTTGTATTATATTCTTAGGAGTTAATTTAACATTTTTCCCTCAACATTTTTTAGGGCTTGCAGGAATACCTCGGCGGTACTCAGATTACCCCGATGCCTACACAGCGTGAAATGTCGTCTCATCTATTGGTTCGACAATCTCATTTATTGGAGTTTTATTCTTATTATTTATTATTTGAGAAAGTATGATTAGTAACCGAATTGCCTTATTCCCATTACAAATAACGACATCAATTGAATGATACCAAAATCTTCCCCCTGCAGAACATAGTTATTCTGAATTACCTATTCTTTCAGGCT
		</sequence>
		<sequence>
			<taxon idref="stonefly Capnia zijinshana"/>
			GGATTCGGACTAATTTCACATATTATTAGTCAAGAAAGTGGAAAGAAGGAAGCCTTCGGGTCACTAGGAATAATTTATGCTATGCTTTCAATTGGCCTTCTAGGGTTTGTTGTTTGAGCTCACCATATATTTACTGTTGGGATAGACGTTGATACACGGGCTTACTTCACTTCAGCAACTATAATTATTGCAGTACCAACTGGAATTAAAATTTTTAGTTGAATGGCCACCCTCCATGGGTCTCAATTAAACTATAGTCCTGCACTACTTTGAGCTTTAGGATTTGTCTTCTTATTCACAATTGGGGGTTTAACCGGAGTAGTTTTAGCAAATTCATCAGTAGATATTATTTTGCATGACACATACTATGTTGTAGCTCATTTTCATTATGTTCTTTCTATGGGAGCAGTATTTGCTATTATGGCAGGATTCATTCAATGGTACCCTTTATTCACAGGTTTAACTTTAAACCCACACTGATTAAAAATTCAATTTTGTATCATATTTTTAGGGGTTAATTTAACATTCTTTCCTCAACATTTTTTAGGCCTTGCTGGTATACCACGACGATATTCAGATTACCCAGATGCCTACACAACATGAAATGTTGTCTCATCAATTGGTTCAACAATTTCTTTTATTGGTGTACTATTCTTACTTTTTATCATTTGAGAAAGTATAATTAGTAACCGAATTGCTCTATTCCCATTGCAAATGACTACATCAATTGAATGGTACCAAAATCTTCCTCCAGCAGAGCACAGTTACTCTGAATTACCTATTCTATCAGGCT
		</sequence>
		<sequence>
			<taxon idref="stonefly Nemoura nankinensis"/>
			GGATTTGGACTAATTTCCCATATTATTAGTCAGGAGAGTGGGAAAAAGGAAGCTTTTGGATCTTTAGGTATGATTTATGCTATATTATCCATTGGATTACTAGGATTTGTTGTTTGAGCCCATCATATATTTACTGTAGGAATAGATGTTGATACTCGTGCTTACTTTACTTCAGCAACTATAATTATTGCTGTACCAACAGGAATTAAAATTTTTAGTTGGCTAGCAACCCTTCATGGGTCTCAAATTAATTACAGACCTGCACTTTTATGAGCTCTAGGGTTTGTATTTTTATTCACAATTGGGGGGTTAACCGGAGTTGTATTAGCTAACTCATCTGTAGACATCATTTTACATGATACATATTATGTTGTTGCCCACTTCCATTATGTGTTATCTATAGGAGCAGTATTTGCTATTATAGCAGGTTTTATCCAATGATACCCCCTATTTACAGGTTTAACCATAAACCCCCATTGATTAAAAATTCAATTTTGTATTATATTTTTAGGCGTAAATTTAACCTTTTTCCCCCAACATTTCTTAGGTTTAGCAGGTATACCACGACGATATTCTGATTACCCAGATGCATATACAACTTGAAATGTGGTTTCATCAATTGGTTCTTCAATTTCTTTCATTGGAGTTTTATTTTTCCTTTTCATTATTTGAGAAAGTATAGTTACAAATCGAATTGCTTTATTTCCCTTACAAATAACGACATCAATTGAGTGATACCAAAATTTACCCCCAGCTGAACATAGCTACTCTGAACTTCCTATACTTTCTGGAT
		</sequence>
		<sequence>
			<taxon idref="stonefly Amphinemura longispina"/>
			GGATTTGGCCTTATTTCCCACATCATTAGTCAAGAAAGAGGAAAAAAGGAAGCCTTTGGATCCTTAGGAATAATTTACGCTATATTATCTATTGGACTTCTTGGATTTGTTGTTTGAGCACATCATATATTTACTGTAGGAATAGACGTGGATACTCGAGCCTACTTTACATCTGCCACTATAATTATTGCTGTTCCAACAGGGATTAAAATTTTCAGTTGAATAGCAACATTACACGGATCTCAACTTAACTACAGTCCAGCCCTCTTATGAGCTCTAGGGTTCGTATTTCTCTTCACCATTGGAGGATTAACAGGAGTAGTTTTAGCAAACTCTTCCGTTGATATTATTTTACATGATACCTATTATGTTGTTGCCCATTTTCATTACGTTTTATCAATAGGAGCTGTATTTGCAATTATAGCAGGGTTCATTCAATGATACCCTCTATTCACAGGACTAACAATAAACCCCCAATGATTAAAAATTCAATTCTGTATTATATTTTTGGGAGTCAACCTAACCTTTTTTCCCCAACACTTCTTAGGGCTAGCCGGAATACCTCGACGATACTCTGATTATCCAGATGCTTACACAACTTGAAATGTCGTTTCCTCAATTGGGTCCTCTATTTCTTTTATTGGAGTTTTATTTTTCTTATTCATTATCTGAGAAAGCATAGTTACAAACCGCCTTGCATTATTCCCTCTCCAAATAACATCTTCTATCGAATGATACCAAAATCTACCACCTGCTGAACATAGCTACGCGGAGCTTCCAATACTTTCAGGAT
		</sequence>
		<sequence>
			<taxon idref="stonefly Amphinemura yao"/>
			GGGTTTGGTCTAATTTCCCACATTATTAGTCAAGAAAGTGGAAAAAAGGAAGCCTTTGGGTCTTTAGGGATAATTTATGCTATATTATCAATTGGTCTGTTAGGATTTGTTGTATGAGCTCATCACATATTCACAGTAGGAATAGATGTAGACACTCGTGCATATTTCACATCTGCCACAATAATTATTGCGGTACCTACTGGAATTAAAATTTTCAGTTGACTAGCCACTTTACATGGATCACAACTCAATTATAGTCCAGCACTTTTATGGGCACTTGGGTTCGTCTTTTTATTTACCATCGGAGGGCTCACTGGAGTAGTATTAGCTAACTCATCAGTCGATATCATCCTACATGATACTTACTATGTGGTTGCCCATTTCCATTACGTCCTATCAATAGGAGCTGTATTTGCAATTATAGCAGGGTTCATTCAATGATACCCACTATTTACGGGACTTACTATAAATCCTCGATGGTTAAAAATTCAATTTTGTATCATATTCTTAGGAGTTAATTTAACCTTCTTCCCACAACACTTCTTAGGGCTAGCTGGTATACCTCGTCGGTACTCAGATTACCCTGATGCCTACACTACTTGAAATGTTGTTTCTTCTGTCGGGTCTTCAATTTCTTTTATTGGAGTTTTATTCTTCTTATTTATTATTTGAGAAAGTATAATTACTAATCGAATTGCCCTATTCCCCCTCCATATAACTACTTCTATTGAATGATACCAAAATCTACCACCTGCTGAACATAGCTACTCTGAACTACCAATACTTTCTGGGT
		</sequence>
		<sequence>
			<taxon idref="stonefly Indonemoura jacobsoni"/>
			GGGTTTGGGTTAATTTCTCACATTATTAGTCAAGAAAGAGGGAAAAAAGAAGCATTTGGGTCCTTAGGGATAATTTATGCTATATTATCAATTGGACTACTAGGATTTGTAGTTTGAGCCCACCATATATTTACAGTTGGTATAGATGTGGATACACGAGCATATTTCACCTCAGCCACTATAATTATTGCTGTCCCTACCGGAATTAAAATTTTCAGTTGACTAGCTACACTACATGGGTCTCAATTAAATTATAGCCCAGCTTTACTATGAGCACTAGGTTTTGTATTCTTATTTACTATTGGGGGTTTAACAGGGGTAGTACTAGCAAACTCATCAATTGATATTATCTTACATGATACATATTATGTCGTAGCTCATTTTCATTATGTATTATCAATAGGAGCAGTATTTGCTATTATAGCAGGGTTCATTCAATGATACCCACTCTTTACAGGATTAACAATAAACCCTCATTGGCTAAAAATTCAATTCTGTATTATATTCCTAGGAGTCAATTTAACTTTCTTTCCTCAACATTTTTTAGGGTTAGCGGGGATGCCTCGGCGTTACTCCGATTACCCAGATGCATACACCGCATGAAACGTCTTGTCATCTGTAGGGTCTTCAATCTCTTTTATCGGTGTTTTATTCTTTCTTTTTATTATTTGAGAAAGTATAATCACAAACCGAGTTGCCTTGTTTCCTCTTCAAATATCGACTTCTATCGAATGATACCAAAATCTACCCCCCGCTGAACATAGTTATTCAGAACTTCCAATTCTTTCAAATT
		</sequence>
		<sequence>
			<taxon idref="stonefly Indonemoura nohirae"/>
			GGATTTGGATTAATTTCCCATATTATTAGCCAAGAAAGAGGAAAAAAGGAAGCTTTCGGATCTTTAGGAATAATTTACGCAATATTATCAATTGGTTTACTAGGTTTTGTTGTATGAGCCCATCATATATTTACAGTAGGAATAGATGTAGATACTCGCGCTTATTTTACATCTGCTACTATAATTATTGCTGTTCCCACAGGAATTAAAATTTTTAGTTGATTAGCTACCCTGCATGGCTCCCAATTAAATTACAGCCCTGCTTTATTATGAGCATTAGGCTTTGTATTTTTATTCACGATTGGGGGATTAACTGGAGTCGTTTTAGCTAATTCTTCTGTAGATATTATTCTCCATGATACTTACTATGTTGTTGCTCACTTTCACTATGTATTATCTATAGGGGCAGTATTCGCTATTATAGCAGGCTTTATCCAATGATACCCATTATTTACAGGATTAACGATAAACCCCCATTGATTAAAAATTCAATTTTCTATTATATTTTTAGGAGTTAATTTAACATTTTTCCCTCAACATTTCTTAGGGTTAGCCGGTATGCCACGACGTTACTCTGACTACCCAGATGCCTACACTACATGAAATATTGTCTCATCCGTAGGATCATCAATTTCTTTTATCGGAGTATTATTCTTTTTATTCATCATTTGAGAAAGTATAATCACAAACCGTATTGCTTTATTCCCCCTACAAATACCAACATCTATCGAATGATATCAAAACTTACCCCCAGCTGAACATAGCTATTCTGAACTACCAATACTTTCAGGAT
		</sequence>
		<sequence>
			<taxon idref="stonefly Mesonemoura metafiligera"/>
			GGTTTCGGATTAATTTCACACATCATTAGTCAAGAAAGTGGGAAAAAGGAAGCTTTTGGATCTTTAGGAATAATTTATGCTATGCTTTCAATTGGTCTCTTAGGTTTCGTAGTATGGGCTCATCACATGTTCACCGTTGGGATAGATGTAGATACTCGAGCTTATTTCACTTCAGCAACTATAATCATTGCGGTTCCTACCGGAATCAAAATTTTTAGTTGACTAGCTACTCTACATGGTTCGCAATTAAATTATAGCCCAGCCTTACTTTGAGCATTAGGTTTTGTCTTTTTATTCACAATTGGAGGGTTAACAGGGGTCGTTTTAGCCAATTCGTCAGTAGATATTATTTTACATGACACCTACTATGTTGTTGCCCATTTCCATTATGTACTCTCTATAGGAGCAGTATTTGCTATTATAGCAGGGTTTATCCAATGATACCCCCTGTTCACAGGATTAACAATAAACCCTCATTGATTAAAGATTCAATTTTGTATTATATTCTTAGGGGTTAATCTAACCTTCTTCCCCCAACATTTCTTAGGGTTAGCAGGGATGCCTCGACGTTATTCTGACTACCCTGATGCTTACACAACTTGAAATGTCGTTTCTTCAATTGGGTCCTCAATTTCATTCATCGGAGTTTTATTTTTTCTTTTTATTATTTGAGAAAGCATAATTACAAACCGAATTGCCCTATTTCCCCTGCAAATAACAACTTCAATTGAATGATATCAAAATCTTCCCCCTGCGGAACATAGTTATTCTGAACTCCCTATACTTTCAGGGT
		</sequence>
		<sequence>
			<taxon idref="stonefly Mesonemoura tritaenia"/>
			GGATTCGGATTAATTTCTCACATCATTAGCCAAGAAAGTGGAAAAAAGGAAGCCTTTGGATCGTTAGGAATGATTTACGCCATACTTTCCATTGGTCTTTTAGGTTTCGTAGTTTGAGCTCACCATATGTTCACAGTTGGTATAGATGTAGATACTCGAGCTTACTTCACCTCTGCCACGATAATTATTGCTGTTCCGACAGGAATTAAGATTTTCAGATGATTGGCCACTCTACATGGGTCCCAATTAAATTACAGTCCAGCTTTATTATGAGCACTAGGATTTGTGTTCTTATTCACAATTGGAGGGCTCACCGGAGTCGTTCTAGCTAACTCTTCAGTGGATATTATCCTGCATGACACTTATTATGTTGTGGCTCATTTCCACTATGTTTTATCAATAGGGGCAGTATTCGCTATTATAGCCGGTTTCATTCAATGATATCCACTATTTACCGGACTCACAATGAACCCCCACTGATTGAAAATTCAATTCTGTATTATATTCCTAGGTGTTAATTTAACATTCTTCCCCCAACATTTCTTAGGATTAGCAGGAATACCTCGACGGTATTCTGACTACCCTGATGCCTACACAACTTGAAATGTAGTATCATCTATTGGCTCATCAATTTCTTTTATTGGAGTTTTATTTTTTCTTTTCATTATCTGAGAAAGTATAATCACAAATCGAATTGCTTTGTTCCCGTTACAAATAACAACCTCAATTGAATGATACCAAAATCTTCCTCCAGCTGAACATAGCTATTCTGAACTTCCTATACTCTCAGGGT
		</sequence>
		<sequence>
			<taxon idref="stonefly Protonemura kohnoae"/>
			GGTTTCGGGTTAATTTCTCATATCATTAGTCAAGAAAGTGGAAAAAAGGAAGCTTTTGGATCTTTAGGTATGATTTACGCTATGTTATCAATTGGCTTATTAGGATTTGTCGTTTGAGCCCATCATATATTCACAGTAGGAATAGATGTGGATACCCGGGCTTACTTCACTTCAGCTACAATAATTATTGCTGTTCCAACTGGGATTAAAATTTTTAGTTGAATAGCTACACTTCATGGAGCCCAAATTAATTATAGTCCGGCTCTTTTATGAGCACTGGGCTTCGTATTTTTATTTACGATCGGGGGATTAACAGGAGTCGTTCTCGCTAATTCATCTGTAGATATTATTTTACACGATACGTACTATGTAGTAGCTCATTTCCATTATGTATTATCGATAGGAGCTGTTTTTGCTATTATAGCAGGATTCATTCAATGATATCCTTTATTTACTGGGTTAACAATAAATCCTCATTGGTTAAAAATTCAATTTTGTATTATATTTTTAGGAGTTAATTTAACTTTTTTCCCTCAACATTTCTTAGGGTTAGCTGGGATACCGCGACGGTACTCAGATTACCCAGATGCTTACACCACTTGAAATGTAGTTTCTTCAATTGGATCATCAATTTCATTCATTGGGGTACTATTTTTCCTTTTCATTATCTGGGAAAGAATGATCACCAGCCGAATTGCCTTATTTCCTCTCCAAATAACAACTTCTATTGAATGATACCAAAATCTTCCCCCAGCTGAACATAGATATTCTGAACTTCCTATACTTTCAGGAT
		</sequence>
		<sequence>
			<taxon idref="stonefly Protonemura orbiculata"/>
			GGTTTCGGATTAATTTCACATATTATTAGTCAAGAAAGTGGGAAAAAGGAAGCTTTCGGATCTTTAGGTATAATTTATGCAATATTATCAATTGGATTGTTAGGGTTCGTTGTATGGGCTCACCACATGTTTACAGTTGGTATAGACGTCGATACACGAGCGTATTTCACTTCTGCTACAATAATTATTGCGGTACCAACTGGTATTAAGATTTTTAGCTGACTCGCTACACTTCATGGCTCTCAAATTAACTACAGTCCAGCACTGCTATGAGCTTTAGGTTTTGTATTTCTATTTACTATTGGGGGCCTAACTGGGGTAGTTCTAGCTAATTCATCAGTAGATATTATTCTACACGATACCTATTATGTTGTAGCTCATTTCCATTATGTATTATCAATAGGAGCTGTTTTTGCTATTATAGCCGGGTTCATTCAATGGTACCCCCTATTTACTGGATTAACAATAAATCCTCATTGATTAAAAATCCAATTTTGTATTATATTCTTAGGAGTTAACTTGACCTTTTTCCCACAACACTTCTTAGGGTTAGCTGGGATACCACGACGGTATTCTGATTACCCAGACGCTTACACCACTTGAAATGTAGTCTCTTCGATTGGGTCTTCAATTTCATTCATCGGAGTTTTATTTTTTCTTTTCATTATTTGAGAAAGAATGATTACAAACCGAATTGCCTTATTTCCTCTCCAAATAACAACTTCTATTGAATGATATCAAAATCTACCCCCAGCTGAACATAGTTACTCTGAACTTCCAATACTTTCAGGAT
		</sequence>
		<sequence>
			<taxon idref="stonefly Sphaeronemoura grandicauda"/>
			GGCTTTGGGCTAATTTCTCACATTATTAGCCAAGAAAGAGGAAAGAAGGAAGCCTTCGGTACATTAGGTATAATTTACGCAATACTCTCTATTGGTCTATTAGGATTTGTAGTTTGAGCTCATCATATATTCACGGTAGGAATAGATGTAGACACCCGAGCTTATTTTACCTCTGCTACTATAATTATTGCTGTCCCTACAGGAATCAAAATTTTCAGATGGCTAGCTACACTCCACGGGTCTCAACTAACCTACAGACCCGCCCTATTATGAGCGTTAGGATTCGTATTTCTATTTACTATCGGTGGTTTGACAGGAGTAGTTCTAGCTAATTCTTCAGTTGACATCATTTTACACGACACCTACTATGTTGTTGCCCACTTCCATTATGTGTTATCTATAGGAGCTGTGTTTGCCATTATAGCGGGTTTCATTCAATGATACCCGCTATTCACCGGATTAACAATAAACCCTCACTGACTAAAAATTCAATTCTGTGTCATATTTTTAGGTGTAAATTTAACCTTTTTCCCCCAACATTTCTTGGGACTAGCCGGCATGCCTCGACGGTACTCTGACTACCCAGACGCTTACACATCTTGAAATGTAGTATCTTCAATTGGCTCTTCAATCTCTTTTATTGGAGTATTATTCTTCCTCTTTATTATTTGAGAAAGCATAATTACTAACCGAGTTGCCCTATTCCCCCTTCAGATAACTACATCAATTGAATGGTACCAAAACCTGCCGCCAGCCGAACATAGCTATTCCGAACTACCTATGCTCTCAGGA-
		</sequence>
		<sequence>
			<taxon idref="stonefly Sphaeronemoura acutispina"/>
			GGATTTGGTTTAATTTCTCATATCATTAGTCAAGAGAGTGGTAAAAAGGAAGCATTCGGTTCATTAGGAATAATTTATGCCATACTTTCAATTGGTTTATTAGGTTTCGTAGTTTGAGCCCACCATATATTTACCGTTGGTATAGATGTTGATACTCGAGCTTACTTTACCTCAGCCACAATAATTATTGCTGTTCCCACTGGAATCAAGATCTTTAGTTGATTGGCTACACTACATGGGTCTCAACTAAATTATAGACCTGCCTTATTATGAGCCTTAGGATTTGTTTTCTTATTCACAATTGGAGGTTTAACAGGAGTAGTTCTAGCAAATTCTTCAGTTGATATTATTTTACATGACACTTATTATGTAGTAGCTCATTTCCATTACGTATTATCAATAGGAGCAGTATTTGCTATTATAGCCGGTTTTATTCAATGGTACCCCCTTTTCACCGGTTTAACTATAAACCCACATTGATTAAAAATTCAATTTTGTATTATATTCTTAGGGGTTAACTTAACCTTTTTTCCTCAACACTTTTTAGGTTTAGCAGGGATGCCTCGGCGTTACTCAGATTACCCAGATGCCTATACAACTTGAAATGTAGTATCTTCGATTGGTTCATCAATTTCCTTTATTGGGGTACTATTTTTCCTTTTTATTATTTGAGAAAGTATGGTTACAAACCGAATCGCCTTATTCCCCTTACAGATACCTACATCAATTGAATGATACCAAAATTTACCCCCTGCTGAACATAGTTATTCCGAGCTTCCTATACTTTCAGGGT
		</sequence>
		<sequence>
			<taxon idref="stonefly Rhopalopsole bulbifera"/>
			GGTTTTGGTTTAATTTCACATATTATTAGCCAAGAAAGAGGAAAAAAGGAAGCTTTTGGATCTTTAGGAATGATTTATGCAATATTATCAATTGGGTTATTAGGGTTTGTCGTATGAGCACATCATATATTTACAGTAGGAATGGATGTAGATACCCGAGCTTACTTTACTTCTGCAACAATAATTATTGCGGTTCCAACAGGGATTAAAATTTTTAGTTGACTTGCAACTTTACATGGTTCCCAACTAAACTATAGCCCTGCATTATTATGAGCTTTAGGATTTGTCTTTTTATTCACAATTGGTGGATTAACTGGGGTTGTCTTAGCTAATTCATCTGTTGATATTATCTTACATGACACATATTATGTAGTGGCTCATTTCCATTATGTACTATCAATAGGGGCTGTATTTGCAATCATAGCAGGATTTATTCAATGATACCCATTATTTACAGGGCTAACAATAAACCCAACTTGATTAAAAATTCAATTTTGTATTATATTTTTAGGTGTAAATATAACTTTTTTTCCTCAACACTTCTTAGGTTTAGCAGGGATACCTCGTCGGTACTCTGATTATCCAGATGCTTACACTGCTTGAAATGTTGTGTCATCTATTGGCTCAACTATTTCGTTTATTGGAGTTCTTTTTCTTTTATTTATTATCTGAGAAAGCATAGTTACAAATCGACTTGCAATTTTTCCACTTCAAATAACATCATCTATCGAATGATATCAATCTCTCCCACCAGCAGAGCATAGTTACTCTGAACTTCCAATACTTACAGGCT
		</sequence>
		<sequence>
			<taxon idref="stonefly Leuctra fusca"/>
			GGATTTGGATTAATCTCACACATTATTAGACAAGAAAGAGGGAAAAAGGAGGCCTTCGGGTCTTTAGGTATAATTTATGCTATACTCTCTATTGGATTGTTAGGATTTGTTGTATGAGCTCATCATATGTTTACAGTAGGAATAGATGTAGACACTCGAGCTTACTTCACTTCTGCTACTATAATTATTGCCGTGCCAACTGGTATTAAAATTTTTAGTTGAATAGCAACTTTACACGGGTCTCAATTAAATTATAGCCCTGCCTTACTGTGAGCTTTAGGGTTTGTTTTCCTATTTACAATCGGGGGTCTCACTGGAGTAGTCCTCGCCAACTCTTCTGTTGACATCATTCTTCATGATACTTATTATGTCGTCGCTCATTTCCACTATGTTCTATCAATAGGAGCAGTTTTCGCAATTATAGCAGGGTTTATTCAATGATACCCGTTATTTACAGGTCTTACAATAAACCCCCTATGATTAAAAATCCAGTTCTCTATTATGTTCTTAGGGGTTAATTTAACATTTTTCCCTCAACATTTCTTAGGGTTAGCAGGGATGCCCCGTCGATACTCTGACTATCCTGATGCCTACGCTGCTTGAAATGTTGTCTCTTCAATTGGGTCAACAATTTCATTTGTAGGGGTTCTTTTCCTGTTATTCATTGTGTGAGAAAGTATAATTACTAATCGTTTGGCGTTATTCCCTTTACAAATAACATCTTCTATCGAATGATACCAAAATTTACCTCCAGCCGAACATAGTTATTCTGAACTGCCAATATTGACCGGCT
		</sequence>
		<sequence>
			<taxon idref="stonefly Taeniopteryx ugola"/>
			GGGTTTGGTCTTATTTCTCACATCATTAGTCAAGAGAGAGGGAAAAAGGAAGCTTTTGGATCTCTAGGGATAATTTATGCTATATTATCTATTGGTCTTCTCGGGTTCGTTGTTTGAGCTCATCATATGTTCACAGTAGGAATAGACGTTGACACTCGGGCTTATTTTACATCAGCGACTATAATTATTGCAGTTCCAACTGGAATTAAAATTTTTAGTTGATTGGCTACTCTTCACGGGTCTCAACTTAATTACAGCCCAGCTTTATTGTGAGCGTTAGGATTTGTTTTTTTATTTACTATTGGAGGTCTTACCGGAGTTGTTTTAGCTAATTCTTCTGTAGATATTATTCTTCATGATACGTATTATGTAGTAGCCCATTTCCATTATGTATTATCTATAGGAGCAGTTTTTGCAATTATAGCAGGATTCATTCAGTGATACCCTTTATTCACCGGATTGACAATAAATCCCCATTGACTTAAAATTCAATTTTGTATTATATTCTTTGGAGTTAACTTAACCTTTTTCCCTCAACATTTTTTAGGGCTTGCAGGGATACCTCGGCGTTATTCTGATTATCCAGATGCTTATACTACATGAAACGTAGTCTCATCGATTGGTTCGACGGTCTCATTTATTGGGGTTCTCTTCCTTTTATTTATTATTTGAGAAAGAATGGTAAGTAACCGAATCGCTTTATTTCCTTTACAAATAACTACTTCAATTGAATGATACCAAAACTTACCTCCTGCTGAACATAGTTATTCTGAACTACCAATACTTTCGGGGT
		</sequence>
		<sequence>
			<taxon idref="stonefly Neonemura barrosi"/>
			GGATTCGGATTAATTTCCCATATTATTAGCCAAGAAAGAGGTAAAAAGGAAGCCTTTGGTTCATTAGGAATAATTTACGCTATATTATCAATTGGATTACTTGGATTTGTTGTATGAGCACATCATATATTTACAGTTGGAATAGATGTAGACACACGAGCTTATTTCACCTCAGCCACAATAATTATTGCTGTCCCAACCGGAATTAAAATTTTTAGTTGACTTGCCACACTACACGGGAGACAACTTAATTACAGCCCAGCCCTTCTTTGGGCATTAGGATTTGTATTCCTATTCACAATTGGGGGATTAACTGGAGTCGTTTTAGCAAACTCATCAGTTGATATTATTTTACATGACACCTATTATGTTGTAGCCCATTTTCATTACGTCCTTTCAATAGGGGCAGTATTTGCTATTATAGCAGGATTTATCCAATGATACCCTCTTTTTACTGGATTGACTATAAACCCACATTGATTAAAAATCCAATTTTGCATTATATTTTTAGGGGTTAATTTAACCTTTTTCCCCCAACATTTCTTAGGTCTTGCCGGAATACCACGACGGTACTCCGACTACCCAGATGCTTACACCGCTTGAAATGTAGTTTCATCAGTTGGCTCAACAATCTCTTTCGTAGGAGTTCTATTCCTTTTATTTATTGTTTGAGAAAGTATAATTACTAACCGTATTGCCCTTTTCCCTCTTCAAATAACTTCATCTATTGAATGATATCAAAATTTACCTCCTGCGGAACATAGTTATTCAGAACTCCCAATACTTACAGGAT
		</sequence>
		<sequence>
			<taxon idref="stonefly Zelandoperla fenestrata NZ"/>
			GGATTCGGATTAATTTCCCATATTATTAGCCAAGAAAGAGGTAAAAAGGAAGCCTTTGGTTCATTAGGAATAATTTACGCTATATTATCAATTGGATTACTTGGATTTGTTGTATGAGCACATCATATATTTACAGTTGGAATAGATGTAGACACACGAGCTTATTTCACCTCAGCCACAATAATTATTGCTGTCCCAACCGGAATTAAAATTTTTAGTTGACTTGCCACACTACACGGGAGACAACTTAATTACAGCCCAGCCCTTCTTTGGGCATTAGGATTTGTATTCCTATTCACAATTGGGGGATTAACTGGAGTCGTTTTAGCAAACTCATCAGTTGATATTATTTTACATGACACCTATTATGTTGTAGCCCATTTTCATTACGTCCTTTCAATAGGGGCAGTATTTGCTATTATAGCAGGATTTATCCAATGATACCCTCTTTTTACTGGATTGACTATAAACCCACATTGATTAAAAATCCAATTTTGCATTATATTTTTAGGGGTTAATTTAACCTTTTTCCCCCAACATTTCTTAGGTCTTGCCGGAATACCACGACGGTACTCCGACTACCCAGATGCTTACACCGCTTGAAATGTAGTTTCATCAGTTGGCTCAACAATCTCTTTCGTAGGAGTTCTATTCCTTTTATTTATTGTTTGAGAAAGTATAATTACTAACCGTATTGCCCTTTTCCCTCTTCAAATAACTTCATCTATTGAATGATATCAAAATTTACCTCCTGCGGAACATAGTTATTCAGAACTCCCAATACTTACAGGAT
		</sequence>
		<sequence>
			<taxon idref="stonefly Antarctoperla michaelseni"/>
			GGATTTGGTTTAATTTCACATATTATTAGCCAAGAAAGAGGAAAGAAGGAAGCCTTCGGATCTTTAGGTATAATTTACGCCATGTTATCAATTGGGCTTCTTGGATTTGTAGTATGAGCCCATCACATATTTACAGTAGGTATAGATGTTGATACACGAGCTTACTTTACATCAGCCACTATAATCATTGCTGTTCCTACTGGAATTAAAATTTTTAGTTGATTAGCTACTCTTCATGGGGCTCAACTTAATTACAGTCCAGCTCTTTTATGGGCCTTAGGATTTGTATTTTTATTCACAATTGGTGGGTTAACAGGAGTAGTCCTTGCCAATTCTTCTGTTGATATTATTTTACACGACACATACTACGTAGTCGCTCATTTCCACTATGTTTTATCTATAGGGGCAGTCTTTGCCATTATAGCAGGATTTGTTCAATGATATCCCCTCTTTACTGGTTTAACTATAAATCCTCGCTGATTAAAAATCCAATTCGCAATTATATTTTTCGGAGTAAATCTAACCTTCTTTCCCCAACACTTCTTAGGTCTTGCTGGAATGCCTCGACGATATTCAGATTACCCAGATGCCTACACTGCATGAAATGTTGTATCTTCCGTCGGTTCAACTATTTCTTTGATTGGTGTACTATTCCTAATCTTCATTGTCTGAGAAAGCATGGTTTCTAACCGAATTGCTTTATTCCCCCTTCAAATAACTACATCAATTGAATGATATCAAAATCTTCCTCCTGCAGAACACAGTTATTCTGAATTACCTATATTATCAGGAT
		</sequence>
		<sequence>
			<taxon idref="stonefly Diamphipnoa annulata"/>
			GGATTTGGCTTAATTTCCCACATTATTACTCAAGAAAGAGGTAAAAAGGAATCTTTCGGGACCTTAGGGATAATCTATGCAATACTATCAATTGGCTTACTCGGTTTTGTTGTATGGGCCCACCATATATTTACCGTAGGTATAGATGTCGATACTCGGGCTTATTTTACCTCAGCCACAATAATTATTGCTGTCCCTACAGGAATTAAAATTTTTAGCTGACTTGCCACTCTCCATGGCTCACAACTCAATTACAGCCCTGCTCTACTGTGAGCTCTAGGATTTGTATTTCTATTCACAATTGGTGGTTTAACAGGGGTGGTCCTCGCTAATTCATCAGTAGATATTATTTTACATGACACTTACTACGTTGTCGCTCATTTCCATTATGTATTATCTATAGGAGCAGTCTTTGCAATTATAGCCGGATTTGTACAATGATACCCTTTATTCACAGGACTAACAATAAATCCTCGATGGTTAAAAATTCAATTCGCTATTATATTCTTCGGAGTAAACCTAACTTTCTTTCCTCAACACTTCTTAGGGCTAGCAGGAATGCCTCGACGATATTCTGATTATCCTGACGCCTACACTGCCTGAAATGTAGTATCTTCCATTGGATCTACAGTTTCTCTTGTCGGAATTATTTTTTTATTATTTATTGTATGAGAAAGTATAGTAACTAATCGAATTGCATTATTCCCACTACAAATAACAAGCTCGATTGAATGATTCCAAAACCTCCCTCCTGCTGAACACAGATACTCAGAACTTCCTATACTCTCTGGCT
		</sequence>
		<sequence>
			<taxon idref="stonefly Diamphipnopsis sp"/>
			GGATTTGGGTTAATCTCCCATATTATTACTCAGGAAAGAGGTAAAAAGGAATCATTTGGGACCCTTGGAATAATTTATGCTATACTATCTATTGGTTTATTAGGGTTTGTCGTATGAGCACATCACATATTTACCGTAGGAATAGATGTGGATACACGAGCCTACTTTACCTCTGCAACAATAATCATTGCTGTTCCCACAGGTATCAAAATTTTCAGTTGATTAGCCACACTTCATGGTTCACAACTAAACTACAGTCCCGCACTACTATGAGCTTTGGGATTCGTATTTCTATTTACAATTGGGGGATTAACAGGAGTAGTTTTAGCTAATTCATCTGTTGATATTATTTTACATGATACATATTATGTAGTAGCCCACTTCCATTATGTATTATCTATAGGAGCGGTATTTGCTATTATAGCAGGATTTGTACAATGATACCCGTTATTTACAGGATTAACTATAAATCCTCGATGATTAAAAATCCAATTTGCTATTATATTTTTTGGAGTAAATCTAACCTTCTTCCCCCAACACTTCCTAGGTTTGGCTGGTATGCCCCGACGATATTCTGATTATCCAGATGCCTATACAGCTTGAAACGTAGTTTCATCAATTGGGTCCACAATCTCTTTAGTAGGAATTATTTTCTTAGTTTTTATTGTATGAGAAAGTATAGTAACTAACCGAATTGCCCTATTCCCATTACAAATAACTAGCTCAATTGAATGATTCCAAAACTTACCGCCAGCTGAACATAGTTACTCTGAATTACCTATATTATCTGGTT
		</sequence>
		<sequence>
			<taxon idref="stonefly Neuroperla schedingi"/>
			GGATTTGGTCTAATTTCTCACATTATTACCCAAGAAAGAGGTAAAAAGGAATCTTTTGGTGCTCTTGGAATAATTTATGCTATACTCTCTATTGGTTTATTAGGATTCGTAGTCTGAGCTCACCACATATTTACTGTAGGTATAGATGTAGACACTCGAGCCTACTTCACTTCAGCGACAATAATTATTGCAGTACCAACAGGTATTAAAATTTTTAGTTGACTAGCAACTCTTCATGGATCTCAAATCAACTATAGCCCCGCCCTATTATGAGCATTAGGATTTGTATTTCTATTCACAATTGGTGGCCTAACTGGAGTTGTCTTAGCTAATTCATCTTTAGATATTATTCTACATGACACTTACTATGTTGTAGCTCACTTCCACTACGTCTTATCTATAGGAGCAGTTTTCGCTATTATGGCAGGATTTGTTCAGTGATACCCTTTATTTACAGGCCTAACTATAAACCCTCGATGATTAAAAATCCAATTTGCCATTATATTTTTCGGGGTGAATTTAACCTTCTTCCCTCAACACTTTTTAGGATTAGCCGGAATACCACGACGGTACTCTGACTATCCTGATGCTTATACCGCATGAAACGTAGTGTCATCAATTGGTTCTACAATTTCATTTATTGGTGTATTATTCCTTGTTTTCATTGTATGAGAAAGTATGATCACCAACCGAATTGCTCTATTTCCATTACAAATAACTAGTTCAATTGAATGATTCCAAAACCTACCCCCAGCTGAACATAGTTATTCAGAACTACCTCTCCTTTCAGGAT
		</sequence>
	</alignment>
	
	

	<!-- The sequence alignment (each sequence refers to a taxon above).         -->
	<!-- ntax=322 nchar=526                                                      -->
	<alignment id="alignment2" dataType="nucleotide">
		<sequence>
			<taxon idref="sg2"/>
			CTTCCAAGATGCTACTTCCCCAATAATAGAACAAATAAACTACTTCCATGACCATTCAATGATAGTTTTAATTACCATTACAGTTACAGTAGCCTATGTCATAGCAGCAATATTTTTAAATAAAAATACAAATCGAAACCTTTTAGATGGACAGAAGATCGAAACCGCCTGAACAATTCTT-CCAGTCTTCGTTCTAGTAATTATTGCTATGCCCTCTTTACGACTATTATACCTACTAGATGAAGTAAGAGAACCCTCAATCACTTTAAAGACTGTGGGCCATCAATGATACTGAAGATATGAATACTCAGACTTTAATCATATTGAATTTGACTCTTATATAATCCCGTATAGTGAAATAACAACAAATGGATTTCGACTTTTAGAAGTAGATAATCGAACAGTATTACCAATACAAACCCAAGTCCGGATTCTAATTACTGCGGCGGATGTATTACACTCATGAACAGTTCCTTCCTTAGGAGTAAAGGTAGATGCCACTCCAGGACGATTAAACCAAACAAG
		</sequence>
		<sequence>
			<taxon idref="sg9"/>
			TCTCCAAGACGCTGCATCACCAATAATAGAACAAATAAACTATTTCCATGATCATACTATAATAGTATTAGTAGTTATTACTATCATGGTAGCCTATGTCATAGGAAGTATGCATTGAAACAAAAATATTAACCGAAACCTACTTGATGGCCAAAAAATTGAAACGGCATGAACCATTTTA-CCAGTAATTGTACTAGTTATTATCGCAATACCCTCTTTACGACTGCTTTACCTATTAGACGAAGTAAACACCCCTTCATTAACTTTAAAAACAGTTGGGCACCAGTGGTACTGAAGATATGAATATTCAGACTTTAATCATATTGAGTTTGATTCATACATAATTCCGTACAATGAATTGCAAGAAAATGGACTACGCTTGTTAGAAGTAGATAACCGAACAGTGCTACCAATACAAGCTCAAATCCGCGTACTAATTACAGCTGCAGATGTCCTACACTCATGAACAGTGCCTTCCCTAGGGGTTAAAGTAGATGCAACTCCAGGACGTCTAAATCAAACAAG
		</sequence>
		<sequence>
			<taxon idref="sg13a"/>
			CTTTCAAGATGCTACTTCCCCAATAATAGAACAAATAAACTATTTCCATGACCATTCAATGATAGTTTTAATTACCATTACAGTTACAGTAGCTTATGTTATAGCAGCAATATTTTTAAATAAAAATACAAACCGAAACCTTTTAGATGGACAGAAGATTGAAACCGCCTGAACAATTCTT-CCAGTCTTCGTTCTAGTAATTATTGCTATGCCCTCTTTACGATTATTATACCTACTAGATGAAGTAAGAGAGCCGTCAATTACTTTAAAGACTGTGGGACATCAATGATACTGAAGATATGAATATTCAGACTTTAATCATATTGAATTTGACTCTTATATAATTCCATATGGTGAAATAACGACAAATGGATTTCGGCTTTTAGAAGTAGATAACCGAACAGTATTACCAATACAAACCCAAGTCCGGATTCTAATCACTGCGGCGGATGTATTACATTCATGAACAGTTCCTTCCCTAGGAGTAAAGGTAGACGCCACTCCAGGACGATTAAACCAAACAAG
		</sequence>
		<sequence>
			<taxon idref="sg14"/>
			CCTTCAAGACGCTGCATCACCCATAATAGAACAAATAAATTACTTCCATGATCACACTATAATGGTATTAGTAGTTATTACCGTTATAGTGGCCTATGTTATAGGAAATATATACTGAAACAGCAATATCAACCGAAACCTGCTAGATGGTCAAAGGATTGAAACAGCCTGGACCATTCTA-CCAGTAGTTGTATTAGTTATTATCGCCATACCCTCCCTACGGCTATTATACCTGCTAGATGAAGTAAGTACCCCTTCCCTGACCCTAAAAACAGTAGGACACCAATGGTACTGAAGATATGAATATTCAGACTTTAATCATATTGAATTCGACTCATATATAATCCCATATAACGAGCTACAAGAAAATGGACTACGTCTGCTAGAAGTAGACAATCGAACAGTTCTACCTATACAAGCCCAAGTTCGAGTTCTAATTACAGCTGCGGACGTATTACACTCCTGAACAGTACCTTCGCTGGGGGTTAAAGTAGACGCAACTCCTGGACGATTAAATCAAACAAG
		</sequence>
		<sequence>
			<taxon idref="sg3b"/>
			CTTCCAAGATGCCACTTCTCCAATAATAGAACAGATAAATTACTTCCATGACCATTCAATGATAGTTTTAATTACTATTACAGTTACAGTGGCCTACGTCATAGCAGCAATATTTTTAAATAAAAATACAAATCGAAACCTTTTAGACGGACAAAAGATCGAAACCGCCTGAACAATTCTT-CCAGTATTCGTTCTAGTAATTATTGCCATACCCTCTCTACGATTATTATACCTATTAGATGAAGTAAGAGAACCATCAATCACCTTAAAGACCGTAGGTCACCAATGATACTGAAGATATGAATATTCAGACTTTAATCATATTGAATTTGACTCCTACATAATACCATATGATGAAATAACAACAAATGGATTTCGGCTTCTAGAAGTAGATAATCGAACAGTATTACCAATACAAACCCAAGTCCGGATTCTAATTACTGCAGCGGATGTATTACATTCATGAACAGTCCCTTCCTTAGGAGTAAAGGTAGACGCCACTCCAGGACGGTTAAACCAAACAAG
		</sequence>
		<sequence>
			<taxon idref="sg17"/>
			CTTCCAAGATGCCACTTCTCCAATAATAGAACAGATAAATTACTTCCATGACCATTCAATGATAGTTTTAATTACTATTACAGTTACAGTGGCCTACGTCATAGCAGCAATATTTTTAAATAAAAATACAAATCGAAACCTTTTAGACGGACAAAAGATCGAAACCGCCTGAACAATTCTT-CCAGTATTCGTTCTAGTAATTATTGCCATACCCTCTCTACGATTATTATACCTATTAGATGAAGTAAGAGAACCATCAATCACCTTAAAGACCGTAGGTCACCAATGATACTGAAGATATGAATATTCAGACTTTAATCATATTGAATTTGACTCCTATATAATACCATATGATGAAATAACAACAAATGGATTTCGGCTTCTAGAAGTAGATAATCGAACAGTATTACCAATACAAACCCAAGTCCGGATTCTAATTACTGCCGCGGATGTATTACATTCATGAACAGTCCCTTCCTTAGGAGTAAAGGTAGACGCCACTCCAGGACGGTTAAACCAAACAAG
		</sequence>
		<sequence>
			<taxon idref="sg20b"/>
			TCTCCAAGACGCTGCATCACCAATAATAGAACAAATAAACTATTTCCACGATCATACTATAATAGTACTGGTAGTTATTACCATCATGGTAGCCTATGTCATAGGAAGTATGCATTGAAACAAAAATATTAACCGAAACCTGCTTGATGGCCAAAAAATTGAAACGGCATGAACTATTTTA-CCAGTAATTGTACTAGTTATTATTGCAATGCCCTCTTTACGACTACTTTACTTATTAGACGAAGTAAACACCCCTTCATTAACTTTAAAAACAGTTGGGCACCAGTGGTACTGAAGATATGAATATTCAGACTTTAATCATATTGAATTTGACTCGTACATAATCCCGTACAATGAACTGCAAGAAAACGGTCTACGCTTATTAGAGGTAGATAACCGAACAGTACTACCAATACAAGCCCAAATCCGTGTACTAATTACAGCTGCAGACGTTCTACACTCATGAACAGTACCTTCCCTAGGAGTTAAAGTAGATGCAACTCCAGGACGCCTAAATCAA-----
		</sequence>
		<sequence>
			<taxon idref="sg21b"/>
			TCTCCAAGACGCTGCATCACCAATAATAGAACAAATAAACTATTTCCACGATCATACTATAATAGTACTGGTAGTTATTACCATCATGGTAGCCTATGTCATAGGAAGTATGCATTGAAACAAAAATATTAACCGAAACCTGCTTGATGGCCAAAAAATTGAAACGGCATGAACTATTTTA-CCAGTAATTGTGCTAGTTATTATTGCAATGCCCTCTTTACGACTACTTTACTTATTAGACGAAGTAAACACCCCTTCATTAACTTTAAAAACAGTTGGGCACCAGTGGTACTGAAGATATGAATATTCAGACTTTAATCATATTGAATTTGACTCGTACATAATCCCGTACAATGAACTGCAAGAAAACGGCCTACGCTTATTAGAGGTAGATAACCGAACAGTACTACCAATACAAGCCCAAATCCGTGTACTAATTACAGCTGCAGACGTTCTACACTCATGAACAGTACCTTCCCTAGGAGTTAAAGTAGATGCAACTCCAGGACGCCTAAATCAAACAAG
		</sequence>
		<sequence>
			<taxon idref="sg24"/>
			TCTCCAAGACGCTGCATCACCAATAATAGAACAAATAAACTATTTCCATGATCATACTATAATAGTACTAGTAGTTATTACTATCATGGTAGCCTATGTCATAGGAAGTATGCATTGAAACAAAAATATTAACCGAAACCTACTTGATGGCCAAAAAATTGAAACGGCATGAACCATTTTA-CCAGTAATTGTACTAGTTATTATTGCAATACCCTCTTTACGACTGCTTTACCTATTAGACGAAGTAAACACCCCTTCATTAACTTTAAAAACAGTTGGGCACCAGTGGTACTGAAGATATGAATATTCAGACTTTAATCATATTGAGTTTGATTCATACATAATTCCGTACAATGAATTGCAAGAAAATGGACTACGCTTGTTAGAAGTAGATAACCGAACAGTGCTACCAATACAAGCTCAAATCCGTGTACTAATTACAGCTGCAGATGTCCTACACTCATGAACAGTGCCTTCCCTAGGAGTTAAAGTAGATGCAACTCCAGGACGTCTAAATCAAACAAG
		</sequence>
		<sequence>
			<taxon idref="sg33"/>
			TCTTCAAGATGCTGCATCCCCAATAATAGAACAAATAAACTATTTCCACGACCACACCATAATAGTACTAGTAGTTATTACTGTCATAGTAGCCTATATTATAGGAAGCATGTACTGAAACAAAAATATTAACCGGAACCTGCTTGATGGTCAAAAGATCGAAACAGCCTGAACCATCCTA-CCAGTAGTTGTCCTAGTTATTATTGCAATGCCTTCCTTACGACTCCTATATCTATTAGATGAAGTGAGCACTCCCTCGCTAACACTGAAAACAGTGGGACATCAGTGGTACTGAAGATATGAATATTCAGACTTTAATCATATTGAATTTGATTCATATATAACTCCCTATAATGAGTTACAGGAAAATGGACTACGTTTATTAGAGGTAGACAATCGAACAGTACTACCGATACAGGCCCAAGTCCGAGTTTTAATTACAGCTGCAGACGTTTTACATTCTTGAACAGTGCCCTCTCTAGGGGTTAAGGTGGATGCAACTCCAGGACG---------------
		</sequence>
		<sequence>
			<taxon idref="sg35"/>
			TCTCCAAGACGCCGCATCCCCAATAATAGAACAAATAAGCTATTTCCACGACCATACTATAATAGTACTAGTAGTTATTACTGTCATGGTGGCCTACATTATAGGAAGCATATGCAGAAATAACAACATCAACCGGAACCTGCTCGACGGTCAAAAGATTGAAACAGCTTGAACCATCCTA-CCGGTAGTTGTACTAGTTATCATTGCTATACCCTCCCTACGACTTCTATATCTATTAGATGAAGTGAGCACTCCCTCGCTAACACTGAAAACAGTGGGACATCAGTGGTACTGAAGATATGAATATTCAGACTTTAATCATATTGAATTTGATTCATATATAACTCCCTATAATGAGTTACAGGAAAATGGACTACGTTTATTAGAGGTAGACAATCGAACAGTACTACCGATACAGGCCCAAGTCCGAGTTTTAATTACAGCTGCAGACGTTTTACATTCTTGAACAGTGCCCTCTCTAGGGGTTAAGGTGGATGCAACTCCAGGACG---------------
		</sequence>
		<sequence>
			<taxon idref="sg36a"/>
			TCTCCAAGACGCTGCATCACCAATAATAGAACAAATAAACTATTTCCATGATCATACTATAATAGTATTAGTAGTTATTACTATCATGGTAGCCTATGTCATAGGAAGTATGCATTGAAACAAAAATATTAACCGAAACCTACTTGATGGCCAAAAAATTGAAACGGCATGAACCATTTTA-CCAGTAATTGTACTAGTTATTATCGCAATACCCTCTTTACGACTGCTTTACCTATTAGACGAAGTAAACACCCCTTCATTAACTTTAAAAACAGTTGGGCACCAGTGGTACTGAAGATATGAATATTCAGACTTTAATCATATTGAGTTTGATTCATACATAATTCCGTACAATGAATTGCAAGAAAATGGACTACGCTTGTTAGAAGTAGATAACCGAACAGTGCTACCAATACAAGCTCAAATCCGCGTACTAATTACAGCTGCAGATGTCCTACACTCATGAACAGTGCCTTCCCTAGGGGTTAAAGTAGATGCAACTCCAGGACGTCTAAATCAAACAAG
		</sequence>
		<sequence>
			<taxon idref="sg37"/>
			TTTTCAAGATGCAATATCCCCAATAATAGAACAAATAAGTTATTTTCATGATCACACAATAATAGTATTATTAATTATTACTGTACTAGTAGCTTACGTAATAGGAAGTATATTTTGAAATAACAATGTTAATCGAAATCTATTAGATGGTCAAAAGATTGAGACAGCATGAACAATTCTA-CCAGTATTTGTATTAGTAATTAATGCTATACCGTCTTTACGATTATTATATTTATTAGATGAAGTAAGAAGCCCTTCAATCACATTGAAAACAGTGGGGCATCAGTGATATTGAAGTTATGAGTACTC------------------------------------------------------------------------------------------------------------------------------------------------------------------------------------------------------------------------
		</sequence>
		<sequence>
			<taxon idref="sg41"/>
			TTTTCAAGATGCAATATCCCCAATAATAGAACAAATGAATTACTTCCATGATCACACAATAATAGTATTATTAATTATTACTGTTATAGTAGCTTATGTAATAGGAAGTATATTTTGAAACAACAATGTTAACCGAAACTTATTAGATGGTCAAAAAATTGAAACAGCATGAACAATTTTA-CCGGCATTTTAATTAGTAATTAATGCTATACCATCCTTACGATTATTATATTTATTAGATGAAGTAAGAAGCCCTTCGATTACATTGAAAACAGTGGGGCATCAGTGATATTGAAGTTATGAGTACTC------------------------------------------------------------------------------------------------------------------------------------------------------------------------------------------------------------------------
		</sequence>
		<sequence>
			<taxon idref="sg42"/>
			TTTTCAAGATGCAATATCCCCAATAATAGAACAAATAAGTTATTTTCATGATCACACAATAATAGTACTATTAATTATTACTGTACTAGTGGCTTACGTAATAGGAAGTATATTTTGAAATAACAATGTTAATCGAAATCTATTAGATGGTCAAAAGATTGAGACAGCATGAACAATTCTA-CCAGTATTTGTATTAGTAATTAATGCTATACCATCTTTACGATTATTATATTTATTAGATGAAGTAAGAAGTCCTTCAATCACATTGAAAACAGTGGGGCATCAGTGATATTGAAGTTATGAGTACTC------------------------------------------------------------------------------------------------------------------------------------------------------------------------------------------------------------------------
		</sequence>
		<sequence>
			<taxon idref="sg44"/>
			CTTTCAAGATGCTACATCACCAATAATAGAACAAATAAGATACTTTCATGACCACACTATAATAGTTCTACTAATTATTACTGTAATAGTAGCTTATATTATAGCAAGAATATTCTGGAATAATAATATTAATCGAAACCTACTAGATGGACAAAAAATCGAAACCGCATGGACCATTTTA-CCCGTAGTTGTACTGGTAATTATCGCGATACCATCTTTACGACTACTATATCTACTAGATGAAGTAAGTGATCCTTCTATTACCCTAAAAACAGTAGGTCACCAATGATATTGAAGATATGAATATTCTGACTTTAATCACATAGAATTCGACTCATACATAATTCCTTATACTGATATAGACGAAAACGGATTCCGTCTCCTAGAAGTAGATAATCGAACAGTATTGCCCATGCAAACCCAAGTACGTGTACTTATCACAGCAGCTGATGTACTTCACTCGTGGGCAGTCCCTTCATTGGGAGTAAAGGTTGATGCAACCCCAGGACGTCTTAACCAAACTAG
		</sequence>
		<sequence>
			<taxon idref="sg45"/>
			TTTTCAAGACGCTTCATCCCCAATAATAGAACAAATAGTTTACTTTCATGACCACACCATAATAATCTTACTAATCATTACTGTGATAGTGGCATACGTAATAAGAAGCATATTATGAAATAGAAATATTAATCGAAACTTACTAGATGGTCAAAAAATTGAAACCGCTTGAACAGTTCTC-CCCGTAGTTGTACTGGTAATTATCGCGATACCATCTTTACGACTACTATATCTACTAGATGAAGTAAGTGATCCTTCTATTACCCTAAAAACAGTAGGTCACCAATGATATTGAAGATATGAATATTCTGACTTTAATCACATAGAATTCGACTCATACATAATTCCTTATACTGATATAGACGAAAACGGATTCCGTCTCCTAGAAGTAGATAATCGAACAGTATTGCCCATGCAAACCCAAGTACGTGTACTTATCACAGCAGCTGATGTACTTCACTCGTGGGCAGTCCCTTCATTGGGAGTAAAGGTTGATGCAACCCCAGGACGTCTTAACCAAACTAG
		</sequence>
		<sequence>
			<taxon idref="sg53"/>
			CTATCAAGACGCTTCGTCCCCAATAATAGAACAAATAATATATTTTCATGACCACACCATAATAGTCCTACTAATCATTACAGTAATAGTAGCCTATGTAATAAGAAGAATATTGTGGAATAAAAATATTAATCAAAACTTGCTGGATGGACAGAAAATCGAAACCGCATGGACCATTTTA-CCCGTAGTTGTACTGGTAATTATCGCGATACCATCTTTACGACTACTATATCTACTAGATGAAGTAAGTGATCCTTCTATTACCCTAAAAACAGTAGGTCACCAATGATATTGAAGATATGAATATTCTGACTTTAATCACATAGAATTCGACTCATACATAATTCCTTATACTGATATAGACGAAAACGGATTCCGTCTCCTAGAAGTAGATAATCGAACAGTATTGCCCATGCAAACCCAAGTACGTGTACTTATCACAGCAGCTGATGTACTTCACTCGTGGGCAGTCCCTTCATTGGGAGTAAAGGTTGATGCAACCCCAGGACGTCTTAACCAAACTAG
		</sequence>
		<sequence>
			<taxon idref="S. shirozui watanabei"/>
			CCTTCAAGACGCTGCATCGCCCATAATAGAACAAATAAATTATTTCCATGACCACACTATAATGGTACTAGTAGTTATTACCGTTATAGTGGCTTATGTTATAGGAAGTATATACTGAAACAGCAACATCAACCGAAACCTGCTAGATGGTCAAAGGATTGAAACAGCCTGGACCATTCTA-CCAGTAGTTGTATTAGTTATTATCGCCATGCCCTCTCTACGGTTATTATACCTGCTAGATGAAGTAAGTACCCCTTCTCTGACCCTAAAAACAGTAGGACACCAATGGTACTGAAGATATGAATATTCAGACTTTAATCATATTGAATTCGATTCATATATAATCCCTTATAACGAGCTACAAGAAAATG----------------------------------------------------------------------------------------------------------------------------------------------------------
		</sequence>
		<sequence>
			<taxon idref="ag3"/>
			TTTTCAAGATGCTACATCTCCAATAATAGAACAAATAAACTATTTCCACGACCATACAATGATAGTATTATTAATCATTACAGTATTGCTAACTTATGTAATAGGAACTATATTTTGAAATAAAAATGTCATTCGAAATCTACTTGATGGTCAAAAAATTGAAACAGCGTAAACTGTTCTG-CCCATGTTTGTTTTAATTATTATTGCTATACCATCATTACGACTGCTATATTTATTAGATGAAGTAAGAGATCCTTCAATCACCTTAAAAACTGTCGGACATCAATGATACTGAAGTTATGAATATTCAGATTTCAATCACATTGAATTTGATTCTTATATAATTCCATATACAGATATACAAGAGAACGGATTTCTACTCTTAGAAGTAGATAATCGAACAGTACTACCTATACAAACTCAGGTACGAGTATTAATCACAACCGCTGATGTTTTACATTCATGAACTGTTCCCTCACTGGGAGTAAAGGTAGATACTACACCGGGCCGA--------------
		</sequence>
		<sequence>
			<taxon idref="ag8"/>
			TTTCCAAGATGCTACATCCCCAATAATAGAACAAATAAGATACTTTCATGATCATACAATAATAGTATTATTAATCATTACAGTACTACTGGCCTATGTGATAGGGTCTATGTTTTGAAATAAAAGTATTAATCGAAACCTTCTCGACGGTCAAAAAATCGAAACAGCATGAACTGTTCTT-CCTATATTTGTATTAATTATTATTGCTATACCATCATTACGACTACTATATTTATTAGATGAAGTAAGAGATCCTTCAATTACTTTAAAAACCGTTGGACACCAATGATATTGAAGATACGAATATTCAGATTTTAATCACATTGAGTTCGACTCTTATATAATCCCATATACAGATATAGAAGAAAATGGATTCCGTCTTCTAGAAGTAGATAACCGAACAGTATTACCTATACAAACCCAGGTACGAGTACTAATCACAGCAGCCGATGTTTTACACTCATGAACCGTCCCATCACTAGGAGTGAAGGTAGATGCAACACCCGGACGT--------------
		</sequence>
		<sequence>
			<taxon idref="ag10"/>
			TTTTCAAGATGCTACATCTCCAATAATAGAACAAATAAGTTATTTCCACGACCATACAATGATAGTATTATTAATCATTACAGTATTATTAGCCTATGTAATAGGAGCTATATTTTGAAATAAAAACGTTAATCGAAACTTACTTGATGGTCAAAAAATTGAAACAGCTTGAACTGTTCTA-CCCATATTTGTTTTAATTATTATTGCTATACCCTCATTACGATTATTGTATTTATTAGATGAAGTCAGAGATCCTTCAATCACCCTAAAAACTGTTGGACATCAATGATACTGAAGTTATGAATATTCAGATTTTAATCACATTGAATTTGATTCTTATATAATTCCATATACAGACATGGAAGAAAATGGATTTCGATTATTAGAAGTGGACAATCGAACAGTATTACCTATACAAACTCAAGTACGAGTATTAATTACAGCAGCTGATGTTTTACATTCATGAACCGTTCCTTCACTAGGAGTAAAGGTAGACGCTACACCAGGCCGA--------------
		</sequence>
		<sequence>
			<taxon idref="ag11a"/>
			TTTTCAAGATGCTACATCTCCAATAATAGAACAAATAAATTACTTCCATGACCACACAATGATAGTGTTATTAATCATTACAGTAATATTAGCTTATGTAATAGGAACTATATTTTGAAACAAAAATGTTAATCGAAATTTACTTGATGGTCAAAAAATTGAAACAGCTTGAACTGTTTTA-CCTATATTTGTTTTAATTATTATTGCTATACCCTCACTACGACTATTATATTTACTAGATGAAGTAAGTGATCCTTCAATCACTCTAAAAACTGTTGGTCATCAATGATACTGAAGTTACGAATATTCAGACTTTAATCATATTGAATTTGATTCTTATATAATCCCTTACACAGATATGGAAGAAAATGGATTTCGGTTACTAGAAGTTGATAACCGAACAGTATTACCTATACAAACTCAAGTACGAGTATTAATCACAGCCGCTGATGTCTTACATTCATGAACTGTTCCTTCACTAGGAGTGAAGGTAGATGCTACACCAGGTCGA--------------
		</sequence>
		<sequence>
			<taxon idref="ag34a"/>
			CTTTCAAGATGCAGCCTCTCCTATAATAGAACAAATAAACTATTTTCATGATCATACAATAATAGTTCTATTAATTATTACTGTGTTAGTAGCTTATGTAATATTAACAATATTCTGAAACAGAAATGTAAATCGTAATCTATTAGATGGACAAAAAATTGAAACAGCATGAACAGTTTTA-CCAGTTTTCGTTCTAGTAATTATTGCTATACCTTCTTTACGTTTATTATATCTATTAGATGAAGTAAGAGAACCATCTATTACTTTAAAAACTATTGGACATCAATGATACTGAAGTTATGAATATTCAGATTTCAACCATGTAGAATTTGACTCTTATATAATTCCCTATAATGAATTACAAGAAGGAGGGTTTCGACTATTAGAAGTTGATAATCGAGCAATTTTACCTATGCAAACTCAAGTACGTATTCTTATTACCGCAGCTGATGTCTTACATTCATGAACAGTTCCATCACTAGGAGTGAAAGTTGATGCAACTCCTGGCCGG--------------
		</sequence>
		<sequence>
			<taxon idref="ag22"/>
			CTTCCAAGATGCTATATCCCCAATAATAGAACAAATAAGATATTTTCATGATCATACAATAATAGTATTATTAATAATTACAGTTCTACTAGCTCATGTAATAGGAACCATGTTCTGAAATAAGAGTGTTAATCGAAACCTTCTCGACGGACAAAAAATCGAAACAGCATGAACTGTTCTT-CCTATATTTGTATTAATTATTATTGCCATACCATCATTTCGATTATTATATTTACTAGATGAAGTAAGAGATCCTTCAATTACTCTAAAAACTGTTGGACATCAGTGATATTGAAGATATGAATATTCAGATTTCAATCATATTGAATTCGACTCTTATATAATTCCATATACAGATATAGAGGAAAATGGGTTTCGTCTTCTAGAAGTAGATAACCGAACAGTATTACCTATACAAACCCAGGTACGAGTATTGATTACAGCCGCTGATGTTTTTCACTCATGAACTGTCCCATCCCTGGGAGTGAAGGTAGACGCCACTCCCGGACGA--------------
		</sequence>
		<sequence>
			<taxon idref="ag31a"/>
			CTTTCAAGACGCCGCATCACCTATAATAGAACAAATAGGATATTTTCACGATCACACCATAATAATTTTAGTAATTATTACAGTTCTAGTAGCATATGTAATAGCAACTATATTCTGAAACAAAAGAGTTAACCGAAATTTACTTGACGGCCAAAAGATTGAAACTGTATGAACAGTACTA-CCAGTATTTGTACTAATTATTATTGCAATACCGTCACTTCGATTATTATACCTACTAGATGAAGTAAACGAACCATCTATTACCCTAAAAACAGTAGGACATCAATGATACTGAAGTTATGAATACTCAGACTTCAACCATGTTGAATTTGATTCTTATATAATTCCTTATAATGAAATAGAAGAAGGGGGATTTCGACTTTTAGAAGTAGATAACCGGGCAGTATTACCTATACAAACTCAAGTCCGTATACTAATTACTGCTGCAGATGTAATTCATTCATGAACTGTACCATCGCTAGGAGTAAAGGTAGATGCAACTCCAGGACGC--------------
		</sequence>
		<sequence>
			<taxon idref="ag35a"/>
			TTTTCAAGATGCTACATCTCCAATAATAGAACAAATAAACTATTTCCACGACCATACAATGATAGTATTATTAATCATTACAGTATTGCTAACTTATGTAATAGGAACTATATTTTGAAATAAAAATGTCATTCGAAATCTACTTGATGGTCAAAAAATTGAAACAGCGTAAACTGTTCTG-CCCATGTTTGTTTTAATTATTATTGCTATACCATCATTACGACTGCTATATTTATTAGATGAAGTAAGAGATCCTTCAATCACCTTAAAAACTGTCGGACATCAATGATACTGAAGTTATGAATATTCAGATTTCAATCACATTGAATTTGATTCTTATATAATTCCATATACAGATATACAAGAGAACGGATTTCTACTCTTAGAAGTAGATAATCGAACAGTACTACCTATACAAACTCAGGTACGAGTATTAATCACAACCGCTGATGTTTTACATTCATGAACTGTTCCCTCACTGGGAGTAAAGGTAGATACTACACCGGGCCGA--------------
		</sequence>
		<sequence>
			<taxon idref="ag33b"/>
			TTTTCAAGATGCTACCTCCCCAATAATAGAACAAATAAACTACTTTCACGACCATACAATAATAGTATTATTAATCATTACAGTATTACTAGCCTATGTAATAGGAACTATATTTTGAAATAAAAATGTTAATCGAAATCTACTTGATGGTCAAAAAATTGAAACAGCTTGAACTGTTCTA-CCTATATTCGTTTTGATTATTATTGCTATACCCTCATTACGACTATTATATTTATTAGATGAAGTGAGTGATCCTTCAATCACTTTAAAAACTGTTGGACATCAATGATATTGAAGTTATGAATATTCAGATTTCAACCATATTGAATTTGATTCTTATATAATTCCTTACACAGATATGGAAGAAAATGGATTCCGACTCTTAGAGGTAGATAATCGAACAGTATTACCTATACAAACTCAAGTACGAGTATTAATTACAGCCGCTGATGTTCTACACTCATGAACTGTCCCTTCACTAGGAGTAAAAGTAGATGCTACTCCAGGTCGA--------------
		</sequence>
		<sequence>
			<taxon idref="ag39B"/>
			CTTCCAAGATGCAGCTTCCCCAATAATAGAACAAATAGGATATTTCCATGATCATACTATAATAGTGCTCTTAGTAATTACTGTAATAGTAGCTTATGTTATAAGAAGTATATCTTGAAATAAAAATGTAAATCGAAACTTACTAGATGGTCAAAAAATCGAAACAGCGTGAACAATTCTA-CCTGCAATTACTTTAATTTTTATTGCTTTACCTTCATTACGATTACTTTATCTTTTAGATGAAATTAACAATCCTTTAATTACATTAAAATCTATTGGCCATCAATGATATTGAAGTTATGAATATTCTGATTTTAATAATATTGAATTTGATTCTTATATATCTCAATATAATAATGATAATAAAAATAATTTCCGCCTTCTTGATGTTGATAATCGTATTATTTTACCTATAAATAACCAAATTCGAGTTTTAATCACAGCTACAGATGTAATTCACTCTTGAACTATTCCTTCTTTAGGAGTAAAAGTAGATGCCAATCCTGGACGT--------------
		</sequence>
		<sequence>
			<taxon idref="ag40"/>
			TTTTCAAGATGCTACCTCCCCAATAATAGAACAAATAAACTACTTTCACGACCATACAATAATAGTATTATTAATCATTACAGTATTACTAGCCTATGTAATAGGAACTATATTTTGAAATAAAAATGTTAATCGAAATCTACTTGATGGTCAAAAAATTGAAACAGCTTGAACTGTTCTA-CCTATATTCGTTTTAATTATTATTGCTATACCCTCATTACGACTATTATATTTATTAGATGAAGTGAGTGATCCTTCAATCACTTTAAAAACTGTTGGGCATCAATGATATTGAAGTTATGAATATTCAGATTTCAATCATATTGAATTTGATTCTTATATAATTCCTTACACAGATATGGAAGAAAATGGATTCCGTCTTCTAGAAGTAGATAACCGAACAGTATTACCTATACAAACCCAGGTACGAGTACTAATCACAGCAGCCGATGTTTTACACTCATGAACCGTCCCATCACTAGGAGTGAAGGTAGATGCAACACCCGGACGT--------------
		</sequence>
		<sequence>
			<taxon idref="ag41"/>
			TTTTCAAGATGCTACCTCCCCAATAATAGAACAAATAAACTACTTTCACGACCATACAATAATAGTATTATTAATCATTACAGTATTACTAGCCTATGTAATAGGAACTATATTTTGAAATAAAAATGTTAATCGAAATCTACTTGATGGTCAAAAAATTGAAACAGCTTGAACTGTTCTA-CCTATATTCGTTTTAATTATTATTGCTATACCCTCATTACGACTATTATATTTATTAGATGAAGTGAGTGATCCTTCAATCACTTTAAAAACTGTTGGGCATCAATGATATTGAAGTTATGAATATTCAGATTTCAATCATATTGAATTTGATTCTTATATAATTCCTTACACAGATATGGAAGAAAATGGATTCCGACTCTTAGAGGTAGATAATCGAACAGTATTACCTATACAAACTCAAGTACGAGTATTAATTACAGCCGCTGATGTTCTACACTCATGAACTGTCCCTTCACTAGGAGTAAAAGTAGATGCTACTCCAGGTCGA--------------
		</sequence>
		<sequence>
			<taxon idref="cg7"/>
			TTTCCAAGACGCCGCCTCTCCAATAATAGAACAAATAAGATATTTTCATGATCACACAATAATAGTTTTAGTAATTATTACCACTATAGTAGCATACATTATAGTAGCAATATCCTGAAATAAAAATGTTAATCGAAACTTATTAGATGGACAAAAAATCGAAACTGCTTGAACCGTATTA-CCCGTATTTGTACTAATTATTATTGCTATGCCTTCTTTACGATTATTATATCTTTTAGATGAAGTAAGAGAACCATCCGTAACTCTAAAAACAATTGGACATCAATGATATTGAAGTTATGAATACTCAGATTTCAATCATGTAGAATTTGATTCTTATATAATTCCCTATAATGATCTTAGAGAAAACGGATTCCGTCTATTAGAAGTAGATAATCGAGCAGTCTTACCCTTACAAACACAAGTACGAATACTTATTACAGCAGCCGACGTACTTCACTCATGAACAGTTCCATCCCTGGGAGTAAAGGTAGACGCAACTCCTGGACGGATCAACCAAGCAAG
		</sequence>
		<sequence>
			<taxon idref="cg10"/>
			TTTCCAAGACGCCGCCTCTCCAATAATAGAACAAATAAGATATTTTCATGATCACACAATAATAGTTTTAGTAATTATTACCACTATAGTAGCATATATTATAGTAGCAATATCCTGAAACAAAAATGTTAATCGAAACTTATTAGATGGACAAAAAATCGAAACTGCTTGGACCGTATTA-CCCGTATTTGTACTAATTATTATTGCCATACCTTCTTTACGATTACTATATCTTTTAGATGAAGTGAGAGAACCGTCCGTAACTCTAAAAACAATTGGACATCAATGATATTGAAGTTATGAATACTCAGATTTCAATCATGTAGAATTTGATTCTTATATAATTCCCTATAATGATCTTAGAGAAAACGGATTTCGTCTATTAGAAGTAGATAATCGAGCAGTTTTACCCTTACAAACACAAGTACGAATACTTATTACAGCAGCCGACGTACTTCACTCATGAACAGTCCCATCCCTGGGGGTAAAGGTAGACGCAACTCCTGGGCGGATCAACCAAGCAAG
		</sequence>
		<sequence>
			<taxon idref="cg12"/>
			ATTTCAAGACGCAGCTTCTCCAATAATAGAACAAATAAGATACTTCCATGATCACACTATAATAGTTTTAGTAATTATTACCGCCATAGTAGCATATATTATAGTAGCAATATCCTGAAATAAAAACATCAATCGAAATTTATTAGATGGGCAAAAAATCGAAACCGCCTGGACGGTACTT-CCAGTATTTGTACTAATTATTATTGCTATGCCTTCCCTACGATTATTATATCTTTTAGATGAGGTAAGTGAACCATCAGTAACTCTAAAAACAATTGGACATCAGTGGTACTGAAGATATGAGTATTCAGATTTTAATCACGTAGAATTTGACTCATACATAATTCCATATAATGATCTTGAAGAAAATGGATTCCGCCTATTAGAAGTAGACAATCGAGCAGTATTACCCATACAAACTCAAGTACGTATACTCATCACAGCAGCTGATGTCCTTCACTCATGAACTGTACCCTCCCTAGGAGTAAAAGTAGATGCAACACCAGGACGAATTAATCAAGCAAG
		</sequence>
		<sequence>
			<taxon idref="cg14"/>
			TTTCCAAGACGCCGCCTCCCCAATAATAGAACAAATAAGATATTTTCATGATCACACAATAATAGTTTTAGTAATTATTACCACTATAGTAGCATACATTATAGTAGCAATATCCTGAAATAAAAATGTTAACCGAAACTTATTAGACGGACAAAAAATCGAAACTGCTTGAACCGTATTA-CCAGTATTTGTACTAATTATTATTGCTATGCCTTCTTTACGATTATTATATCTTTTAGATGAAGTAAGAGAACCATCCGTAACTCTAAAAACAATTGGACATCAATGATATTGAAGTTATGAATACTCAGATTTCAATCATGTAGAATTTGATTCTTATATAATTCCCTATAATGATCTTAGAGAAAACGGATTCCGTCTTTTAGAAGTAGATAATCGAGCAGTCTTACCCCTACAAACACAAGTACGAATACTTATTACAGCAGCCGACGTACTTCACTCATGAACAGTCCCATCCCTGGGAGTAAAGGTAGACGCAACTCCTGGACGAATCAACCAAGCAAG
		</sequence>
		<sequence>
			<taxon idref="cg16"/>
			TTTCCAAGATGCGGCTTCCCCAATAATAGAACAAATAGGTTACTTCCACGATCACACTATGATAGTCTTAGTAATTATTACAATNCTAGTAGCTTATGTTATAGTATCCTTATTATGAAACAAGAATGTAAATCGAAATTTATTAGATGGACAAAAAATTGAAACAGCATGAACAATCTTA-CCAGTATTTGTTTTATTAATTATTGCCATACCATCACTACGATTATTATATCTACTTGATGAAGTCAGTGAACCTTCTATTACATTAAAGACAGTTGGACACCAATGATATTGAAGTTATGAATATTCAGACTTTAATCACGTAGAATTTGATTCCTACATAATCCCCTACAACGAAATAGAAGAAAATGGATTTCGGTTACTAGAAGTAGATAATCGAGCAGTATTACCTATACAAACACAAGTACGTATTCTTATTACTGCCGCAGATGTCTTACATTCCTGAACAGTCCCATCCCTAGGAGTGAAGGTAGATGCAACCCCAGGTCGAACTAACCAAGCAAG
		</sequence>
		<sequence>
			<taxon idref="cg17"/>
			TTTTCAAGACGCTGCCTCTCCAATAATAGAACAAATAAGATATTTTCATGATCACACAATAATAGTTTTGGTAATTATTACTACTATAGTAGCATATATTATAGTAGCAATATCATGAAACAAAAACGTCAATCGAAATTTATTAGATGGACAAAAAATCGAAACTGCTTGAACCGTATTA-CCCGTATTCGTACTAATTATTATTGCCATGCCTTCTCTACGATTATTATACCTTTTAGATGAAGTGAGAGAACCATCCGTAACTCTAAAAACAATTGGACATCAATGATATTGAAGTTATGAATATTCAGATTTTAATCATGTAGAATTTGACTCTTATATAATCCCCTATAATGATCTTAGAGAAAATGGATTTCGTCTATTAGAAGTAGATAATCGAGCAGTTTTACCCTTACAAACACAAGTACGAATACTTATTACAGCAGCCGATGTGCTTCATTCATGAACAGTCCCATCCCTAGGAGTAAAGGTAGATGCAACCCCCGGACGAATCAACCAATCAAG
		</sequence>
		<sequence>
			<taxon idref="ant4a Yabu"/>
			TTTTCAAGACGCCGCTTCACCTATAATGGAACAAATGAGCTATTTCCATGATCATACTCTAATAGTATTACTAATTATTACAATTCTAGTTGCATATATTATGGGAGCAATATTTTTTAATAAGGATGTAAATCGTAATTTACTAGATGGACAAAAAATCGAAACTGCTTGAACTGTCCTT-CCTGTCTTCGTATTAATTATTATTGCTATACCTTCTCTCCGTCTTCTATATTTATTAGATGAAGTTAATGAACCGTCAATTACATTAAAAACCATTGGTCACCAATGATATTGAAGTTATGAATATTCGGATTTCAAGCATATTGAATTTGACTCATATATAGTTCCTTATGATGAAATAAATGAAGATGGTCTACGTCTTTTAGAAGTAGATAACCGTACTACTGTTCCAATAGAAACACAGGTTCGTGTTTTAATTACGGCCGCAGACGTTCTTCACTCCTGAGCTGTTCCAAGTCTTGGAGTAAAGGTAGATGCTACTCCTGGACGATTGAATCAAACAAG
		</sequence>
		<sequence>
			<taxon idref="ant12 Akiu"/>
			TTTTCAAGATGCAGCCTCTCCTATAATAGAACAAATAAGTTATTTCCATGATCACACTATAATAGTATTAGTAATTATTACTATAGTAGTAGCCTATGTTATAGCATCTTTATTTTGAAATAAAAATGTAAACCGAAACTTATTAGATGGGCAGAAAATTGAAACTGCTTGAACAGGTCTA-CCCGNTTTTGTATTAATTATTATTGCTCTACCTTCATTACGTTTATTATATTTATTAGATGAAGTTAGAGAACCCTCTGTTACTTTAAAAACTGTAGGTCATCAATGATATTGAAGCTATGAATACTCAGATTTTAATCACTTAGAATTTGATTCATATATAATTCCGTATAATGAAATACAAGAAAATGGATTTCGACTACTAGAAGTAGATAATCGAACAGTTTTACCTTTACAAACACAGATTCGTGTATTAATTACCGCGGCAGATGTACTTCATTCATGAGCTGTTCCATCATTAGGAGTAAAGGTTGATGCAACACCTGGACGATTAAATCAAACTAG
		</sequence>
		<sequence>
			<taxon idref="ant5 Amami"/>
			TTTTCAAGATGCAGCCTCTCCTATAATAGAACAAATAAGTTATTTCCATGATCATACTATAATAGTGCTAGTAATTATTACTACAGTAGTAGCTTATGTTATAACATCTTTATTTTGAAATAAAAATGTAAACCGAAATTTATTAGATGGACAGAAAATTGAAACTGCATGAACAGTTCTC-CCTGTTTTTGTATTAATTATTATTGCTCTACCTTCATTACGATTATTATTCTTATTAGATGAAGTTAGAGAACCTTCCGTTACTTTAAAAACTGTAGGCCATCAATGATATTGAAGCTATGAATACTCAGATTTTAATCACTTAGAATTTGATTCATATATAATTCCGTATAATGAAATACAAGAAAATGGATTTCGACTACTAGAAGTAGATAATCGAACAGTTTTACCTTTACAAACACAGATTCGTGTATTAATTACCGCGGCAGATGTACTTCATTCATGAGCTGTTCCATCATTAGGAGTAAAGGTTGATGCAACACCTGGACGATTAAATCAAACTAG
		</sequence>
		<sequence>
			<taxon idref="ant17 Okinawa"/>
			TTTTCAAGATGCAGCCTCTCCTATAATAGAACAAATAAGTTATTTTCATGATCACACTATAATAGTATTAGTAATTATTACTATAGTAGTAGCTTATATTATAGTATCTTTAGTTTGAAATAAGAATGTAAACCGAAACTTATTAGATGGACAAAAAATTGAAACTGCATGAACAGTCCTC-CCAGTTTTTGTATTAATTATTATTGCCCTACCTTCATTACGATTATTATATTTATTAGATGAAGTTAGAGAACCTTCTGTTACTTTAAAAACTGTAGGTCATCAATGATATTGAAGCTATGAATACTCAGATTTTAATCACTTAGAATTTGATTCATATATAATTCCGTATAATGAAATACAAGAAAATGGATTTCGACTACTAGAAGTAGATAATCGAACAGTTTTACCTTTACAAACACAGATTCGTGTATTAATTACCGCGGCAGATGTACTTCATTCATGAGCTGTTCCATCATTAGGAGTAAAGGTTGATGCAACACCTGGACGATTAAATCAAACTAG
		</sequence>
		<sequence>
			<taxon idref="ant1 Taiwan"/>
			TTTTCAAGATGCAGCCTCTCCTATAATAGAACAAATAAGTTATTTTCATGATCATACTATAATAGTACTGGTAATTATTACTATAGTAGTAGCATACGTTATAACCTCTTTATTTTGAAATAAAAACGTAAACCGAAATTTATTAGACGGACAGAAAATTGAAACTGCCTGAACAGTTCTC-CCCGTCTTTGTACTAATTATTATTGCTCTTCCTTCATTACGATTGCTTTATCTTTTAGATGAAGTTAGAGAACCCTCTGTTACCTTAAAAACTGTAGGACATCAATGATATTGAAGCTATGAATACTCAGATTTTAATCACTTAGAATTTGATTCATATATAATTCCGTATAATGAAATACAAGAAAATGGATTTCGACTACTAGAAGTAGATAATCGAACAGTTTTACCTTTACAAACACAGATTCGTGTATTAATTACCGCGGCAGATGTACTTCATTCATGAGCTGTTCCATCATTAGGAGTAAAGGTTGATGCAACACCTGGACGATTAAATCAAACTAG
		</sequence>
		<sequence>
			<taxon idref="ant13 Sekkou"/>
			TTTTCAAGATGCAGCCTCTCCTATAATAGAACAAATAAGTTATTTTCATGATCATACTATAATAGTACTGGTAATTATTACTATAGTAGTAGCATACGTTATAGCCTCTTTATTTTGAAATAAAAATGTAAACCGAAATTTATTAGATGGGCAGAAAATTGAAACTGCCTGAACAGTTCTC-CCCGTCTTTGTACTAATTATTATTGCTCTTCCTTCATTACGATTACTTTATCTTTTAGATGAAGTTAGAGAACCCTCTGTTACCTTAAAAACTGTAGGACATCAATGATATTGAAGCTATGAATACTCAGATTTTAATCACTTAGAATTTGATTCATATATAATTCCGTATAATGAAATACAAGAAAATGGATTTCGACTACTAGAAGTAGATAATCGAACAGTTTTACCTTTACAAACACAGATTCGTGTATTAATTACCGCGGCAGATGTACTTCATTCATGAGCTGTTCCATCATTAGGAGTAAAGGTTGATGCAACACCTGGACGATTAAATCAAACTAG
		</sequence>
		<sequence>
			<taxon idref="co1-Wurai"/>
			CTTTCAAGAAGCAGCATCCCCTATAATAGAACAAATAATTTATTTCCATGATCATACCTTAATAGTTTTATTAATTATTACAGTAATAGTGGGTTACATTATAATAACAATATGTTGAAATAAACAAGTAAACTTAAACTTACTAGATGGACAAAAAATTGAAACAGCATGAACAGTTTTG-CCAGTATTTGTATTAATTATAATTGCATTACCCTCATTACGATTATTATACTTAATGGATGAAATTAGTGAGCCTTCAATTACTTTAAAAACAATTGGTCATCAATGATATTGAAGATATGAATATTCTGATTTCAGTCAGATTGAGTTTGATTCATATATAATCCCAGACAATGATATGGACGAAAATATATTCCGATTATTAGAAGTTGATAATCGAACAGTGTTACCTATAAATGTTCAAGTACGAATATTAATTACTGCTGCAGATGTTTTACATTCATGAACAATTCCATCAATAGGAATTAAAGTAG-------------------------------
		</sequence>
		<sequence>
			<taxon idref="co3-YangmeiMono"/>
			TTTCCAAGAAGCAGCATCTCCGATAATAGAACAGTTAATCTACTTCCATGACCACACAATAATAATTCTATTAATTATTACAGTAATAGTAAGTTATATTATAATTTCAATATCCTGAAATAAACAATTAAACCGTAATTTACTTGATGGGCAAAAAATCGAAACCGCATGAACAATTCTA-CCAGTTTTTGTATTAGTAATGATTGCATTACCCTCTTTACGGCTATTATATTTAATAGATGAAGTAAGAGACCCCTCGATCACTTTAAAAACAGTAGGGCATCAATGATACTGAAGATATGAATATTCAGACTTCAATGATGTAGAATTTGATTCCTACATAATTCCAGAAACGGATTTAGGAGAAGGAATACTACGATTACTAGAAGTAGATAACCGGGCAGTACTCCCTATACAAACACAAGTACGAATACTTATTACTGCTGCAGATGTATTACATTCATGAACTGTTCCATCATTAGGAGTAAAAGTAG-------------------------------
		</sequence>
		<sequence>
			<taxon idref="co14-Yoro"/>
			CTTTCAAGAAGCAGCTTCTCCTATAATAGAACAAATAATTTATTTTCATGATCATACAATAATAATCCTAGTAATTATTACAGTAATAGTAGGATACATTATACTATCTTTATCTTGAAACAAGCAATTAAATTCTAATTTATTAGATGGACAAAAAATCGAGACAGCATGAACAATTCTA-CCTGTATTCGTATTAATCATGATTGCATTACCATCTTTACGTCTATTATATTTAATAGACGAAGTTAGAGAGCCATCTATCACTTTAAAAACAATTGGGCATCAATGATACTGAAGATATGAATATTCAGATTTCAAAGAAATTGAATTTGATTCATATATAATCCCAGAAAACGATCTAGAGATAGGCATATCTCGTCTGTTAGAGGTAGATAATCGAGCAGTATTACCTATACAAGCTCAAGTACGAATCTTAATTACCGCTGCAGATGTTCTTCATTCATGAACTGTTCCTTCTTTAGGGGTGAAAGTAG-------------------------------
		</sequence>
		<sequence>
			<taxon idref="co4-Ishigaki"/>
			CTTTCAAGAAGCATCATCACCTATAATAGAACAAATAGTTTATTTTCATGATCACACCCTAATAGTTCTATTAATTATTACAGTAATAGTAGGATATATCATAATTTCAATATGCTGAAATAAACAAGTAAATTTAAACTTACTAGACGGTCAAAAAATTGAAACAGCCTGAACAGTTTTA-CCAGTATTTGTATTAATTATAATTGCGTTACCTTCATTACGACTACTATACTTAATAGATGAAGTCAGTGAACCATCTATTACTTTAAAAACAATTGGGCATCAATGATATTGAAGATATGAATACTCAGATTTTAATCAAATTGAATTTGACTCATATATAATTCCAGAAAATGACATAGAAATAAATATATTTCGTTTATTGGAGGTAGACAATCGGACAGTTTTACCTATAAATGTACAAGTACGAATATTAATTACGGCTGCAGATGTTCTTCACTCATGAACAATTCCTTCTATAGGAATTAAAGTAG-------------------------------
		</sequence>
		<sequence>
			<taxon idref="co8-Genka"/>
			CTTTCAAGAAGCAGCATCACCAATAATAGAACAAATAATTTATTTTCATGATCACACATTAATAGTTTTATTAGTAATTACAGTTATAGTGGGATATATTATAATATCTATAGGCTGAAATAAACAAGTTAATTTAAATCTACTAGACGGTCAAAAGATCGAAACCGCTTGAACAGTATTA-CCCGTGTTTGTATTAATCATAATTGCATTACCTTCATTACGATTATTATATTTAATGGATGAAATCAGTGAACCATCAATCACTTTAAAGACAATTGGTCATCAGTGGTATTGAAGATATGAATACTCCGATTTCAGTCAAATCGAGTTTGACTCTTATATAGTGCCAGAAACAGACATAGAACAGAATATATTTCGATTATTAGAAGTAGATAATCGAACTGTATTACCTATAAATGTTCAAGTACGAATATTAATTACGGCCGCAGATGTACTTCATTCCTGAACGATTCCTTCAATAGGAATTAAAGTAG-------------------------------
		</sequence>
		<sequence>
			<taxon idref="co9-Toku"/>
			CTTTCAAGAAGCAGCATCACCAATAATAGAACAAATAATTTATTTTCATGACCACACATTAATAGTTTTATTAGTTATTACAGTTATAGTTGGGTATATTATAATATCTATGTGCTGGAATAAACAAGTAAATTTAAATTTACTAGACGGTCAAAAAATTGAAACCGCTTGAACAGTTTTA-CCTGTATTTGTATTAATCATAATTGCACTACCTTCATTACGATTATTATATTTAATGGATGAAATCAGTGAGCCATCAATCACTTTAAAAACAATTGGACACCAGTGATACTGAAGATACGAATATTCCGATTTCGATCAAATCGAATTTGACTCTTATATGACAACAGGAACAGATATAGAACAGAATATATTTCGATTATTAGAAGTAGATAATCGAACTGTCTTACCCATAAATGTTCAAGTACGAATATTAATTACGGCCGCGGATGTACTTCATTCATGAACAATCCCTTCCATAGGAATTAAAGTGG-------------------------------
		</sequence>
		<sequence>
			<taxon idref="co10-Chinaze"/>
			CTTTCAAGAAGCAGCATCACCAATAATAGAACAAATAATTTATTTTCATGACCACACATTAATAGTTTTATTAGTTATTACAGTTATAGTTGGATATATTATAATATCTATGTGCTGGAATAAACAAGTAAATTTAAACCTACTAGACGGTCAAAAAATTGAAACCGCTTGAACAGTTCTA-CCTGTATTTGTATTAATCATAATTGCACTACCTTCATTACGATTATTGTATTTAATGGATGAAATCAGTGAACCATCAATCACTTTAAAAACAATTGGGCATCAGTGGTACTGAAGATATGAATATTCCGATTTCAGTCAAATCGAATTTGACTCTTATATGGTAACAGAAACAGACATAGAACAGAATATATTTCGATTATTAGAAGTAGATAATCGAACTGTGTTACCCATAAATGTTCAAGTACGAATATTAATTACGGCCGCGGACGTACTTCATTCATGAACAATCCCTTCCATAGGAATTAAAGTGG-------------------------------
		</sequence>
		<sequence>
			<taxon idref="co15-Hongkong"/>
			CTTTCAAGAAGCAGCATCCCCTATAATAGAACAAATAATTTATTTCCATGATCATACCTTAATAGTTTTGTTAATCATTACAGTAATAGTGGGTTATATTATAATAACAATATGTTGAAATAAACAAGTAAATTTAAACTTACTAGATGGACAAAAAATTGAAACAGCATGAACAGTTCTA-CCAGTATTTGTGTTAATCATAATTGCATTACCCTCATTACGATTATTATACTTAATGGATGAGATTAGTGAACCTTCTATTACTTTAAAAACAATTGGACATCAATGATATTGAAGATATGAATATTCTGATTTCAGCCAGATTGAATTTGATTCATACATAATTCCAGAAAATGATATGGACGAAAATATATTTCGATTATTAGAAGTTGATAATCGAACAGTATTACCTATAAATGTTCAAGTACGAATATTAATTACTGCTGCAGATGTTTTACATTCATGAACAATTCCATCAATAGGGATTAAAGTAG-------------------------------
		</sequence>
		<sequence>
			<taxon idref="co18-Hongkong"/>
			ATTTCAAGATGCAGCGTCCCCTATAATAGAACAAATAATTTATTTCCATGACCACACAATAATAATTCTTCTAATTATTACTGTAATAGTAGGTTATGTAATAACATCTATATTATGAAATAAACAACTAAACCGTAACCTCTTAGACGGACAAAATGTAGAAACAGCCTGAACAATTTTT-CCAGTATTTGTATTAATTATTATTGCAATACCCTCTCTACGACTACTTTATTTAATAGATGAAGTAAGAGAACCCTCAATTACACTAAAAACAGTAGGACATCAATGATATTGAAGATATGAATATTCAGACTTCATAAACGTAGAATTCGATTCATACATAATTCCATATAAAGAAATAGAAATAAATATGACACGGCTATTAGAAGTAGATAATAAATTAGTATTACCAATACAAACACAAGTTCGAATTCTAGTTACCGCCGCAGATGTACTACATTCATGAACAGTCCCTTCAATAGGTGTTAAAGTAG-------------------------------
		</sequence>
		<sequence>
			<taxon idref="co19a-Hualien"/>
			TTTTCAAGAAGCATCATCACCTATAATAGAACAAATAGTTTATTTTCATGATCACACCTTAATAGTTTTATTAATCATTACAGTAATAGTAGGCTATATTATGATTTCAATATGTTGAAATAAACAAGTAAATTTAAACCTACTAGATGGCCAAAAAATTGAAACAGCCTGAACAGTTCTA-CCAGTATTTGTACTAATTATAATTGCATTACCTTCATTACGATTACTATACTTAATAGATGAAATCAGTGAACCATCTATTACTCTAAAAACGATTGGTCATCAATGATATTGAAGATATGAATATTCAGATTTCAATCAAATTGAATTTGATTCATATATAATTCCAGAAAATGATATAGAAATAAATATATTTCGATTATTAGAGGTTGATAATCGAACAGTTTTACCTATAAATGTACAAGTACGAATACTAATTACAGCTGCAGATGTTCTTCACTCATGAACAATCCCTACTATGGGAATTAAAGTAG-------------------------------
		</sequence>
		<sequence>
			<taxon idref="co20-HualienMono"/>
			TTTCCAAGAAGCAGCATCTCCGATAATAGAACAGTTAATCTACTTCCATGACCACACAATAATAATTCTATTAATTATTACAGTAATAGTAAGTTATATTATAATTTCAATATCCTGAAATAAACAATTAAACCGTAATTTACTTGATGGGCAAAAAATCGAAACCGCATGAACAATTCTA-CCAGTTTTTGTATTAGTAATGATTGCATTACCCTCTTTACGGCTATTATATTTAATAGATGAAGTAAGAGAACCCTCGATCACTTTAAAAACAGTAGGGCATCAATGATACTGAAGATATGAATATTCAGACTTCAATGATGTAGAATTTGATTCCTACATAATTCCAGAAACGGATTTAGGAGAAGGAATACTACGATTACTAGAAGTAGATAACCGGGCAGTACTCCCTATACAAACACAAGTACGAATACTTATTACTGCTGCAGATGTATTACATTCATGAACTGTTCCATCATTAGGAGTAAAAGTAG-------------------------------
		</sequence>
		<sequence>
			<taxon idref="co35Ba-Busan"/>
			TTTTCAAGAAGCAGCATCTCCTATAATAGAACAAATAATTTATTTTCACGATCACACTATAATAATTTTATTAATTATTACAGTAATAGTAGGGTACGTCATAGTATCTCTATGTTGAAATAACCAATTAAATCGGAATCTTCTAGACGGACAAAAAATTGAAACAGCATGAACTGTTTTA-CCAGTATTTGTATTAATTATAATCGCACTACCCTCCCTGCGACTTCTGTACTTGATAGATGAAGTAAGTGAGCCATCGATCACTCTAAAAACAGTTGGTCACCAATGGTACTGAAGATACGAATATTCAGATTTCAAGGAACTTGAATTCGACTCCTACATAGTTCCAGAAAATGATCTAGAAAAAGGAATACCCCGATTACTTGAAGTTGATAACCGGGCAGTGTTACCAATACAAGCTCAAGTGCGAGTCTTAATTACTGCTGCTGATGTGCTGCATTCATGGACAGTCCCTTCCATAGGAATTAAAGTGG-------------------------------
		</sequence>
		<sequence>
			<taxon idref="co32a-Iheya"/>
			CTTTCAAGAAGCAGCATCACCAATAATAGAACAAATAATTTATTTTCATGATCATACATTAATAGTTTTATTAGTTATTACAGTTATAGTAGGATATATTATAATATCTATATGCTGAAATAAACAAGTAAATCTAAATCTATTAGACGGTCAAAAGATCGAAACCGCTTGAACAGTACTA-CCTGTATTTGTATTAATCATAATTGCATTACCTTCATTACGATTATTATATTTAATGGATGAAATCAGTGAGCCGTCAATTACTTTAAAAACAATTGGTCATCAGTGATATTGAAGATATGAATATTCCGATTTTAGTCAAATCGAATTCGATTCTTATATAGTAGCAGAAACAGATATAGAACAGAATATATTTCGATTATTAGAAGTAGATAATCGAACTGTGTTACCTATAAATGTTCAAGTACGAATATTAATTACAGCCGCGGATGTACTTCATTCATGAACAATTCCTTCCATAGGAATTAAAGTGG-------------------------------
		</sequence>
		<sequence>
			<taxon idref="co34b-Tokashiki"/>
			CTTTCAAGAAGCAGCATCACCAATAATAGAACAAATAATTTATTTTCATGACCACACATTAATAGTTTTATTAGTTATTACAGTTATAGTAGGGTATATTATAATATCTATGTGCTGGAATAAACAAGTAAATTTAAATCTACTAGACGGTCAAAAGATTGAAACCGCTTGAACAGTTCTA-CCTGTGTTTGTACTAATCATAATTGCATTACCTTCTCTACGATTATTGTATTTAATGGATGAAATCAGTGAACCGTCAATCACTTTAAAAACAATTGGTCATCAATGGTATTGAAGATATGAATATTCCGATTTCAGTCAAATCGAATTTGATTTTTATATGGTACCAGAAACAGACATAGAACAGAACATATTTCGATTATTAGAAGTAGATAATCGAACTGTGTTACCTATAAATGTTCAAGTACGAATATTAATTACGGCCGCGGATGTACTTCATTCATGAACTATTCCTTCCATAGGAATTAAAGTGG-------------------------------
		</sequence>
		<sequence>
			<taxon idref="co36a-Kume"/>
			CTTTCAAGAAGCAACATCCCCAATAATAGAACAAATAATTTATTTTCATGACCACACATTAATAGTTTTATTAGTTATTACAGTTATAGTAGGATACGTCATAATATCCATGTGCTGAAATAAGCAAGTAAATTTAAATTTACTAGACGGTCAAAAGATCGAAACCGCTTGAACAGTTTTA-CCTGTATTTGTATTAATTATAATTGCATTACCTTCATTACGATTATTATATTTAATGGATGAAATCAGTGAACCGTCAATCACTTTAAAAACAATTGGCCACCAATGGTATTGAAGATATGAATATTCCGATTTCAGTCAAATCGAATTTGATTTTTATATGGTACCAGAAACAGACATAGAACAGAACATATTTCGATTATTAGAAGTAGATAATCGAACTGTGTTACCTATAAATGTTCAAGTACGAATATTAATTACGGCCGCGGATGTACTTCATTCATGAACTATTCCTTCCATAGGAATTAAAGTGG-------------------------------
		</sequence>
		<sequence>
			<taxon idref="co40a-Zhejiang"/>
			CTTTCAAGAAGCAGCATCCCCTATAATAGAACAAATAATTTATTTCCATGATCATACCTTAATAGTTTTGTTAATCATTACAGTAATAGTGGGTTATATTATAATAACAATATGTTGAAATAAACAAGTAAATTTAAACTTACTAGATGGACAAAAAATTGAAACAGCATGAACAGTTCTA-CCAGTATTTGTGTTAATCATAATTGCATTACCCTCATTACGATTATTATACTTAATGGATGAGATTAGTGAACCTTCTATTACTTTAAAAACAATTGGACATCAATGATATTGAAGATATGAATATTCTGATTTCAGCCAGATTGAATTTGATTCATACATAATTCCAGAAAATGATATGGACGAAAATATATTTCGATTATTAGAAGTTGATAATCGAACAGTATTACCTATAAATGTTCAAGTACGAATATTAATTACTGCTGCAGATGTTTTACATTCATGAACAATTCCATCAATAGGGATTAAAGTAG-------------------------------
		</sequence>
		<sequence>
			<taxon idref="co46a-Miyatoko"/>
			TTTTCAAGAAGCAGCATCACCTATAATAGAACAAATAGTTTATTTTCATGATCATACAATAATAATCCTAGTAATCATCACAGTTATAGTAGGATATGTTATAGTATCATTATGCTGAAACAAGCAATTAAACCGAAATCTATTAGATGGGCAAAAAATTGAAACTGCATGAACAGTATTA-CCGGTATTCGTATTAATTATAATTGCATTACCGTCATTACGACTTTTATACCTTATAGATGAAGTGAGAGAACCATCTATTACCCTAAAAACAGTAGGACACCAATGATATTGAAGTTATGAATATTCAGATTTCAAGGAAATTGAATTTGACTCATATATAATCCCAAATAATGACCTTGAAAAAGGTATACCACGACTATTAGAAGTTGATAATCGGGCTGTATTACCTATGCAAGCACAAGTACGAATTCTAGTTACAGCAGCTGATGTTCTACATTCATGAACTGTACCTTCATTAGGTGTCAAGGTTG-------------------------------
		</sequence>
		<sequence>
			<taxon idref="mat4"/>
			ATTTCAAGAATCAGCATCACCTATAATAGAACAGATAATCAACTTCCACGATCACACAATAATAATTCTACTAGTAATTACCACAATAGTAGGATACATTATAATCTCAATATTCTGAAATAAACAAACAAACCGAAATTTATTAGATGGGCAAAAAATTGAAACAGCATGAACCATTCTT-CCAGTATTTGTATTAATTATGATCGCAATGCCGTCACTGCGATTACTATATCTAATAGACGAAATCAGAGAGCCATCAATCACCCTAAAAACAATTGGTCACCAATGATACTGAAGATACGAGTACTCAGACTTTGACCATGTAGAATATGACTCATATATAATCCCATCTAATGAGATCGAAAACAACATAATACGACTTCTTGAAGTAGATAATCGAACAGTACTGCCAATACAAACCCAAGTACGAGTACTAGTGACCGCAGCAGATGTACTTCACTCATGAACAGTACCATCAATAGGAGTAAAGGTAG-------------------------------
		</sequence>
		<sequence>
			<taxon idref="mat32 haguro"/>
			ATTTCAAGAGTCCGGATCCCCTATAATAGAACAAATAATCAACTTTCATGACCACACAATAATAATCCTATTAATAATTACAATGATAGTGGGTTACATTATAACATCAATAATTTGAAATAAGCAGACCAATCGAAACTTATTGGATGGGCAGATAATTGAAACAGCGTGAACAATCCTA-CCAGTATTAATTTTGATTGCAATTGCCTTACCCTCTCTACGACTATTATATTTAATAGATGAAATTAGAGAGCCATCTATTACACTAAAAACAATTGGGCACCAATGATATTGGAGATATGAATACTCTGATTTCAATCAAGTAGAATTTGACTCATATATAATCCCCTCAAATGAAATAAGAAAGGATATATCACGACTATTAGAAGTAGACAACCGAACAGTATTACCAATACTAACACAAGTACGAGTACTTGTAACAGCAGCAGATGTACTTCACTCATGAACAGTACCATCAATAGGAGTGAAGGTAG-------------------------------
		</sequence>
		<sequence>
			<taxon idref="mat33 aohada"/>
			ATTTCAAGAATCAGCATCACCTATAATAGAACAAATAATTAATTTCCATGATCATACAATAATAATCCTAGTAGTAATTACTGTAATAGTAGGATATATTATGGTTTCAATATTCTGAAATAAACAAACGAACCGAAACCTATTAGACGGACAAAAAATTGAAACCGCCTGAACTATCCTT-CCAGTATTTGTATTAATCATAATTGCTATACCATCACTGCGACTACTGTATTTAATAGATGAAATCAGAGAACCATCAATCACCCTAAAAACAATTGGACACCAATGATACTGAAGATATGAATACTCGGACTTTGAACATGTTGAATATGATTCTTATATGATTCCATCTGACGAAATTGAAAATAATATAGCACGTCTTCTTGAAGTAGATAATCGAACAGTACTACCAATAGAAACACAAGTACGAGTACTAGTAACTGCAGCG-----------------------------------------------------------------------------
		</sequence>
		<sequence>
			<taxon idref="Sympecma paedisca"/>
			ATTTCAAGACGCTGCCTCCCCTATAATGGAGCAAATAACATATTTTCACGATCATACAATAATAATCCTATTAATTATTACAGTAATAGTAGGCTACGTTATAATATCAATAATATGAAACAAACAAGTAAATCGTAATTTACTAGATGGACAAAAAATCGAAACAGCATGAACAATTCTA-CCAGTATTTGTTCTAATTATTATTGCCATACCATCACTACGACTTCTATATATATTAGATGAAGTTAGTGAGCCGTCTC-------------------------------------------------------------------------------------------------------------------------------------------------------------------------------------------------------------------------------------------------------------------------
		</sequence>
		<sequence>
			<taxon idref="rh1"/>
			ATTTCAAGAATCTTCTTCTCCCATAATAGAACAGATAGTACATTTTCACGATCACACCATAATAATTCTAGTGATCATTACTATTATAGTAGGATATGTAATGGTCTCGATGTTTTGAAATAAACAATTAAATCGTAATTTACTAGATGGACAAAAAATTGAAACAGCATGAACTATCTTA-CCAGTATTTGTACTGATATTAATTGCAATACCCTCTCTACGACTATTATACCTTATAGATGAGGTGAGAGAACCCTCAATTACTATAAAAACAGTAGGACATCAATGATACTGAAGCTATGAATACTCAGACTTCAATCAAATTGAATTTGATTCCTATATAGTACCATATGACAGAAGAGAAACTGGAATATTCCGATTATTAGAAGTTGATAACCGAGCAGTATTACCTATACAAACCCAAGTACGTATTTTAGTAACGGCCGCAGATGTCCTCCATTCATGAACAGTACC---------------------------------------------------
		</sequence>
		<sequence>
			<taxon idref="rh3"/>
			ATTTCAAGAATCTTCTTCCCCCATAATAGAACAAATAGTACATTTTCACGACCATACCATAATAATTCTAGTGATCATTACTGTTATAGTAAGATATGTAATGATCTCGATGTTTTGAAATAAACAACTAAATCGCAACTTATTAGATGGACAAAAAATTGAAACAGCATGAACTATTTTA-CCAGTATTTGTATTAATATTAATTGCAATACCCTCTCTACGATTATTGTACCTTATAGATGAGGTCAGAGAACCATCAATCACTATAAAAACAGTAGGACATCAGTGGTACTGAAGTTATGAATACTCAGACTTCAATCAAATTGAATTTGATTCATATATAATACCCTATGACAACAAAGAGATTGGCATATTCCGATTGTTAGAAGTTGACAACCGAGCAGTACTACCCATACAAACCCAAGTACGGATTTTAGTAACAGCCGCAGACGTTCTTCATTCATGAACAGTCCC---------------------------------------------------
		</sequence>
		<sequence>
			<taxon idref="rh4"/>
			ATTTCAAGAATCTTCTTCCCCCATAATAGAACAAATAGTTCATTTTCACGACCACACCATAATAATTCTAGTGATCATTACTGTAATAGTAAGATATGTAATGATCTCGATGTTTTGAAATAAACAACTAAATCGTAACTTATTAGATGGACAAAAAATTGAAACAGCATGAACTATTTTA-CCAGTATTTGTATTAATATTAATTGCAATACCCTCCCTACGATTATTGTACCTTATAGACGAGGTTAGAGAACCATCAATCACTATAAAAACAGTAGGACATCAATGATACTGAAGTTATGAATACTCAGACTTCAATCAAATTGAATTTGATTCATACATAATACCCTATGACAACAAAGAGATTGGCATATTCCGATTGTTAGAAGTTGACAACCGAGCAGTACTACCCATACAAACCCAAGTACGGATTTTAGTAACAGCCGCAGACGTTCTTCATTCATGAACAGTCCC---------------------------------------------------
		</sequence>
		<sequence>
			<taxon idref="rh11b"/>
[truncated: 724,768 more chars]
